# Supplementary material for: AKNA Frameshift Variant in Three Dogs with Recurrent Inflammatory Pulmonary Disease
Source: Genes (Basel). 2019 Jul 26;10(8):567. doi: 10.3390/genes10080567 (PMC6723478; doi:10.3390/genes10080567)
Supplement: Supplementary file 1 [file genes-10-00567-s001.zip]

Archive with 5 entries (5 files):
- File_S1_Raw_genotypes_10_dogs.zip
- Table_S1_genotypes_control_dogs.xlsx
- Table_S2_linkage_and_homozygosity_data.xlsx
- Table_S3_Public_Genomes_Accessions.xlsx
- Table_S4_Private_Variants.xlsx
