# Supplementary material for: AKNA Frameshift Variant in Three Dogs with Recurrent Inflammatory Pulmonary Disease
Source: Genes (Basel). 2019 Jul 26;10(8):567. doi: 10.3390/genes10080567 (PMC6723478; doi:10.3390/genes10080567)
Supplement: Supplementary file 1 [file genes-10-00567-s001.zip › Table_S1_genotypes_control_dogs.xlsx]

## Sheet: Sheet1
Table S1. AKNA:c.2717_2720delACAG genotypes of 539 dogs from 72 different dog breeds.
Breed Abbreviation	Breed	Number of dogs	Genotype
			wt/wt	wt/ins	ins/ins
AC	Australian Cattle Dog	8	8
AD	Alpine Dacksbracke	8	8
AI	Akita Inu	8	8
AK	Australian Kelpie	8	8
AP	Appenzeller Mountain Dog	8	8
AU	Australian Shepherd	7	7
BA	Barbet	8	8
BB	White Swiss Shepherd	8	8
BC	Border Collie	8	8
BD	Bearded Collie	8	8
BE	Beagle	8	8
BG	Bavarian Mountain Hound	8	8
BN	Boston Terrier	8	8
BO	Barsoi	8	8
BS	Bernese Mountain Dog	8	8
CC	Chinese Crested Dog	8	8
CE	Cairn Terrier	8	8
CR	Curly Coated Retriever	8	8
CS	Cão da Serra de Aires	8	8
CW	Chow Chow	8	8
DD	Great Dane	4	4
DH	Dachshund	8	8
DO	Doberman Pinscher	8	8
DS	German Shepherd	6	6
DW	German Spaniel	8	8
EL	Elo	8	8
EN	Entlebucher Mountain Dog	8	8
EU	Eurasier	8	8
FB	French Bulldog	8	8
FR	Flat Coated Retriever	8	8
GD	Gordon Setter	8	8
GP, PL	Poodle	12	12
GR	Golden Retriever	7	7
GS	German Spitz (Grossspitz)	3	3
GW	German Wirehaired Pointer	8	8
GY	Greyhound	8	8
HW	Hovawart	8	8
IT	Irish Terrier	8	8
JR	Jack Russell Terrier	8	8
JT	German Hunting Terrier	8	8
KF	Kromfohrländer	8	8
KS	German Spitz (Kleinspitz)	8	8
LA	Labrador Retriever	8	8
LB	Leonberger	8	8
LN	Landseer	8	8
LR	Lagotto romagnolo	8	8
MA	Malinois	8	8
MB	Miniature Bullterrier	8	8
MS	German Spitz (Mittelspitz)	8	8
MU	Mudi	4	4
NF	Newfoundland	8	8
NR	Nova Scotia Duck Tolling Retriever	8	8
NS	Schapendoes	8	8
NW	Norwich Terrier	8	8
PE	Perro de Agua Espanõl	7	7
PH	Peruvian Hairless Dog	4	4
PO	Polski Owczarek Nizinny	8	8
RP	Miniature Pinscher	7	7
RR	Rhodesian Ridgeback	8	8
RS	Giant Schnauzer	8	8
SB	Saint Bernard	8	8
SC	Scottish Terrier	8	8
SG	Sloughi	8	8
SV	Slowakischer Vorstehhund	4	4
SS	Shetland Sheepdog	4	4
SY	Siberian Husky	3	3
TT	Tibetan Terrier	7	7
TW	Czechoslovakian Wolfdog	8	8
WH	Whippet	8	8
WS	Keeshound (Wolfsspitz)	8	8
WW	West Highland White Terrier	4	4
ZS	Pomeranian (Zwergspitz)	8	8
Total number	72 breeds	539	539	0	0
			wt/wt	wt/ins	ins/ins
