# Supplementary material for: AKNA Frameshift Variant in Three Dogs with Recurrent Inflammatory Pulmonary Disease
Source: Genes (Basel). 2019 Jul 26;10(8):567. doi: 10.3390/genes10080567 (PMC6723478; doi:10.3390/genes10080567)
Supplement: Supplementary file 1 [file genes-10-00567-s001.zip › Table_S2_linkage_and_homozygosity_data.xlsx]

## Sheet: Combined linkage & homozygosity
S2 Table. Critical intervals of combined linkage analysis with homozygosity mapping.
Chromosome	Start	Stop	Size (bp)	SNV Start	SNV Stop
1	91350352	104670784	13320432	BICF2P334685	CHR1_104670784
1	104695123	113453077	8757954	CHR1_104695123	BICF2S22947803
1	113887654	120792659	6905005	BICF2P198968	BICF2P1198103
2	9275288	16452467	7177179	TIGRP2P20810_RS8807375	BICF2S23915866
2	67691722	71042066	3350344	BICF2P902474	BICF2S23227846
2	71249680	78617708	7368028	BICF2P1254159	BICF2S22918365
11	55317023	56781962	1464939	BICF2P1343522	BICF2P359835
11	58244663	59830441	1585778	BICF2P359467	BICF2G630304005
11	63885221	65425113	1539892	TIGRP2P151475_RS9045442	BICF2P769101
11	66159774	71603423	5443649	TIGRP2P152154_RS9185072	BICF2G630308228
15	45874542	48005018	2130476	BICF2P128068	BICF2G630427801
19	27317368	43748026	16430658	BICF2P1220865	BICF2P1080913
21	34107990	38736427	4628437	BICF2P381602	CHR21_38736427
24	5675	7521687	7516012	BICF2G630514183	BICF2G630512866
24	11607098	14015225	2408127	BICF2P355049	BICF2G630507517
30	28534681	30200819	1666138	CHR30_28534681	BICF2P1453076
33	9949075	13151720	3202645	BICF2G630249299	BICF2P27554
33	14255599	16351535	2095936	BICF2P18058	BICF2S23327411
35	2314877	4700398	2385521	BICF2P1215171	BICF2G630769229
		Total	99377150

## Sheet: Linkage analysis
Genome regions ≥ 1 Mb that showed positive LOD scores for linkage
Linkage analysis	Chromosome	Start	Stop	Size (bp)	SNV Start	SNV Stop	Maximum LOD Score	Alpha
	1	84642865	122592641	37949777	BICF2P298988	BICF2P437506	0.8002	1
	2	9257437	17098586	7841150	BICF2S2301610	BICF2G630672436	0.3541	1
	2	67691722	84168988	16477267	BICF2P902474	BICF2S23527171	0.7457	1
	10	51339779	55055531	3715753	BICF2S22944619	BICF2G630491819	0.8002	1
	11	55317023	71603423	16286401	BICF2P1343522	BICF2G630308228	0.8002	1
	15	45850212	61027751	15177540	TIGRP2P202493_RS8591640	BICF2G630418394	0.8002	1
	19	25723161	50954387	25231227	BICF2G63047322	CHR19_50954387	0.8002	1
	21	18441120	38736427	20295308	BICF2G630651015	CHR21_38736427	0.8002	1
	23	1758926	18235860	16476935	CHR23_1758926	BICF2G630382907	0.8003	1
	23	24410955	37851909	13440955	BICF2G630378594	TIGRP2P305815_RS8964210	0.8002	1
	24	4655076	16068163	11413088	BICF2P939537	TIGRP2P311971_RS8578093	0.7897	1
	27	19877480	29409968	9532489	BICF2P410843	BICF2P210283	0.8002	1
	30	16242646	30200819	13958174	TIGRP2P369179_RS8595928	BICF2P1453076	0.8002	1
	33	9949075	19581553	9632479	BICF2G630249299	BICF2G63079814	0.8002	1
	33	20216040	25434578	5218539	BICF2G63079281	TIGRP2P389609_RS8716458	0.8002	1
	35	1571493	10141890	8570398	BICF2P185462	BICF2P799046	0.8002	1
	36	534014	15372547	14838534	BICF2G630767170	BICF2S23718157	0.8002	1
	36	17314596	29253585	11938990	BICF2P1273138	BICF2S2373491	0.8002	1
			Total	246056014

## Sheet: Homozygosity (raw Plink output)
	POOL	FID	IID	PHE	CHR	SNP1	SNP2	BP1	BP2	KB	NSNP	NSIM	GRP
	S1	1	CL013	2	1	BICF2P1316503	BICF2P211382	2328280	4227095	1898.82	134	2	1*
	S1	1	CL014	2	1	CHRUN_JH373249_96699	BICF2G630713680	71422	17246152	17174.7	1513	2	1
	S1	2	CL025	2	1	BICF2P1316503	BICF2P211382	2328280	4227095	1898.82	134	2	1
	S1	CON	3	03:00:00	1	BICF2P1316503	BICF2P211382	2328280	4227095	1898.82	134	NA	NA
	S1	UNION	3	03:00:00	1	CHRUN_JH373249_96699	BICF2G630713680	71422	17246152	17174.7	1513	NA	NA
	S2	1	CL013	2	1	BICF2S22920310	BICF2G630716743	24879708	30451365	5571.66	527	2	1*
	S2	1	CL014	2	1	BICF2P405685	BICF2P673410	27072157	28701627	1629.47	156	2	1
	S2	2	CL025	2	1	BICF2S22920310	BICF2G630716709	24879708	30399975	5520.27	518	2	1
	S2	CON	3	03:00:00	1	BICF2P405685	BICF2P673410	27072157	28701627	1629.47	156	NA	NA
	S2	UNION	3	03:00:00	1	BICF2S22920310	BICF2G630716743	24879708	30451365	5571.66	527	NA	NA
	S3	1	CL013	2	1	BICF2G630724978	BICF2S23514051	41259938	42948311	1688.37	198	2	1*
	S3	1	CL014	2	1	CHR1_42530611	BICF2S23216859	42530611	50250345	7719.73	733	2	1
	S3	2	CL025	2	1	CHR1_41697128	BICF2S23514051	41697128	42948311	1251.18	152	2	1
	S3	CON	3	03:00:00	1	CHR1_42530611	BICF2S23514051	42530611	42948311	417.701	56	NA	NA
	S3	UNION	3	03:00:00	1	BICF2G630724978	BICF2S23216859	41259938	50250345	8990.41	875	NA	NA
	S4	1	CL013	2	1	BICF2P346331	BICF2P225775	51768936	63070443	11301.5	1123	2	1*
	S4	1	CL014	2	1	BICF2P346331	TIGRP2P6272_RS8519027	51768936	63083641	11314.7	1124	2	1
	S4	2	CL025	2	1	CHR1_56896025	TIGRP2P4962_RS9134723	56896025	58328887	1432.86	166	2	1
	S4	CON	3	03:00:00	1	CHR1_56896025	TIGRP2P4962_RS9134723	56896025	58328887	1432.86	166	NA	NA
	S4	UNION	3	03:00:00	1	BICF2P346331	TIGRP2P6272_RS8519027	51768936	63083641	11314.7	1124	NA	NA
	S5	1	CL013	2	1	BICF2S23127842	BICF2P1355649	64168721	66449289	2280.57	185	2	1*
	S5	1	CL014	2	1	BICF2S23127842	TIGRP2P9903_RS8720884	64168721	77092907	12924.2	1063	2	1
	S5	2	CL025	2	1	BICF2S23127842	BICF2P1355649	64168721	66449289	2280.57	185	2	1
	S5	CON	3	03:00:00	1	BICF2S23127842	BICF2P1355649	64168721	66449289	2280.57	185	NA	NA
	S5	UNION	3	03:00:00	1	BICF2S23127842	TIGRP2P9903_RS8720884	64168721	77092907	12924.2	1063	NA	NA
	S6	1	CL013	2	1	BICF2P334685	BICF2S22947803	91350352	113453077	22102.7	2341	2	1*
	S6	1	CL014	2	1	BICF2P334685	CHR1_121321779	91350352	121321779	29971.4	3250	2	1
	S6	2	CL025	2	1	BICF2P334685	CHR1_104670784	91350352	104670784	13320.4	1233	2	1
	S6	CON	3	03:00:00	1	BICF2P334685	CHR1_104670784	91350352	104670784	13320.4	1233	NA	NA
	S6	UNION	3	03:00:00	1	BICF2P334685	CHR1_121321779	91350352	121321779	29971.4	3250	NA	NA
	S7	1	CL013	2	1	BICF2P334685	BICF2S22947803	91350352	113453077	22102.7	2341	2	1*
	S7	1	CL014	2	1	BICF2P334685	CHR1_121321779	91350352	121321779	29971.4	3250	2	1
	S7	2	CL025	2	1	CHR1_104695123	BICF2P611317	104695123	122670980	17975.9	2149	2	1
	S7	CON	3	03:00:00	1	CHR1_104695123	BICF2S22947803	104695123	113453077	8757.95	1104	NA	NA
	S7	UNION	3	03:00:00	1	BICF2P334685	BICF2P611317	91350352	122670980	31320.6	3386	NA	NA
	S8	1	CL013	2	1	BICF2P198968	BICF2P1198103	113887654	120792659	6905.01	793	2	1*
	S8	1	CL014	2	1	BICF2P334685	CHR1_121321779	91350352	121321779	29971.4	3250	2	1
	S8	2	CL025	2	1	CHR1_104695123	BICF2P611317	104695123	122670980	17975.9	2149	2	1
	S8	CON	3	03:00:00	1	BICF2P198968	BICF2P1198103	113887654	120792659	6905.01	793	NA	NA
	S8	UNION	3	03:00:00	1	BICF2P334685	BICF2P611317	91350352	122670980	31320.6	3386	NA	NA
	S9	1	CL013	2	2	TIGRP2P20810_RS8807375	BICF2S23528713	9275288	18544233	9268.95	740	2	1*
	S9	1	CL014	2	2	CHR2_5831064	BICF2S23915866	5831064	16452467	10621.4	861	2	1
	S9	2	CL025	2	2	CHR2_5831064	BICF2P1247486	5831064	21624663	15793.6	1297	2	1
	S9	CON	3	03:00:00	2	TIGRP2P20810_RS8807375	BICF2S23915866	9275288	16452467	7177.18	585	NA	NA
	S9	UNION	3	03:00:00	2	CHR2_5831064	BICF2P1247486	5831064	21624663	15793.6	1297	NA	NA
	S10	1	CL013	2	2	TIGRP2P20810_RS8807375	BICF2S23528713	9275288	18544233	9268.95	740	2	1*
	S10	1	CL014	2	2	BICF2G630672242	CHR2_19631416	17373991	19631416	2257.43	181	2	1
	S10	2	CL025	2	2	CHR2_5831064	BICF2P1247486	5831064	21624663	15793.6	1297	2	1
	S10	CON	3	03:00:00	2	BICF2G630672242	BICF2S23528713	17373991	18544233	1170.24	75	NA	NA
	S10	UNION	3	03:00:00	2	CHR2_5831064	BICF2P1247486	5831064	21624663	15793.6	1297	NA	NA
	S11	1	CL013	2	2	BICF2P991046	BICF2S23227846	65648097	71042066	5393.97	539	2	1*
	S11	1	CL014	2	2	CHR2_64565184	BICF2S22918365	64565184	78617708	14052.5	1561	2	1
	S11	2	CL025	2	2	BICF2P991046	BICF2S22918365	65648097	78617708	12969.6	1457	2	1
	S11	CON	3	03:00:00	2	BICF2P991046	BICF2S23227846	65648097	71042066	5393.97	539	NA	NA
	S11	UNION	3	03:00:00	2	CHR2_64565184	BICF2S22918365	64565184	78617708	14052.5	1561	NA	NA
	S12	1	CL013	2	2	BICF2P1254159	BICF2S23011268	71249680	80579053	9329.37	1137	2	1*
	S12	1	CL014	2	2	CHR2_64565184	BICF2S22918365	64565184	78617708	14052.5	1561	2	1
	S12	2	CL025	2	2	BICF2P991046	BICF2S22918365	65648097	78617708	12969.6	1457	2	1
	S12	CON	3	03:00:00	2	BICF2P1254159	BICF2S22918365	71249680	78617708	7368.03	900	NA	NA
	S12	UNION	3	03:00:00	2	CHR2_64565184	BICF2S23011268	64565184	80579053	16013.9	1798	NA	NA
	S13	1	CL013	2	3	BICF2P801183	TIGRP2P44238_RS8645120	40131656	48896133	8764.48	762	1	1
	S13	1	CL014	2	3	BICF2P801183	G251F39S186	40131656	43349006	3217.35	293	2	1*
	S13	2	CL025	2	3	BICF2G630107696	BICF2S23417238	34943046	44487369	9544.32	792	1	1
	S13	CON	3	03:00:00	3	BICF2P801183	G251F39S186	40131656	43349006	3217.35	293	NA	NA
	S13	UNION	3	03:00:00	3	BICF2G630107696	TIGRP2P44238_RS8645120	34943046	48896133	13953.1	1176	NA	NA
	S14	1	CL013	2	3	BICF2P801183	TIGRP2P44238_RS8645120	40131656	48896133	8764.48	762	1	1
	S14	1	CL014	2	3	BICF2G630341953	BICF2P235961	45083710	48480373	3396.66	298	1	1
	S14	2	CL025	2	3	BICF2P409204	BICF2P618708	48077538	50765494	2687.96	243	2	1*
	S14	CON	3	03:00:00	3	BICF2P409204	BICF2P235961	48077538	48480373	402.836	39	NA	NA
	S14	UNION	3	03:00:00	3	BICF2P801183	BICF2P618708	40131656	50765494	10633.8	932	NA	NA
	S15	1	CL013	2	3	TIGRP2P55107_RS8536869	BICF2G630355615	84841663	85994328	1152.67	121	1	1*
	S15	1	CL014	2	3	BICF2G630351560	BICF2G630360637	76929122	90120897	13191.8	1231	1	1
	S15	2	CL025	2	3	BICF2S23753732	BICF2P427640	83982115	87627460	3645.35	373	0	2*
	S15	CON	3	03:00:00	3	TIGRP2P55107_RS8536869	BICF2G630355615	84841663	85994328	1152.67	121	NA	NA
	S15	UNION	3	03:00:00	3	BICF2G630351560	BICF2G630360637	76929122	90120897	13191.8	1231	NA	NA
	S16	1	CL013	2	3	BICF2G630356866	BICF2G630360637	87123575	90120897	2997.32	302	2	1*
	S16	1	CL014	2	3	BICF2G630351560	BICF2G630360637	76929122	90120897	13191.8	1231	1	1
	S16	2	CL025	2	3	BICF2S23753732	BICF2P427640	83982115	87627460	3645.35	373	1	1
	S16	CON	3	03:00:00	3	BICF2G630356866	BICF2P427640	87123575	87627460	503.886	52	NA	NA
	S16	UNION	3	03:00:00	3	BICF2G630351560	BICF2G630360637	76929122	90120897	13191.8	1231	NA	NA
	S17	1	CL013	2	3	BICF2G630356866	BICF2G630360637	87123575	90120897	2997.32	302	2	1*
	S17	1	CL014	2	3	BICF2G630351560	BICF2G630360637	76929122	90120897	13191.8	1231	2	1
	S17	2	CL025	2	3	TIGRP2P55710_RS9174112	BICF2P300068	87783898	89329360	1545.46	167	2	1
	S17	CON	3	03:00:00	3	TIGRP2P55710_RS9174112	BICF2P300068	87783898	89329360	1545.46	167	NA	NA
	S17	UNION	3	03:00:00	3	BICF2G630351560	BICF2G630360637	76929122	90120897	13191.8	1231	NA	NA
	S18	1	CL013	2	4	TIGRP2P57805_RS8807437	BICF2P490686	8624665	11834703	3210.04	291	2	1*
	S18	1	CL014	2	4	TIGRP2P56999_RS9113643	BICF2P694024	25084	23290650	23265.6	2193	2	1
	S18	2	CL025	2	4	TIGRP2P57805_RS8807437	BICF2P581335	8624665	10635236	2010.57	199	2	1
	S18	CON	3	03:00:00	4	TIGRP2P57805_RS8807437	BICF2P581335	8624665	10635236	2010.57	199	NA	NA
	S18	UNION	3	03:00:00	4	TIGRP2P56999_RS9113643	BICF2P694024	25084	23290650	23265.6	2193	NA	NA
	S19	1	CL013	2	4	BICF2S23659512	BICF2S23644931	26923868	39748308	12824.4	1226	2	1*
	S19	1	CL014	2	4	BICF2P626900	BICF2P1435511	27067046	28708283	1641.24	145	2	1
	S19	2	CL025	2	4	BICF2P498044	BICF2P1435511	23171188	28708283	5537.1	494	2	1
	S19	CON	3	03:00:00	4	BICF2P626900	BICF2P1435511	27067046	28708283	1641.24	145	NA	NA
	S19	UNION	3	03:00:00	4	BICF2P498044	BICF2S23644931	23171188	39748308	16577.1	1565	NA	NA
	S20	1	CL013	2	4	BICF2S23659512	BICF2S23644931	26923868	39748308	12824.4	1226	2	1*
	S20	1	CL014	2	4	BICF2S23453646	BICF2S23444694	30268541	32901500	2632.96	234	2	1
	S20	2	CL025	2	4	BICF2S23453646	BICF2S23444694	30268541	32901500	2632.96	234	2	1
	S20	CON	3	03:00:00	4	BICF2S23453646	BICF2S23444694	30268541	32901500	2632.96	234	NA	NA
	S20	UNION	3	03:00:00	4	BICF2S23659512	BICF2S23644931	26923868	39748308	12824.4	1226	NA	NA
	S21	1	CL013	2	4	BICF2S23659512	BICF2S23644931	26923868	39748308	12824.4	1226	2	1*
	S21	1	CL014	2	4	BICF2P873305	BICF2S23644931	34150917	39748308	5597.39	551	2	1
	S21	2	CL025	2	4	BICF2P371679	BICF2P268145	34197040	42485247	8288.21	788	2	1
	S21	CON	3	03:00:00	4	BICF2P371679	BICF2S23644931	34197040	39748308	5551.27	547	NA	NA
	S21	UNION	3	03:00:00	4	BICF2S23659512	BICF2P268145	26923868	42485247	15561.4	1467	NA	NA
	S22	1	CL013	2	4	BICF2G630174135	TIGRP2P67051_RS8770007	79417679	82182069	2764.39	238	2	1*
	S22	1	CL014	2	4	BICF2G630169230	TIGRP2P67051_RS8770007	73084405	82182069	9097.67	795	2	1
	S22	2	CL025	2	4	BICF2G630174135	BICF2P673237	79417679	80726595	1308.92	112	2	1
	S22	CON	3	03:00:00	4	BICF2G630174135	BICF2P673237	79417679	80726595	1308.92	112	NA	NA
	S22	UNION	3	03:00:00	4	BICF2G630169230	TIGRP2P67051_RS8770007	73084405	82182069	9097.67	795	NA	NA
	S23	1	CL013	2	4	TIGRP2P67539_RS8712078	BICF2G630181078	84262251	87264695	3002.45	269	2	1*
	S23	1	CL014	2	4	BICF2G630179259	BICF2G630181190	84769938	87340806	2570.87	233	2	1
	S23	2	CL025	2	4	BICF2S23414579	TIGRP2P68921_RS8657677	86528360	87834061	1305.7	137	2	1
	S23	CON	3	03:00:00	4	BICF2S23414579	BICF2G630181078	86528360	87264695	736.336	69	NA	NA
	S23	UNION	3	03:00:00	4	TIGRP2P67539_RS8712078	TIGRP2P68921_RS8657677	84262251	87834061	3571.81	337	NA	NA
	S24	1	CL013	2	5	CHR5_1883	BICF2S23647820	1883	7148616	7146.73	627	1	1
	S24	1	CL014	2	5	BICF2S23145981	BICF2S2367248	530854	3373215	2842.36	249	2	1*
	S24	2	CL025	2	5	CHR5_1883	BICF2S23525452	1883	9056961	9055.08	842	1	1
	S24	CON	3	03:00:00	5	BICF2S23145981	BICF2S2367248	530854	3373215	2842.36	249	NA	NA
	S24	UNION	3	03:00:00	5	CHR5_1883	BICF2S23525452	1883	9056961	9055.08	842	NA	NA
	S25	1	CL013	2	5	CHR5_1883	BICF2S23647820	1883	7148616	7146.73	627	1	1*
	S25	1	CL014	2	5	BICF2P301624	BICF2P831529	4138261	17265362	13127.1	1390	1	1
	S25	2	CL025	2	5	CHR5_1883	BICF2S23525452	1883	9056961	9055.08	842	0	2*
	S25	CON	3	03:00:00	5	BICF2P301624	BICF2S23647820	4138261	7148616	3010.36	265	NA	NA
	S25	UNION	3	03:00:00	5	CHR5_1883	BICF2P831529	1883	17265362	17263.5	1752	NA	NA
	S26	1	CL013	2	5	BICF2S2311440	BICF2P1199176	9210302	10863911	1653.61	210	2	1*
	S26	1	CL014	2	5	BICF2P301624	BICF2P831529	4138261	17265362	13127.1	1390	2	1
	S26	2	CL025	2	5	BICF2S2311440	BICF2P1199176	9210302	10863911	1653.61	210	2	1
	S26	CON	3	03:00:00	5	BICF2S2311440	BICF2P1199176	9210302	10863911	1653.61	210	NA	NA
	S26	UNION	3	03:00:00	5	BICF2P301624	BICF2P831529	4138261	17265362	13127.1	1390	NA	NA
	S27	1	CL013	2	5	BICF2G63034179	BICF2G630187403	28195163	44045517	15850.4	1670	1	1
	S27	1	CL014	2	5	BICF2P443615	BICF2G630186182	34403689	38482318	4078.63	374	2	1*
	S27	2	CL025	2	5	BICF2G63034778	BICF2S23518770	28907873	52367574	23459.7	2341	1	1
	S27	CON	3	03:00:00	5	BICF2P443615	BICF2G630186182	34403689	38482318	4078.63	374	NA	NA
	S27	UNION	3	03:00:00	5	BICF2G63034179	BICF2S23518770	28195163	52367574	24172.4	2409	NA	NA
	S28	1	CL013	2	5	BICF2G63034179	BICF2G630187403	28195163	44045517	15850.4	1670	1	1
	S28	1	CL014	2	5	BICF2P363932	BICF2P154619	38999156	40509603	1510.45	143	2	1*
	S28	2	CL025	2	5	BICF2G63034778	BICF2S23518770	28907873	52367574	23459.7	2341	1	1
	S28	CON	3	03:00:00	5	BICF2P363932	BICF2P154619	38999156	40509603	1510.45	143	NA	NA
	S28	UNION	3	03:00:00	5	BICF2G63034179	BICF2S23518770	28195163	52367574	24172.4	2409	NA	NA
	S29	1	CL013	2	5	BICF2G630236127	BICF2P798075	87431116	88908300	1477.18	134	1	1*
	S29	1	CL014	2	5	BICF2P693020	BICF2P798075	84190653	88908300	4717.65	418	1	1
	S29	2	CL025	2	5	BICF2G630235647	BICF2P798075	87701365	88908300	1206.94	109	0	2*
	S29	CON	3	03:00:00	5	BICF2G630235647	BICF2P798075	87701365	88908300	1206.94	109	NA	NA
	S29	UNION	3	03:00:00	5	BICF2P693020	BICF2P798075	84190653	88908300	4717.65	418	NA	NA
	S30	1	CL014	2	6	CHR6_24677999	CHR6_25807898	24677999	25807898	1129.9	103	1	1*
	S30	2	CL025	2	6	BICF2P451245	BICF2G630577479	21401390	48704668	27303.3	2599	1	1
	S30	1	CL013	2	6	TIGRP2P80144_RS9180125	BICF2P688184	18667280	33348674	14681.4	1456	0	2*
	S30	CON	3	03:00:00	6	CHR6_24677999	CHR6_25807898	24677999	25807898	1129.9	103	NA	NA
	S30	UNION	3	03:00:00	6	TIGRP2P80144_RS9180125	BICF2G630577479	18667280	48704668	30037.4	2908	NA	NA
	S31	1	CL013	2	6	BICF2P1212653	TIGRP2P85225_RS8900931	49317692	52674960	3357.27	328	1	1*
	S31	2	CL025	2	6	BICF2P685260	TIGRP2P85225_RS8900931	51091037	52674960	1583.92	135	1	1
	S31	1	CL014	2	6	BICF2G630582170	BICF2G630573372	44677152	54752531	10075.4	916	0	2*
	S31	CON	3	03:00:00	6	BICF2P685260	TIGRP2P85225_RS8900931	51091037	52674960	1583.92	135	NA	NA
	S31	UNION	3	03:00:00	6	BICF2G630582170	BICF2G630573372	44677152	54752531	10075.4	916	NA	NA
	S32	1	CL013	2	6	BICF2S2375156	BICF2P824783	71735191	72938959	1203.77	106	2	1*
	S32	1	CL014	2	6	BICF2S2375156	BICF2P520012	71735191	75740855	4005.66	358	2	1
	S32	2	CL025	2	6	BICF2P1432407	BICF2P1096896	67540065	71838294	4298.23	430	2	1
	S32	CON	3	03:00:00	6	BICF2S2375156	BICF2P1096896	71735191	71838294	103.104	14	NA	NA
	S32	UNION	3	03:00:00	6	BICF2P1432407	BICF2P520012	67540065	75740855	8200.79	774	NA	NA
	S33	1	CL013	2	7	BICF2S2336345	CHR7_6046062	416	6046062	6045.65	575	2	1*
	S33	1	CL014	2	7	BICF2S2336345	BICF2G630549795	416	7162850	7162.44	731	1	1
	S33	2	CL025	2	7	BICF2S2336345	CHR7_28065822	416	28065822	28065.4	2747	1	1
	S33	CON	3	03:00:00	7	BICF2S2336345	CHR7_6046062	416	6046062	6045.65	575	NA	NA
	S33	UNION	3	03:00:00	7	BICF2S2336345	CHR7_28065822	416	28065822	28065.4	2747	NA	NA
	S34	1	CL013	2	7	BICF2P1261348	BICF2P984056	17715339	35578894	17863.6	1710	2	1*
	S34	1	CL014	2	7	BICF2P310806	BICF2P1179294	25338299	26504407	1166.11	103	2	1
	S34	2	CL025	2	7	BICF2S2336345	CHR7_28065822	416	28065822	28065.4	2747	2	1
	S34	CON	3	03:00:00	7	BICF2P310806	BICF2P1179294	25338299	26504407	1166.11	103	NA	NA
	S34	UNION	3	03:00:00	7	BICF2S2336345	BICF2P984056	416	35578894	35578.5	3474	NA	NA
	S35	1	CL013	2	7	BICF2P1405953	BICF2S23417896	52279282	61223806	8944.52	832	2	1*
	S35	1	CL014	2	7	CHR7_54672413	CHR7_58103035	54672413	58103035	3430.62	335	2	1
	S35	2	CL025	2	7	BICF2P517907	TIGRP2P101086_RS9072522	57960838	59259804	1298.97	126	2	1
	S35	CON	3	03:00:00	7	BICF2P517907	CHR7_58103035	57960838	58103035	142.198	19	NA	NA
	S35	UNION	3	03:00:00	7	BICF2P1405953	BICF2S23417896	52279282	61223806	8944.52	832	NA	NA
	S36	1	CL013	2	8	CHR8_30885	CHR8_46606679	30885	46606679	46575.8	3954	2	1*
	S36	1	CL014	2	8	CHR8_30885	BICF2P1090406	30885	5238847	5207.96	509	2	1
	S36	2	CL025	2	8	CHR8_30885	BICF2P78112	30885	17369521	17338.6	1473	2	1
	S36	CON	3	03:00:00	8	CHR8_30885	BICF2P1090406	30885	5238847	5207.96	509	NA	NA
	S36	UNION	3	03:00:00	8	CHR8_30885	CHR8_46606679	30885	46606679	46575.8	3954	NA	NA
	S37	1	CL013	2	8	CHR8_30885	CHR8_46606679	30885	46606679	46575.8	3954	2	1*
	S37	1	CL014	2	8	BICF2P110870	BICF2P30223	8344246	21859383	13515.1	1052	2	1
	S37	2	CL025	2	8	CHR8_30885	BICF2P78112	30885	17369521	17338.6	1473	2	1
	S37	CON	3	03:00:00	8	BICF2P110870	BICF2P78112	8344246	17369521	9025.28	721	NA	NA
	S37	UNION	3	03:00:00	8	CHR8_30885	CHR8_46606679	30885	46606679	46575.8	3954	NA	NA
	S38	1	CL013	2	8	CHR8_30885	CHR8_46606679	30885	46606679	46575.8	3954	2	1*
	S38	1	CL014	2	8	BICF2S23328161	TIGRP2P111281_RS8894014	26652212	27898757	1246.55	118	2	1
	S38	2	CL025	2	8	BICF2P1290231	BICF2S23440986	23479970	45934304	22454.3	1943	2	1
	S38	CON	3	03:00:00	8	BICF2S23328161	TIGRP2P111281_RS8894014	26652212	27898757	1246.55	118	NA	NA
	S38	UNION	3	03:00:00	8	CHR8_30885	CHR8_46606679	30885	46606679	46575.8	3954	NA	NA
	S39	1	CL013	2	8	CHR8_30885	CHR8_46606679	30885	46606679	46575.8	3954	2	1*
	S39	1	CL014	2	8	BICF2S2376517	BICF2S23440986	34705035	45934304	11229.3	966	2	1
	S39	2	CL025	2	8	BICF2P1290231	BICF2S23440986	23479970	45934304	22454.3	1943	2	1
	S39	CON	3	03:00:00	8	BICF2S2376517	BICF2S23440986	34705035	45934304	11229.3	966	NA	NA
	S39	UNION	3	03:00:00	8	CHR8_30885	CHR8_46606679	30885	46606679	46575.8	3954	NA	NA
	S40	1	CL013	2	8	BICF2P1343219	BICF2S23439148	66241082	71503511	5262.43	497	2	1*
	S40	1	CL014	2	8	BICF2S23338291	BICF2P596687	65935696	68321418	2385.72	209	1	1
	S40	2	CL025	2	8	TIGRP2P117998_RS9250000	BICF2P4715	61314278	66320127	5005.85	502	1	1
	S40	CON	3	03:00:00	8	BICF2P1343219	BICF2P4715	66241082	66320127	79.046	7	NA	NA
	S40	UNION	3	03:00:00	8	TIGRP2P117998_RS9250000	BICF2S23439148	61314278	71503511	10189.2	992	NA	NA
	S41	1	CL013	2	9	BICF2S23235613	BICF2G630835062	18238743	31968668	13729.9	1478	1	1*
	S41	2	CL025	2	9	BICF2P511133	BICF2P1467481	25144975	27967497	2822.52	307	1	1
	S41	1	CL014	2	9	BICF2P575468	BICF2G630834826	27839140	31477907	3638.77	318	0	2*
	S41	CON	3	03:00:00	9	BICF2P575468	BICF2P1467481	27839140	27967497	128.358	15	NA	NA
	S41	UNION	3	03:00:00	9	BICF2S23235613	BICF2G630835062	18238743	31968668	13729.9	1478	NA	NA
	S42	1	CL013	2	9	BICF2S23235613	BICF2G630835062	18238743	31968668	13729.9	1478	1	1*
	S42	2	CL025	2	9	BICF2P191160	CHR9_36477914	30661783	36477914	5816.13	576	1	1
	S42	1	CL014	2	9	BICF2P575468	BICF2G630834826	27839140	31477907	3638.77	318	0	2*
	S42	CON	3	03:00:00	9	BICF2P191160	BICF2G630834826	30661783	31477907	816.125	69	NA	NA
	S42	UNION	3	03:00:00	9	BICF2S23235613	CHR9_36477914	18238743	36477914	18239.2	1931	NA	NA
	S43	1	CL013	2	9	BICF2S23235613	BICF2G630835062	18238743	31968668	13729.9	1478	2	1*
	S43	1	CL014	2	9	BICF2G630834902	BICF2G630837790	31550616	37876664	6326.05	630	2	1
	S43	2	CL025	2	9	BICF2P191160	CHR9_36477914	30661783	36477914	5816.13	576	2	1
	S43	CON	3	03:00:00	9	BICF2G630834902	BICF2G630835062	31550616	31968668	418.053	50	NA	NA
	S43	UNION	3	03:00:00	9	BICF2S23235613	BICF2G630837790	18238743	37876664	19637.9	2058	NA	NA
	S44	1	CL013	2	9	BICF2S2296617	BICF2G630839494	32461878	39566087	7104.21	725	2	1*
	S44	1	CL014	2	9	BICF2G630834902	BICF2G630837790	31550616	37876664	6326.05	630	2	1
	S44	2	CL025	2	9	BICF2P191160	CHR9_36477914	30661783	36477914	5816.13	576	2	1
	S44	CON	3	03:00:00	9	BICF2S2296617	CHR9_36477914	32461878	36477914	4016.04	413	NA	NA
	S44	UNION	3	03:00:00	9	BICF2P191160	BICF2G630839494	30661783	39566087	8904.31	888	NA	NA
	S45	1	CL014	2	9	CHR9_59422606	CHR9_60426505	59422606	60426505	1003.9	138	1	1*
	S45	2	CL025	2	9	BICF2G630473766	BICF2P274905	54794457	59983793	5189.34	603	1	1
	S45	1	CL013	2	9	CHR9_58829346	BICF2P1362601	58829346	61068538	2239.19	305	0	2*
	S45	CON	3	03:00:00	9	CHR9_59422606	BICF2P274905	59422606	59983793	561.188	66	NA	NA
	S45	UNION	3	03:00:00	9	BICF2G630473766	BICF2P1362601	54794457	61068538	6274.08	779	NA	NA
	S46	1	CL013	2	10	BICF2P699421	TIGRP2P137521_RS9035849	7315324	9509077	2193.75	202	2	1*
	S46	1	CL014	2	10	BICF2P313724	BICF2S23159482	51263	10080300	10029	838	2	1
	S46	2	CL025	2	10	BICF2P313724	BICF2S23159482	51263	10080300	10029	838	2	1
	S46	CON	3	03:00:00	10	BICF2P699421	TIGRP2P137521_RS9035849	7315324	9509077	2193.75	202	NA	NA
	S46	UNION	3	03:00:00	10	BICF2P313724	BICF2S23159482	51263	10080300	10029	838	NA	NA
	S47	1	CL013	2	10	BICF2P373029	BICF2P1234798	23152545	28016102	4863.56	590	2	1*
	S47	1	CL014	2	10	BICF2P373029	CHR10_28994364	23152545	28994364	5841.82	698	2	1
	S47	2	CL025	2	10	BICF2P1237568	CHR10_28994364	10450852	28994364	18543.5	1893	2	1
	S47	CON	3	03:00:00	10	BICF2P373029	BICF2P1234798	23152545	28016102	4863.56	590	NA	NA
	S47	UNION	3	03:00:00	10	BICF2P1237568	CHR10_28994364	10450852	28994364	18543.5	1893	NA	NA
	S48	1	CL013	2	10	BICF2G630486932	BICF2G630488756	38194137	40127341	1933.2	171	1	1
	S48	1	CL014	2	10	BICF2G630487001	BICF2G630488363	38260399	39687314	1426.92	130	2	1*
	S48	2	CL025	2	10	BICF2G630488333	BICF2S23040801	39678027	42802177	3124.15	308	1	1
	S48	CON	3	03:00:00	10	BICF2G630488333	BICF2G630488363	39678027	39687314	9.288	2	NA	NA
	S48	UNION	3	03:00:00	10	BICF2G630486932	BICF2S23040801	38194137	42802177	4608.04	442	NA	NA
	S49	1	CL013	2	10	BICF2G630486932	BICF2G630488756	38194137	40127341	1933.2	171	1	1
	S49	1	CL014	2	10	BICF2G630488736	BICF2S23040801	40092807	42802177	2709.37	275	2	1*
	S49	2	CL025	2	10	BICF2G630488333	BICF2S23040801	39678027	42802177	3124.15	308	1	1
	S49	CON	3	03:00:00	10	BICF2G630488736	BICF2G630488756	40092807	40127341	34.535	4	NA	NA
	S49	UNION	3	03:00:00	10	BICF2G630486932	BICF2S23040801	38194137	42802177	4608.04	442	NA	NA
	S50	1	CL013	2	10	BICF2S2337290	CHR10_68524734	49049277	68524734	19475.5	1760	2	1*
	S50	1	CL014	2	10	BICF2P38352	BICF2G630494111	67716999	69329337	1612.34	209	2	1
	S50	2	CL025	2	10	BICF2P366020	BICF2P206486	60118389	68988390	8870	848	2	1
	S50	CON	3	03:00:00	10	BICF2P38352	CHR10_68524734	67716999	68524734	807.736	97	NA	NA
	S50	UNION	3	03:00:00	10	BICF2S2337290	BICF2G630494111	49049277	69329337	20280.1	1872	NA	NA
	S51	1	CL013	2	11	BICF2G630297725	BICF2G630298113	23487105	24579648	1092.54	108	2	1*
	S51	1	CL014	2	11	BICF2G630297314	BICF2P824858	22542975	33395390	10852.4	891	1	1
	S51	2	CL025	2	11	BICF2S2353548	CHR11_26030981	24474363	26030981	1556.62	143	1	1
	S51	CON	3	03:00:00	11	BICF2S2353548	BICF2G630298113	24474363	24579648	105.286	8	NA	NA
	S51	UNION	3	03:00:00	11	BICF2G630297314	BICF2P824858	22542975	33395390	10852.4	891	NA	NA
	S52	1	CL013	2	11	CHR11_27660021	BICF2P217984	27660021	29844276	2184.26	175	1	1*
	S52	2	CL025	2	11	BICF2P952461	BICF2P724359	29280684	41517828	12237.1	963	1	1
	S52	1	CL014	2	11	BICF2G630297314	BICF2P824858	22542975	33395390	10852.4	891	0	2*
	S52	CON	3	03:00:00	11	BICF2P952461	BICF2P217984	29280684	29844276	563.593	42	NA	NA
	S52	UNION	3	03:00:00	11	BICF2G630297314	BICF2P724359	22542975	41517828	18974.9	1572	NA	NA
	S53	1	CL013	2	11	BICF2P326067	BICF2P1089090	42283650	74388336	32104.7	3108	2	1*
	S53	1	CL014	2	11	G688F44S208	BICF2P1205845	46034096	47690406	1656.31	129	2	1
	S53	2	CL025	2	11	BICF2P326067	BICF2P359835	42283650	56781962	14498.3	1295	2	1
	S53	CON	3	03:00:00	11	G688F44S208	BICF2P1205845	46034096	47690406	1656.31	129	NA	NA
	S53	UNION	3	03:00:00	11	BICF2P326067	BICF2P1089090	42283650	74388336	32104.7	3108	NA	NA
	S54	1	CL013	2	11	BICF2P326067	BICF2P1089090	42283650	74388336	32104.7	3108	2	1*
	S54	1	CL014	2	11	BICF2P376563	BICF2P359835	55230111	56781962	1551.85	160	2	1
	S54	2	CL025	2	11	BICF2P326067	BICF2P359835	42283650	56781962	14498.3	1295	2	1
	S54	CON	3	03:00:00	11	BICF2P376563	BICF2P359835	55230111	56781962	1551.85	160	NA	NA
	S54	UNION	3	03:00:00	11	BICF2P326067	BICF2P1089090	42283650	74388336	32104.7	3108	NA	NA
	S55	1	CL013	2	11	BICF2P326067	BICF2P1089090	42283650	74388336	32104.7	3108	2	1*
	S55	1	CL014	2	11	BICF2P359467	BICF2G630304005	58244663	59830441	1585.78	147	2	1
	S55	2	CL025	2	11	BICF2P359467	BICF2G630304005	58244663	59830441	1585.78	147	2	1
	S55	CON	3	03:00:00	11	BICF2P359467	BICF2G630304005	58244663	59830441	1585.78	147	NA	NA
	S55	UNION	3	03:00:00	11	BICF2P326067	BICF2P1089090	42283650	74388336	32104.7	3108	NA	NA
	S56	1	CL013	2	11	BICF2P326067	BICF2P1089090	42283650	74388336	32104.7	3108	2	1*
	S56	1	CL014	2	11	CHR11_62459703	BICF2P1089090	62459703	74388336	11928.6	1237	2	1
	S56	2	CL025	2	11	TIGRP2P151475_RS9045442	BICF2P769101	63885221	65425113	1539.89	167	2	1
	S56	CON	3	03:00:00	11	TIGRP2P151475_RS9045442	BICF2P769101	63885221	65425113	1539.89	167	NA	NA
	S56	UNION	3	03:00:00	11	BICF2P326067	BICF2P1089090	42283650	74388336	32104.7	3108	NA	NA
	S57	1	CL013	2	11	BICF2P326067	BICF2P1089090	42283650	74388336	32104.7	3108	2	1*
	S57	1	CL014	2	11	CHR11_62459703	BICF2P1089090	62459703	74388336	11928.6	1237	2	1
	S57	2	CL025	2	11	TIGRP2P152154_RS9185072	BICF2P1089090	66159774	74388336	8228.56	874	2	1
	S57	CON	3	03:00:00	11	TIGRP2P152154_RS9185072	BICF2P1089090	66159774	74388336	8228.56	874	NA	NA
	S57	UNION	3	03:00:00	11	BICF2P326067	BICF2P1089090	42283650	74388336	32104.7	3108	NA	NA
	S58	1	CL013	2	12	CHR12_22413660	TIGRP2P162931_RS9051924	22413660	32264871	9851.21	793	2	1*
	S58	1	CL014	2	12	BICF2P835556	BICF2P289353	19434030	50505288	31071.3	2703	2	1
	S58	2	CL025	2	12	BICF2P835556	TIGRP2P166316_RS9019064	19434030	49261161	29827.1	2592	2	1
	S58	CON	3	03:00:00	12	CHR12_22413660	TIGRP2P162931_RS9051924	22413660	32264871	9851.21	793	NA	NA
	S58	UNION	3	03:00:00	12	BICF2P835556	BICF2P289353	19434030	50505288	31071.3	2703	NA	NA
	S59	1	CL013	2	12	BICF2P271169	BICF2S2326307	33823270	42478758	8655.49	715	2	1*
	S59	1	CL014	2	12	BICF2P835556	BICF2P289353	19434030	50505288	31071.3	2703	2	1
	S59	2	CL025	2	12	BICF2P835556	TIGRP2P166316_RS9019064	19434030	49261161	29827.1	2592	2	1
	S59	CON	3	03:00:00	12	BICF2P271169	BICF2S2326307	33823270	42478758	8655.49	715	NA	NA
	S59	UNION	3	03:00:00	12	BICF2P835556	BICF2P289353	19434030	50505288	31071.3	2703	NA	NA
	S60	1	CL014	2	12	BICF2G630122426	BICF2P1092279	55349250	58211735	2862.49	245	1	1*
	S60	2	CL025	2	12	TIGRP2P166630_RS9214410	BICF2G630120263	50891841	59391029	8499.19	736	1	1
	S60	1	CL013	2	12	TIGRP2P169072_RS8703650	BICF2G630119279	54260455	60833196	6572.74	566	0	2*
	S60	CON	3	03:00:00	12	BICF2G630122426	BICF2P1092279	55349250	58211735	2862.49	245	NA	NA
	S60	UNION	3	03:00:00	12	TIGRP2P166630_RS9214410	BICF2G630119279	50891841	60833196	9941.36	856	NA	NA
	S61	1	CL013	2	13	BICF2P140672	TIGRP2P174439_RS9084035	15262749	17648964	2386.22	218	2	1*
	S61	1	CL014	2	13	BICF2G630602134	BICF2P545026	36250	21114093	21077.8	1895	1	1
	S61	2	CL025	2	13	BICF2G630610683	BICF2P312935	17115395	42309443	25194	2394	1	1
	S61	CON	3	03:00:00	13	BICF2G630610683	TIGRP2P174439_RS9084035	17115395	17648964	533.57	49	NA	NA
	S61	UNION	3	03:00:00	13	BICF2G630602134	BICF2P312935	36250	42309443	42273.2	3905	NA	NA
	S62	1	CL013	2	13	TIGRP2P177114_RS8993487	BICF2S2448414	39344816	60628712	21283.9	1930	2	1*
	S62	1	CL014	2	13	TIGRP2P177114_RS8993487	BICF2G630749906	39344816	58569755	19224.9	1677	2	1
	S62	2	CL025	2	13	BICF2G630610683	BICF2P312935	17115395	42309443	25194	2394	2	1
	S62	CON	3	03:00:00	13	TIGRP2P177114_RS8993487	BICF2P312935	39344816	42309443	2964.63	257	NA	NA
	S62	UNION	3	03:00:00	13	BICF2G630610683	BICF2S2448414	17115395	60628712	43513.3	4067	NA	NA
	S63	1	CL013	2	13	TIGRP2P177114_RS8993487	BICF2S2448414	39344816	60628712	21283.9	1930	2	1*
	S63	1	CL014	2	13	TIGRP2P177114_RS8993487	BICF2G630749906	39344816	58569755	19224.9	1677	2	1
	S63	2	CL025	2	13	TIGRP2P178891_RS9133345	TIGRP2P179391_RS8963464	45330638	46732288	1401.65	127	2	1
	S63	CON	3	03:00:00	13	TIGRP2P178891_RS9133345	TIGRP2P179391_RS8963464	45330638	46732288	1401.65	127	NA	NA
	S63	UNION	3	03:00:00	13	TIGRP2P177114_RS8993487	BICF2S2448414	39344816	60628712	21283.9	1930	NA	NA
	S64	1	CL013	2	13	TIGRP2P177114_RS8993487	BICF2S2448414	39344816	60628712	21283.9	1930	2	1*
	S64	1	CL014	2	13	TIGRP2P177114_RS8993487	BICF2G630749906	39344816	58569755	19224.9	1677	2	1
	S64	2	CL025	2	13	BICF2P635062	BICF2P224461	49050361	57279891	8229.53	652	2	1
	S64	CON	3	03:00:00	13	BICF2P635062	BICF2P224461	49050361	57279891	8229.53	652	NA	NA
	S64	UNION	3	03:00:00	13	TIGRP2P177114_RS8993487	BICF2S2448414	39344816	60628712	21283.9	1930	NA	NA
	S65	1	CL013	2	14	CHR14_190639	CHR14_10615690	190639	10615690	10425.1	887	2	1*
	S65	1	CL014	2	14	CHR14_190639	BICF2P1195902	190639	18144813	17954.2	1570	2	1
	S65	2	CL025	2	14	G800F6S189	CHR14_26591825	198686	26591825	26393.1	2295	2	1
	S65	CON	3	03:00:00	14	G800F6S189	CHR14_10615690	198686	10615690	10417	886	NA	NA
	S65	UNION	3	03:00:00	14	CHR14_190639	CHR14_26591825	190639	26591825	26401.2	2296	NA	NA
	S66	1	CL013	2	14	CHR14_43757066	BICF2S23147465	43757066	48456749	4699.68	455	2	1*
	S66	1	CL014	2	14	BICF2P697852	BICF2P801949	46185524	49433770	3248.25	288	2	1
	S66	2	CL025	2	14	BICF2P697852	BICF2S23232952	46185524	50688195	4502.67	386	2	1
	S66	CON	3	03:00:00	14	BICF2P697852	BICF2S23147465	46185524	48456749	2271.23	205	NA	NA
	S66	UNION	3	03:00:00	14	CHR14_43757066	BICF2S23232952	43757066	50688195	6931.13	636	NA	NA
	S67	1	CL013	2	14	BICF2P801949	BICF2P465354	49433770	55026342	5592.57	462	1	1
	S67	1	CL014	2	14	BICF2P697852	BICF2P801949	46185524	49433770	3248.25	288	2	1*
	S67	2	CL025	2	14	BICF2P697852	BICF2S23232952	46185524	50688195	4502.67	386	1	1
	S67	CON	3	03:00:00	14	BICF2P801949	BICF2P801949	49433770	49433770	0.001	1	NA	NA
	S67	UNION	3	03:00:00	14	BICF2P697852	BICF2P465354	46185524	55026342	8840.82	749	NA	NA
	S68	1	CL013	2	14	BICF2P801949	BICF2P465354	49433770	55026342	5592.57	462	2	1*
	S68	1	CL014	2	14	BICF2P1083252	BICF2P140093	52479097	56965567	4486.47	399	2	1
	S68	2	CL025	2	14	BICF2P321096	BICF2S22955818	51988409	54771990	2783.58	228	2	1
	S68	CON	3	03:00:00	14	BICF2P1083252	BICF2S22955818	52479097	54771990	2292.89	189	NA	NA
	S68	UNION	3	03:00:00	14	BICF2P801949	BICF2P140093	49433770	56965567	7531.8	650	NA	NA
	S69	1	CL013	2	15	BICF2G630434011	BICF2G630433162	28586532	29800544	1214.01	103	2	1*
	S69	1	CL014	2	15	BICF2G630434011	BICF2G630433162	28586532	29800544	1214.01	103	2	1
	S69	2	CL025	2	15	BICF2G630434011	BICF2G630433162	28586532	29800544	1214.01	103	2	1
	S69	CON	3	03:00:00	15	BICF2G630434011	BICF2G630433162	28586532	29800544	1214.01	103	NA	NA
	S69	UNION	3	03:00:00	15	BICF2G630434011	BICF2G630433162	28586532	29800544	1214.01	103	NA	NA
	S70	1	CL013	2	15	TIGRP2P198593_RS8972241	BICF2G630431614	29973349	31873218	1899.87	175	2	1*
	S70	1	CL014	2	15	BICF2G630433000	BICF2G630431614	29961297	31873218	1911.92	176	2	1
	S70	2	CL025	2	15	TIGRP2P198593_RS8972241	BICF2G630430472	29973349	44230935	14257.6	1283	2	1
	S70	CON	3	03:00:00	15	TIGRP2P198593_RS8972241	BICF2G630431614	29973349	31873218	1899.87	175	NA	NA
	S70	UNION	3	03:00:00	15	BICF2G630433000	BICF2G630430472	29961297	44230935	14269.6	1284	NA	NA
	S71	1	CL013	2	15	BICF2P752075	BICF2P535518	33060420	49931754	16871.3	1542	2	1*
	S71	1	CL014	2	15	BICF2P752075	BICF2G630427801	33060420	48005018	14944.6	1354	2	1
	S71	2	CL025	2	15	TIGRP2P198593_RS8972241	BICF2G630430472	29973349	44230935	14257.6	1283	2	1
	S71	CON	3	03:00:00	15	BICF2P752075	BICF2G630430472	33060420	44230935	11170.5	1010	NA	NA
	S71	UNION	3	03:00:00	15	TIGRP2P198593_RS8972241	BICF2P535518	29973349	49931754	19958.4	1815	NA	NA
	S72	1	CL013	2	15	BICF2P752075	BICF2P535518	33060420	49931754	16871.3	1542	2	1*
	S72	1	CL014	2	15	BICF2P752075	BICF2G630427801	33060420	48005018	14944.6	1354	2	1
	S72	2	CL025	2	15	BICF2P128068	BICF2P535518	45874542	49931754	4057.21	366	2	1
	S72	CON	3	03:00:00	15	BICF2P128068	BICF2G630427801	45874542	48005018	2130.48	178	NA	NA
	S72	UNION	3	03:00:00	15	BICF2P752075	BICF2P535518	33060420	49931754	16871.3	1542	NA	NA
	S73	1	CL013	2	15	BICF2P752075	BICF2P535518	33060420	49931754	16871.3	1542	2	1*
	S73	1	CL014	2	15	BICF2P576845	CHR15_51918027	49572451	51918027	2345.58	229	2	1
	S73	2	CL025	2	15	BICF2P128068	BICF2P535518	45874542	49931754	4057.21	366	2	1
	S73	CON	3	03:00:00	15	BICF2P576845	BICF2P535518	49572451	49931754	359.304	41	NA	NA
	S73	UNION	3	03:00:00	15	BICF2P752075	CHR15_51918027	33060420	51918027	18857.6	1730	NA	NA
	S74	1	CL013	2	16	BICF2G630842469	BICF2G630849507	240379	18398873	18158.5	1666	2	1*
	S74	1	CL014	2	16	BICF2S23015795	CHR16_9058275	7511448	9058275	1546.83	137	2	1
	S74	2	CL025	2	16	BICF2S23015795	CHR16_8869854	7511448	8869854	1358.41	119	2	1
	S74	CON	3	03:00:00	16	BICF2S23015795	CHR16_8869854	7511448	8869854	1358.41	119	NA	NA
	S74	UNION	3	03:00:00	16	BICF2G630842469	BICF2G630849507	240379	18398873	18158.5	1666	NA	NA
	S75	1	CL013	2	16	BICF2G630842469	BICF2G630849507	240379	18398873	18158.5	1666	2	1*
	S75	1	CL014	2	16	BICF2G630848654	BICF2G630849507	17371385	18398873	1027.49	120	2	1
	S75	2	CL025	2	16	BICF2G630848654	BICF2G630850097	17371385	19527214	2155.83	226	2	1
	S75	CON	3	03:00:00	16	BICF2G630848654	BICF2G630849507	17371385	18398873	1027.49	120	NA	NA
	S75	UNION	3	03:00:00	16	BICF2G630842469	BICF2G630850097	240379	19527214	19286.8	1772	NA	NA
	S76	1	CL013	2	16	CHR16_38440328	BICF2P1403541	38440328	43918709	5478.38	475	1	1*
	S76	1	CL014	2	16	CHR16_41068714	TIGRP2P216831_RS8869901	41068714	42758407	1689.69	147	1	1
	S76	2	CL025	2	16	BICF2P1123014	CHR16_44225599	39503801	44225599	4721.8	423	0	2*
	S76	CON	3	03:00:00	16	CHR16_41068714	TIGRP2P216831_RS8869901	41068714	42758407	1689.69	147	NA	NA
	S76	UNION	3	03:00:00	16	CHR16_38440328	CHR16_44225599	38440328	44225599	5785.27	511	NA	NA
	S77	1	CL013	2	16	BICF2P1043758	BICF2S23645967	46965143	52158420	5193.28	431	2	1*
	S77	1	CL014	2	16	BICF2P1043758	BICF2S23645967	46965143	52158420	5193.28	431	2	1
	S77	2	CL025	2	16	CHR16_51551250	BICF2G630822162	51551250	55325759	3774.51	363	2	1
	S77	CON	3	03:00:00	16	CHR16_51551250	BICF2S23645967	51551250	52158420	607.171	46	NA	NA
	S77	UNION	3	03:00:00	16	BICF2P1043758	BICF2G630822162	46965143	55325759	8360.62	748	NA	NA
	S78	1	CL014	2	17	BICF2S22956854	BICF2S23354627	44026762	47420805	3394.04	287	1	1*
	S78	2	CL025	2	17	BICF2P272934	BICF2P350894	35638035	44042564	8404.53	861	1	1
	S78	1	CL013	2	17	BICF2P1220951	BICF2G630203505	41724756	47626723	5901.97	497	0	2*
	S78	CON	3	03:00:00	17	BICF2S22956854	BICF2P350894	44026762	44042564	15.803	2	NA	NA
	S78	UNION	3	03:00:00	17	BICF2P272934	BICF2G630203505	35638035	47626723	11988.7	1164	NA	NA
	S79	1	CL014	2	17	BICF2S22956854	BICF2S23354627	44026762	47420805	3394.04	287	1	1*
	S79	2	CL025	2	17	BICF2P1265262	BICF2S23354627	45242181	47420805	2178.62	177	1	1
	S79	1	CL013	2	17	BICF2P1220951	BICF2G630203505	41724756	47626723	5901.97	497	0	2*
	S79	CON	3	03:00:00	17	BICF2P1265262	BICF2S23354627	45242181	47420805	2178.62	177	NA	NA
	S79	UNION	3	03:00:00	17	BICF2P1220951	BICF2G630203505	41724756	47626723	5901.97	497	NA	NA
	S80	1	CL013	2	18	CHR18_38659	BICF2P1273208	38659	6988174	6949.52	530	2	1*
	S80	1	CL014	2	18	CHR18_38659	BICF2P1273208	38659	6988174	6949.52	530	2	1
	S80	2	CL025	2	18	CHR18_38659	BICF2P1273208	38659	6988174	6949.52	530	2	1
	S80	CON	3	03:00:00	18	CHR18_38659	BICF2P1273208	38659	6988174	6949.52	530	NA	NA
	S80	UNION	3	03:00:00	18	CHR18_38659	BICF2P1273208	38659	6988174	6949.52	530	NA	NA
	S81	1	CL013	2	18	CHR18_8007423	CHR18_9979185	8007423	9979185	1971.76	167	2	1*
	S81	1	CL014	2	18	CHR18_8007423	CHR18_11360798	8007423	11360798	3353.38	304	2	1
	S81	2	CL025	2	18	CHR18_8007423	CHR18_11360798	8007423	11360798	3353.38	304	2	1
	S81	CON	3	03:00:00	18	CHR18_8007423	CHR18_9979185	8007423	9979185	1971.76	167	NA	NA
	S81	UNION	3	03:00:00	18	CHR18_8007423	CHR18_11360798	8007423	11360798	3353.38	304	NA	NA
	S82	1	CL013	2	18	BICF2P1209752	BICF2P1038324	15353595	23401034	8047.44	682	2	1*
	S82	1	CL014	2	18	BICF2G630637356	BICF2P1159330	11405897	20599660	9193.76	816	2	1
	S82	2	CL025	2	18	BICF2G630637356	BICF2P1159330	11405897	20599660	9193.76	816	2	1
	S82	CON	3	03:00:00	18	BICF2P1209752	BICF2P1159330	15353595	20599660	5246.07	433	NA	NA
	S82	UNION	3	03:00:00	18	BICF2G630637356	BICF2P1038324	11405897	23401034	11995.1	1065	NA	NA
	S83	1	CL013	2	18	BICF2P1209752	BICF2P1038324	15353595	23401034	8047.44	682	2	1*
	S83	1	CL014	2	18	BICF2P1440628	BICF2G630695825	21911044	38609435	16698.4	1642	2	1
	S83	2	CL025	2	18	BICF2P573283	BICF2P1038324	21552877	23401034	1848.16	172	2	1
	S83	CON	3	03:00:00	18	BICF2P1440628	BICF2P1038324	21911044	23401034	1489.99	139	NA	NA
	S83	UNION	3	03:00:00	18	BICF2P1209752	BICF2G630695825	15353595	38609435	23255.8	2185	NA	NA
	S84	1	CL013	2	18	BICF2G630699464	BICF2G630695825	34259850	38609435	4349.59	491	2	1*
	S84	1	CL014	2	18	BICF2P1440628	BICF2G630695825	21911044	38609435	16698.4	1642	2	1
	S84	2	CL025	2	18	BICF2G630699464	CHR18_42782678	34259850	42782678	8522.83	982	2	1
	S84	CON	3	03:00:00	18	BICF2G630699464	BICF2G630695825	34259850	38609435	4349.59	491	NA	NA
	S84	UNION	3	03:00:00	18	BICF2P1440628	CHR18_42782678	21911044	42782678	20871.6	2133	NA	NA
	S85	1	CL013	2	18	CHR18_38723876	CHR18_42782678	38723876	42782678	4058.8	471	2	1*
	S85	1	CL014	2	18	CHR18_38723876	TIGRP2P256579_RS8637885	38723876	48303364	9579.49	1167	2	1
	S85	2	CL025	2	18	BICF2G630699464	CHR18_42782678	34259850	42782678	8522.83	982	2	1
	S85	CON	3	03:00:00	18	CHR18_38723876	CHR18_42782678	38723876	42782678	4058.8	471	NA	NA
	S85	UNION	3	03:00:00	18	BICF2G630699464	TIGRP2P256579_RS8637885	34259850	48303364	14043.5	1678	NA	NA
	S86	1	CL013	2	18	BICF2P1161758	TIGRP2P256579_RS8637885	45967531	48303364	2335.83	293	2	1*
	S86	1	CL014	2	18	CHR18_38723876	TIGRP2P256579_RS8637885	38723876	48303364	9579.49	1167	2	1
	S86	2	CL025	2	18	CHR18_45696885	BICF2P1000383	45696885	46810022	1113.14	146	2	1
	S86	CON	3	03:00:00	18	BICF2P1161758	BICF2P1000383	45967531	46810022	842.492	116	NA	NA
	S86	UNION	3	03:00:00	18	CHR18_38723876	TIGRP2P256579_RS8637885	38723876	48303364	9579.49	1167	NA	NA
	S87	1	CL013	2	18	BICF2P148445	TIGRP2P257191_RS9061182	48468810	50059772	1590.96	198	2	1*
	S87	1	CL014	2	18	BICF2P148445	TIGRP2P257191_RS9061182	48468810	50059772	1590.96	198	2	1
	S87	2	CL025	2	18	CHR18_49028855	BICF2P1155995	49028855	50618705	1589.85	206	2	1
	S87	CON	3	03:00:00	18	CHR18_49028855	TIGRP2P257191_RS9061182	49028855	50059772	1030.92	139	NA	NA
	S87	UNION	3	03:00:00	18	BICF2P148445	BICF2P1155995	48468810	50618705	2149.9	265	NA	NA
	S88	1	CL013	2	19	BICF2G63045239	BICF2P1070484	23672329	45539318	21867	1940	2	1*
	S88	1	CL014	2	19	BICF2S23144780	BICF2P1080913	16902478	43748026	26845.5	2362	2	1
	S88	2	CL025	2	19	BICF2P1220865	CHR19_46543712	27317368	46543712	19226.3	1733	2	1
	S88	CON	3	03:00:00	19	BICF2P1220865	BICF2P1080913	27317368	43748026	16430.7	1479	NA	NA
	S88	UNION	3	03:00:00	19	BICF2S23144780	CHR19_46543712	16902478	46543712	29641.2	2616	NA	NA
	S89	1	CL013	2	19	BICF2G63045239	BICF2P1070484	23672329	45539318	21867	1940	2	1*
	S89	1	CL014	2	19	BICF2P150743	CHR19_50954387	45376100	50954387	5578.29	499	1	1
	S89	2	CL025	2	19	BICF2P1220865	CHR19_46543712	27317368	46543712	19226.3	1733	1	1
	S89	CON	3	03:00:00	19	BICF2P150743	BICF2P1070484	45376100	45539318	163.219	15	NA	NA
	S89	UNION	3	03:00:00	19	BICF2G63045239	CHR19_50954387	23672329	50954387	27282.1	2424	NA	NA
	S90	1	CL013	2	19	BICF2G630255157	BICF2P1437398	48205683	50633593	2427.91	204	2	1*
	S90	1	CL014	2	19	BICF2P150743	CHR19_50954387	45376100	50954387	5578.29	499	1	1
	S90	2	CL025	2	19	BICF2P1086164	BICF2S23225366	46640862	48488085	1847.22	162	1	1
	S90	CON	3	03:00:00	19	BICF2G630255157	BICF2S23225366	48205683	48488085	282.403	27	NA	NA
	S90	UNION	3	03:00:00	19	BICF2P150743	CHR19_50954387	45376100	50954387	5578.29	499	NA	NA
	S91	1	CL013	2	19	BICF2G630253400	BICF2G630251793	52228961	53735656	1506.7	183	2	1*
	S91	1	CL014	2	19	BICF2S2339535	BICF2G630252380	51363782	53163923	1800.14	212	2	1
	S91	2	CL025	2	19	CHR19_51025034	BICF2G630251793	51025034	53735656	2710.62	314	2	1
	S91	CON	3	03:00:00	19	BICF2G630253400	BICF2G630252380	52228961	53163923	934.963	118	NA	NA
	S91	UNION	3	03:00:00	19	CHR19_51025034	BICF2G630251793	51025034	53735656	2710.62	314	NA	NA
	S92	1	CL013	2	20	BICF2G630227561	BICF2P571340	6889	8326488	8319.6	763	2	1*
	S92	1	CL014	2	20	BICF2P617608	BICF2P1443382	7873674	11787539	3913.87	361	2	1
	S92	2	CL025	2	20	BICF2G630227561	BICF2P571340	6889	8326488	8319.6	763	2	1
	S92	CON	3	03:00:00	20	BICF2P617608	BICF2P571340	7873674	8326488	452.815	46	NA	NA
	S92	UNION	3	03:00:00	20	BICF2G630227561	BICF2P1443382	6889	11787539	11780.7	1078	NA	NA
	S93	1	CL013	2	20	BICF2G630229547	BICF2P414549	16720868	17840030	1119.16	120	2	1*
	S93	1	CL014	2	20	BICF2G630229547	BICF2P414549	16720868	17840030	1119.16	120	2	1
	S93	2	CL025	2	20	BICF2G630229459	BICF2P414549	16677343	17840030	1162.69	123	2	1
	S93	CON	3	03:00:00	20	BICF2G630229547	BICF2P414549	16720868	17840030	1119.16	120	NA	NA
	S93	UNION	3	03:00:00	20	BICF2G630229459	BICF2P414549	16677343	17840030	1162.69	123	NA	NA
	S94	1	CL013	2	20	BICF2G630233693	CHR20_41971124	21904057	41971124	20067.1	1865	2	1*
	S94	1	CL014	2	20	BICF2P1128857	CHR20_34788942	33453310	34788942	1335.63	119	2	1
	S94	2	CL025	2	20	TIGRP2P274101_RS8665005	CHR20_34788942	31717422	34788942	3071.52	326	2	1
	S94	CON	3	03:00:00	20	BICF2P1128857	CHR20_34788942	33453310	34788942	1335.63	119	NA	NA
	S94	UNION	3	03:00:00	20	BICF2G630233693	CHR20_41971124	21904057	41971124	20067.1	1865	NA	NA
	S95	1	CL013	2	21	BICF2S23018158	BICF2P375078	8924635	13170348	4245.71	372	2	1*
	S95	1	CL014	2	21	BICF2S23018158	BICF2P375078	8924635	13170348	4245.71	372	2	1
	S95	2	CL025	2	21	BICF2G630654255	BICF2P1220382	12711479	13735261	1023.78	110	2	1
	S95	CON	3	03:00:00	21	BICF2G630654255	BICF2P375078	12711479	13170348	458.87	45	NA	NA
	S95	UNION	3	03:00:00	21	BICF2S23018158	BICF2P1220382	8924635	13735261	4810.63	437	NA	NA
	S96	1	CL013	2	21	CHR21_23223133	CHR21_26734063	23223133	26734063	3510.93	379	1	1*
	S96	1	CL014	2	21	BICF2P261857	BICF2P894621	19407012	41551677	22144.7	2337	1	1
	S96	2	CL025	2	21	BICF2P1443066	BICF2G630648904	21639241	26374048	4734.81	485	0	2*
	S96	CON	3	03:00:00	21	CHR21_23223133	BICF2G630648904	23223133	26374048	3150.92	338	NA	NA
	S96	UNION	3	03:00:00	21	BICF2P261857	BICF2P894621	19407012	41551677	22144.7	2337	NA	NA
	S97	1	CL013	2	21	BICF2P1421728	BICF2P449999	31255874	43802883	12547	1255	2	1*
	S97	1	CL014	2	21	BICF2P261857	BICF2P894621	19407012	41551677	22144.7	2337	2	1
	S97	2	CL025	2	21	BICF2P381602	BICF2P214282	34107990	42090381	7982.39	789	2	1
	S97	CON	3	03:00:00	21	BICF2P381602	BICF2P894621	34107990	41551677	7443.69	741	NA	NA
	S97	UNION	3	03:00:00	21	BICF2P261857	BICF2P449999	19407012	43802883	24395.9	2556	NA	NA
	S98	1	CL013	2	22	BICF2P987538	BICF2G630315211	1390513	2980872	1590.36	133	2	1*
	S98	1	CL014	2	22	BICF2P987538	CHR22_4891400	1390513	4891400	3500.89	296	2	1
	S98	2	CL025	2	22	BICF2P987538	BICF2G630315211	1390513	2980872	1590.36	133	2	1
	S98	CON	3	03:00:00	22	BICF2P987538	BICF2G630315211	1390513	2980872	1590.36	133	NA	NA
	S98	UNION	3	03:00:00	22	BICF2P987538	CHR22_4891400	1390513	4891400	3500.89	296	NA	NA
	S99	1	CL013	2	22	TIGRP2P295688_RS9013437	BICF2S23230582	49818283	52564172	2745.89	278	2	1*
	S99	1	CL014	2	22	CHR22_49944771	BICF2G63090378	49944771	58432744	8487.97	788	2	1
	S99	2	CL025	2	22	CHR22_47598236	BICF2S23230582	47598236	52564172	4965.94	495	2	1
	S99	CON	3	03:00:00	22	CHR22_49944771	BICF2S23230582	49944771	52564172	2619.4	267	NA	NA
	S99	UNION	3	03:00:00	22	CHR22_47598236	BICF2G63090378	47598236	58432744	10834.5	1016	NA	NA
	S100	1	CL013	2	22	BICF2S23255201	BICF2G63089687	54098019	57894707	3796.69	354	2	1*
	S100	1	CL014	2	22	CHR22_49944771	BICF2G63090378	49944771	58432744	8487.97	788	2	1
	S100	2	CL025	2	22	BICF2S23255201	BICF2S23329382	54098019	55308193	1210.17	115	2	1
	S100	CON	3	03:00:00	22	BICF2S23255201	BICF2S23329382	54098019	55308193	1210.17	115	NA	NA
	S100	UNION	3	03:00:00	22	CHR22_49944771	BICF2G63090378	49944771	58432744	8487.97	788	NA	NA
	S101	1	CL013	2	22	BICF2S23255201	BICF2G63089687	54098019	57894707	3796.69	354	2	1*
	S101	1	CL014	2	22	CHR22_49944771	BICF2G63090378	49944771	58432744	8487.97	788	2	1
	S101	2	CL025	2	22	TIGRP2P297741_RS8629272	BICF2G63090255	56676743	58380752	1704.01	169	2	1
	S101	CON	3	03:00:00	22	TIGRP2P297741_RS8629272	BICF2G63089687	56676743	57894707	1217.96	117	NA	NA
	S101	UNION	3	03:00:00	22	CHR22_49944771	BICF2G63090378	49944771	58432744	8487.97	788	NA	NA
	S102	1	CL013	2	22	BICF2G63091913	CHRUN_JH373258_12539	59882519	61438497	1555.98	225	2	1*
	S102	1	CL014	2	22	BICF2G63091913	CHRUN_JH373258_12539	59882519	61438497	1555.98	225	2	1
	S102	2	CL025	2	22	BICF2P570903	CHRUN_JH373258_12539	59535985	61438497	1902.51	264	2	1
	S102	CON	3	03:00:00	22	BICF2G63091913	CHRUN_JH373258_12539	59882519	61438497	1555.98	225	NA	NA
	S102	UNION	3	03:00:00	22	BICF2P570903	CHRUN_JH373258_12539	59535985	61438497	1902.51	264	NA	NA
	S103	1	CL013	2	23	BICF2G630382760	BICF2P1338624	18563133	20192004	1628.87	149	2	1*
	S103	1	CL014	2	23	BICF2P653617	BICF2G630382633	7419	18647529	18640.1	1740	2	1
	S103	2	CL025	2	23	BICF2G630382760	TIGRP2P302552_RS9067191	18563133	20557133	1994	184	2	1
	S103	CON	3	03:00:00	23	BICF2G630382760	BICF2G630382633	18563133	18647529	84.397	9	NA	NA
	S103	UNION	3	03:00:00	23	BICF2P653617	TIGRP2P302552_RS9067191	7419	20557133	20549.7	1915	NA	NA
	S104	1	CL013	2	24	BICF2G630514183	CHR24_17043983	5675	17043983	17038.3	1536	2	1*
	S104	1	CL014	2	24	BICF2G630514183	BICF2G630512866	5675	7521687	7516.01	640	2	1
	S104	2	CL025	2	24	BICF2G630514183	BICF2G630512866	5675	7521687	7516.01	640	2	1
	S104	CON	3	03:00:00	24	BICF2G630514183	BICF2G630512866	5675	7521687	7516.01	640	NA	NA
	S104	UNION	3	03:00:00	24	BICF2G630514183	CHR24_17043983	5675	17043983	17038.3	1536	NA	NA
	S105	1	CL013	2	24	BICF2G630514183	CHR24_17043983	5675	17043983	17038.3	1536	2	1*
	S105	1	CL014	2	24	BICF2P355049	BICF2G630507517	11607098	14015225	2408.13	235	2	1
	S105	2	CL025	2	24	BICF2P355049	BICF2G630507363	11607098	14125573	2518.48	245	2	1
	S105	CON	3	03:00:00	24	BICF2P355049	BICF2G630507517	11607098	14015225	2408.13	235	NA	NA
	S105	UNION	3	03:00:00	24	BICF2G630514183	CHR24_17043983	5675	17043983	17038.3	1536	NA	NA
	S106	1	CL013	2	24	BICF2P544799	BICF2P657707	18739902	29156760	10416.9	1164	1	1
	S106	1	CL014	2	24	BICF2S2363173	TIGRP2P317413_RS9047674	29060468	34427550	5367.08	561	2	1*
	S106	2	CL025	2	24	TIGRP2P315775_RS9196052	TIGRP2P317413_RS9047674	27411335	34427550	7016.22	718	1	1
	S106	CON	3	03:00:00	24	BICF2S2363173	BICF2P657707	29060468	29156760	96.293	6	NA	NA
	S106	UNION	3	03:00:00	24	BICF2P544799	TIGRP2P317413_RS9047674	18739902	34427550	15687.6	1719	NA	NA
	S107	1	CL013	2	24	BICF2S23131175	TIGRP2P317413_RS9047674	31210223	34427550	3217.33	369	2	1*
	S107	1	CL014	2	24	BICF2S2363173	TIGRP2P317413_RS9047674	29060468	34427550	5367.08	561	2	1
	S107	2	CL025	2	24	TIGRP2P315775_RS9196052	TIGRP2P317413_RS9047674	27411335	34427550	7016.22	718	2	1
	S107	CON	3	03:00:00	24	BICF2S23131175	TIGRP2P317413_RS9047674	31210223	34427550	3217.33	369	NA	NA
	S107	UNION	3	03:00:00	24	TIGRP2P315775_RS9196052	TIGRP2P317413_RS9047674	27411335	34427550	7016.22	718	NA	NA
	S108	1	CL013	2	24	TIGRP2P320141_RS8966661	BICF2P507363	40770255	43563304	2793.05	308	2	1*
	S108	1	CL014	2	24	TIGRP2P320141_RS8966661	BICF2S2417927	40770255	43545743	2775.49	306	2	1
	S108	2	CL025	2	24	BICF2P751635	BICF2S23433815	40162947	45109609	4946.66	517	2	1
	S108	CON	3	03:00:00	24	TIGRP2P320141_RS8966661	BICF2S2417927	40770255	43545743	2775.49	306	NA	NA
	S108	UNION	3	03:00:00	24	BICF2P751635	BICF2S23433815	40162947	45109609	4946.66	517	NA	NA
	S109	1	CL013	2	24	BICF2P256225	BICF2P894003	46060420	47651928	1591.51	245	1	1
	S109	1	CL014	2	24	BICF2P123627	BICF2P970819	44259948	46140982	1881.04	202	2	1*
	S109	2	CL025	2	24	BICF2S23633144	BICF2P894003	45626024	47651928	2025.9	291	1	1
	S109	CON	3	03:00:00	24	BICF2P256225	BICF2P970819	46060420	46140982	80.563	13	NA	NA
	S109	UNION	3	03:00:00	24	BICF2P123627	BICF2P894003	44259948	47651928	3391.98	434	NA	NA
	S110	1	CL013	2	25	BICF2G630469931	BICF2S23255839	8168468	14289828	6121.36	581	2	1*
	S110	1	CL014	2	25	CHR25_16104	BICF2G630469793	16104	8366437	8350.33	660	1	1
	S110	2	CL025	2	25	CHR25_3963610	BICF2G630101308	3963610	33035692	29072.1	2757	1	1
	S110	CON	3	03:00:00	25	BICF2G630469931	BICF2G630469793	8168468	8366437	197.97	20	NA	NA
	S110	UNION	3	03:00:00	25	CHR25_16104	BICF2G630101308	16104	33035692	33019.6	3053	NA	NA
	S111	1	CL013	2	25	BICF2G630465717	BICF2P1264525	16208212	30047231	13839	1348	2	1*
	S111	1	CL014	2	25	BICF2G630465717	CHR25_29942447	16208212	29942447	13734.2	1326	2	1
	S111	2	CL025	2	25	CHR25_3963610	BICF2G630101308	3963610	33035692	29072.1	2757	2	1
	S111	CON	3	03:00:00	25	BICF2G630465717	CHR25_29942447	16208212	29942447	13734.2	1326	NA	NA
	S111	UNION	3	03:00:00	25	CHR25_3963610	BICF2G630101308	3963610	33035692	29072.1	2757	NA	NA
	S112	1	CL013	2	25	BICF2G630101844	TIGRP2P330861_RS8911623	33584767	39278752	5693.99	588	2	1*
	S112	1	CL014	2	25	BICF2G630102774	BICF2P372336	35640592	37551316	1910.72	195	2	1
	S112	2	CL025	2	25	BICF2P551561	BICF2P372336	36017684	37551316	1533.63	159	2	1
	S112	CON	3	03:00:00	25	BICF2P551561	BICF2P372336	36017684	37551316	1533.63	159	NA	NA
	S112	UNION	3	03:00:00	25	BICF2G630101844	TIGRP2P330861_RS8911623	33584767	39278752	5693.99	588	NA	NA
	S113	1	CL013	2	25	BICF2G630159792	BICF2P1388788	47317016	51628642	4311.63	458	1	1*
	S113	1	CL014	2	25	BICF2G630105808	BICF2P658362	44712909	49626757	4913.85	556	1	1
	S113	2	CL025	2	25	BICF2P1401014	BICF2G630158705	46456506	48434241	1977.74	209	0	2*
	S113	CON	3	03:00:00	25	BICF2G630159792	BICF2G630158705	47317016	48434241	1117.23	124	NA	NA
	S113	UNION	3	03:00:00	25	BICF2G630105808	BICF2P1388788	44712909	51628642	6915.73	756	NA	NA
	S114	1	CL013	2	26	CHR26_8623599	CHR26_19148373	8623599	19148373	10524.8	1128	2	1*
	S114	1	CL014	2	26	BICF2P586570	BICF2G630806811	5179654	9369339	4189.69	424	2	1
	S114	2	CL025	2	26	CHR26_8497163	BICF2G630805088	8497163	11498133	3000.97	315	2	1
	S114	CON	3	03:00:00	26	CHR26_8623599	BICF2G630806811	8623599	9369339	745.741	65	NA	NA
	S114	UNION	3	03:00:00	26	BICF2P586570	CHR26_19148373	5179654	19148373	13968.7	1487	NA	NA
	S115	1	CL013	2	26	CHR26_8623599	CHR26_19148373	8623599	19148373	10524.8	1128	2	1*
	S115	1	CL014	2	26	TIGRP2P337529_RS8814405	BICF2G630797695	10323265	20990775	10667.5	1205	2	1
	S115	2	CL025	2	26	CHR26_8497163	BICF2G630805088	8497163	11498133	3000.97	315	2	1
	S115	CON	3	03:00:00	26	TIGRP2P337529_RS8814405	BICF2G630805088	10323265	11498133	1174.87	157	NA	NA
	S115	UNION	3	03:00:00	26	CHR26_8497163	BICF2G630797695	8497163	20990775	12493.6	1363	NA	NA
	S116	1	CL013	2	26	CHR26_8623599	CHR26_19148373	8623599	19148373	10524.8	1128	2	1*
	S116	1	CL014	2	26	TIGRP2P337529_RS8814405	BICF2G630797695	10323265	20990775	10667.5	1205	2	1
	S116	2	CL025	2	26	BICF2S23014249	BICF2P1201925	13721914	16309218	2587.3	283	2	1
	S116	CON	3	03:00:00	26	BICF2S23014249	BICF2P1201925	13721914	16309218	2587.3	283	NA	NA
	S116	UNION	3	03:00:00	26	CHR26_8623599	BICF2G630797695	8623599	20990775	12367.2	1347	NA	NA
	S117	1	CL013	2	26	CHR26_8623599	CHR26_19148373	8623599	19148373	10524.8	1128	2	1*
	S117	1	CL014	2	26	TIGRP2P337529_RS8814405	BICF2G630797695	10323265	20990775	10667.5	1205	2	1
	S117	2	CL025	2	26	BICF2G630800557	BICF2G630797695	18684170	20990775	2306.61	262	2	1
	S117	CON	3	03:00:00	26	BICF2G630800557	CHR26_19148373	18684170	19148373	464.204	43	NA	NA
	S117	UNION	3	03:00:00	26	CHR26_8623599	BICF2G630797695	8623599	20990775	12367.2	1347	NA	NA
	S118	1	CL013	2	27	BICF2P952879	BICF2G630144109	9300695	13804681	4503.99	424	2	1*
	S118	1	CL014	2	27	BICF2S23743849	CHR27_12218277	8092172	12218277	4126.11	393	2	1
	S118	2	CL025	2	27	BICF2S22922684	CHR27_12218277	10750135	12218277	1468.14	136	2	1
	S118	CON	3	03:00:00	27	BICF2S22922684	CHR27_12218277	10750135	12218277	1468.14	136	NA	NA
	S118	UNION	3	03:00:00	27	BICF2S23743849	BICF2G630144109	8092172	13804681	5712.51	536	NA	NA
	S119	1	CL013	2	28	CHRUN_JH373272_234142	CHR28_27402253	13344	27402253	27388.9	2616	2	1*
	S119	1	CL014	2	28	CHRUN_JH373272_234142	CHR28_24560461	13344	24560461	24547.1	2318	2	1
	S119	2	CL025	2	28	CHRUN_JH373272_234142	BICF2G630274207	13344	13590870	13577.5	1229	2	1
	S119	CON	3	03:00:00	28	CHRUN_JH373272_234142	BICF2G630274207	13344	13590870	13577.5	1229	NA	NA
	S119	UNION	3	03:00:00	28	CHRUN_JH373272_234142	CHR28_27402253	13344	27402253	27388.9	2616	NA	NA
	S120	1	CL013	2	28	CHRUN_JH373272_234142	CHR28_27402253	13344	27402253	27388.9	2616	2	1*
	S120	1	CL014	2	28	CHRUN_JH373272_234142	CHR28_24560461	13344	24560461	24547.1	2318	2	1
	S120	2	CL025	2	28	BICF2G630273285	BICF2S2338284	16227540	18156629	1929.09	193	2	1
	S120	CON	3	03:00:00	28	BICF2G630273285	BICF2S2338284	16227540	18156629	1929.09	193	NA	NA
	S120	UNION	3	03:00:00	28	CHRUN_JH373272_234142	CHR28_27402253	13344	27402253	27388.9	2616	NA	NA
	S121	1	CL013	2	28	CHR28_32319992	BICF2G630265194	32319992	34275528	1955.54	226	2	1*
	S121	1	CL014	2	28	CHR28_32319992	BICF2G630265194	32319992	34275528	1955.54	226	2	1
	S121	2	CL025	2	28	CHR28_31304871	BICF2P1439687	31304871	33994043	2689.17	347	2	1
	S121	CON	3	03:00:00	28	CHR28_32319992	BICF2P1439687	32319992	33994043	1674.05	202	NA	NA
	S121	UNION	3	03:00:00	28	CHR28_31304871	BICF2G630265194	31304871	34275528	2970.66	371	NA	NA
	S122	1	CL013	2	29	BICF2S23439765	BICF2P1169752	2612925	8312744	5699.82	508	1	1*
	S122	1	CL014	2	29	BICF2P566890	BICF2S2338173	4791109	8759338	3968.23	372	1	1
	S122	2	CL025	2	29	TIGRP2P368687_RS8935009	BICF2G630628782	6035525	29368934	23333.4	2056	0	2*
	S122	CON	3	03:00:00	29	TIGRP2P368687_RS8935009	BICF2P1169752	6035525	8312744	2277.22	212	NA	NA
	S122	UNION	3	03:00:00	29	BICF2S23439765	BICF2G630628782	2612925	29368934	26756	2352	NA	NA
	S123	1	CL014	2	29	BICF2P403740	BICF2G630630590	10359710	31281074	20921.4	1831	1	1*
	S123	2	CL025	2	29	TIGRP2P368687_RS8935009	BICF2G630628782	6035525	29368934	23333.4	2056	1	1
	S123	1	CL013	2	29	BICF2P1416013	BICF2P410550	10775058	15210767	4435.71	397	0	2*
	S123	CON	3	03:00:00	29	BICF2P1416013	BICF2P410550	10775058	15210767	4435.71	397	NA	NA
	S123	UNION	3	03:00:00	29	TIGRP2P368687_RS8935009	BICF2G630630590	6035525	31281074	25245.5	2219	NA	NA
	S124	1	CL013	2	29	BICF2S22925554	BICF2G630630349	21947901	31025569	9077.67	783	1	1
	S124	1	CL014	2	29	BICF2P403740	BICF2G630630590	10359710	31281074	20921.4	1831	1	1
	S124	2	CL025	2	29	TIGRP2P368687_RS8935009	BICF2G630628782	6035525	29368934	23333.4	2056	2	1*
	S124	CON	3	03:00:00	29	BICF2S22925554	BICF2G630628782	21947901	29368934	7421.03	643	NA	NA
	S124	UNION	3	03:00:00	29	TIGRP2P368687_RS8935009	BICF2G630630590	6035525	31281074	25245.5	2219	NA	NA
	S125	1	CL013	2	30	TIGRP2P370809_RS9188765	BICF2P897396	26583148	30816497	4233.35	466	2	1*
	S125	1	CL014	2	30	CHR30_27456704	BICF2G630397221	27456704	36202272	8745.57	974	2	1
	S125	2	CL025	2	30	CHR30_28534681	BICF2P1453076	28534681	30200819	1666.14	195	2	1
	S125	CON	3	03:00:00	30	CHR30_28534681	BICF2P1453076	28534681	30200819	1666.14	195	NA	NA
	S125	UNION	3	03:00:00	30	TIGRP2P370809_RS9188765	BICF2G630397221	26583148	36202272	9619.12	1064	NA	NA
	S126	1	CL013	2	32	BICF2P688449	CHR32_38698557	32323172	38698557	6375.39	565	2	1*
	S126	1	CL014	2	32	CHR32_30167130	CHRUN_JH373235_661328	30167130	38806528	8639.4	734	2	1
	S126	2	CL025	2	32	TIGRP2P382522_RS9213952	CHR32_38698557	27491150	38698557	11207.4	970	2	1
	S126	CON	3	03:00:00	32	BICF2P688449	CHR32_38698557	32323172	38698557	6375.39	565	NA	NA
	S126	UNION	3	03:00:00	32	TIGRP2P382522_RS9213952	CHRUN_JH373235_661328	27491150	38806528	11315.4	977	NA	NA
	S127	1	CL013	2	33	CHR33_8680033	BICF2P27554	8680033	13151720	4471.69	393	2	1*
	S127	1	CL014	2	33	CHR33_8680033	BICF2P27554	8680033	13151720	4471.69	393	2	1
	S127	2	CL025	2	33	CHR33_8680033	BICF2P27554	8680033	13151720	4471.69	393	2	1
	S127	CON	3	03:00:00	33	CHR33_8680033	BICF2P27554	8680033	13151720	4471.69	393	NA	NA
	S127	UNION	3	03:00:00	33	CHR33_8680033	BICF2P27554	8680033	13151720	4471.69	393	NA	NA
	S128	1	CL013	2	33	BICF2P18058	BICF2S23327411	14255599	16351535	2095.94	173	2	1*
	S128	1	CL014	2	33	BICF2P18058	BICF2S23327411	14255599	16351535	2095.94	173	2	1
	S128	2	CL025	2	33	BICF2P18058	BICF2S23327411	14255599	16351535	2095.94	173	2	1
	S128	CON	3	03:00:00	33	BICF2P18058	BICF2S23327411	14255599	16351535	2095.94	173	NA	NA
	S128	UNION	3	03:00:00	33	BICF2P18058	BICF2S23327411	14255599	16351535	2095.94	173	NA	NA
	S129	1	CL013	2	34	BICF2P801755	BICF2S2373497	5126130	7974558	2848.43	251	2	1*
	S129	1	CL014	2	34	TIGRP2P403476_RS9187689	BICF2P332464	5113151	10806700	5693.55	524	2	1
	S129	2	CL025	2	34	TIGRP2P403476_RS9187689	BICF2P332464	5113151	10806700	5693.55	524	2	1
	S129	CON	3	03:00:00	34	BICF2P801755	BICF2S2373497	5126130	7974558	2848.43	251	NA	NA
	S129	UNION	3	03:00:00	34	TIGRP2P403476_RS9187689	BICF2P332464	5113151	10806700	5693.55	524	NA	NA
	S130	1	CL013	2	34	BICF2P1336093	BICF2S23732555	22268131	24235539	1967.41	183	2	1*
	S130	1	CL014	2	34	BICF2P1336093	BICF2S2305981	22268131	24517716	2249.59	211	2	1
	S130	2	CL025	2	34	BICF2S23260552	BICF2G630458180	23787521	27558282	3770.76	374	2	1
	S130	CON	3	03:00:00	34	BICF2S23260552	BICF2S23732555	23787521	24235539	448.019	36	NA	NA
	S130	UNION	3	03:00:00	34	BICF2P1336093	BICF2G630458180	22268131	27558282	5290.15	521	NA	NA
	S131	1	CL013	2	35	BICF2P1215171	BICF2G630769229	2314877	4700398	2385.52	227	2	1*
	S131	1	CL014	2	35	BICF2P1215171	BICF2G630769229	2314877	4700398	2385.52	227	2	1
	S131	2	CL025	2	35	CHRUN_JH373233_2277723	BICF2P756641	7160	11820317	11813.2	1168	2	1
	S131	CON	3	03:00:00	35	BICF2P1215171	BICF2G630769229	2314877	4700398	2385.52	227	NA	NA
	S131	UNION	3	03:00:00	35	CHRUN_JH373233_2277723	BICF2P756641	7160	11820317	11813.2	1168	NA	NA
	S132	1	CL013	2	35	BICF2P1043711	BICF2P1453765	4932972	10426763	5493.79	556	1	1*
	S132	1	CL014	2	35	BICF2P1043711	BICF2P1453765	4932972	10426763	5493.79	556	1	1
	S132	2	CL025	2	35	CHRUN_JH373233_2277723	BICF2P756641	7160	11820317	11813.2	1168	0	2*
	S132	CON	3	03:00:00	35	BICF2P1043711	BICF2P1453765	4932972	10426763	5493.79	556	NA	NA
	S132	UNION	3	03:00:00	35	CHRUN_JH373233_2277723	BICF2P756641	7160	11820317	11813.2	1168	NA	NA
	S133	1	CL013	2	37	BICF2P549587	BICF2P1053159	17529035	20673880	3144.85	277	2	1*
	S133	1	CL014	2	37	BICF2P1020266	BICF2P781084	20619497	22551410	1931.91	180	2	1
	S133	2	CL025	2	37	BICF2P1020266	BICF2P781084	20619497	22551410	1931.91	180	2	1
	S133	CON	3	03:00:00	37	BICF2P1020266	BICF2P1053159	20619497	20673880	54.384	7	NA	NA
	S133	UNION	3	03:00:00	37	BICF2P549587	BICF2P781084	17529035	22551410	5022.38	450	NA	NA
	S134	1	CL013	2	37	TIGRP2P422244_RS9216420	BICF2G630134669	27661634	29238456	1576.82	183	2	1*
	S134	1	CL014	2	37	BICF2G630131852	BICF2G630136177	26616105	30897806	4281.7	505	2	1
	S134	2	CL025	2	37	TIGRP2P422244_RS9216420	CHR37_29677413	27661634	29677413	2015.78	228	2	1
	S134	CON	3	03:00:00	37	TIGRP2P422244_RS9216420	BICF2G630134669	27661634	29238456	1576.82	183	NA	NA
	S134	UNION	3	03:00:00	37	BICF2G630131852	BICF2G630136177	26616105	30897806	4281.7	505	NA	NA
	S135	1	CL013	2	38	CHR38_2847790	BICF2S2308425	2847790	8849542	6001.75	506	2	1*
	S135	1	CL014	2	38	CHR38_2246087	BICF2S2367914	2246087	4635452	2389.37	244	2	1
	S135	2	CL025	2	38	BICF2S23724114	BICF2S2367914	2496448	4635452	2139.01	198	2	1
	S135	CON	3	03:00:00	38	CHR38_2847790	BICF2S2367914	2847790	4635452	1787.66	155	NA	NA
	S135	UNION	3	03:00:00	38	CHR38_2246087	BICF2S2308425	2246087	8849542	6603.46	595	NA	NA
	S136	1	CL014	2	1	CHRUN_JH373249_96699	BICF2G630713680	71422	17246152	17174.7	1513	1	1*
	S136	2	CL025	2	1	BICF2P1046207	BICF2P230951	13659249	14805156	1145.91	122	1	1
	S136	CON	2	02:00:00	1	BICF2P1046207	BICF2P230951	13659249	14805156	1145.91	122	NA	NA
	S136	UNION	2	02:00:00	1	CHRUN_JH373249_96699	BICF2G630713680	71422	17246152	17174.7	1513	NA	NA
	S137	1	CL013	2	1	BICF2G630717103	BICF2P643488	30859727	35588113	4728.39	427	1	1*
	S137	1	CL014	2	1	BICF2P728092	BICF2G630723123	31578141	39306102	7727.96	720	1	1
	S137	CON	2	02:00:00	1	BICF2P728092	BICF2P643488	31578141	35588113	4009.97	362	NA	NA
	S137	UNION	2	02:00:00	1	BICF2G630717103	BICF2G630723123	30859727	39306102	8446.38	785	NA	NA
	S138	1	CL013	2	1	BICF2G630721900	BICF2G630723123	37778462	39306102	1527.64	136	1	1*
	S138	1	CL014	2	1	BICF2P728092	BICF2G630723123	31578141	39306102	7727.96	720	1	1
	S138	CON	2	02:00:00	1	BICF2G630721900	BICF2G630723123	37778462	39306102	1527.64	136	NA	NA
	S138	UNION	2	02:00:00	1	BICF2P728092	BICF2G630723123	31578141	39306102	7727.96	720	NA	NA
	S139	1	CL013	2	1	BICF2S2371040	BICF2S23216859	44287508	50250345	5962.84	581	1	1*
	S139	1	CL014	2	1	CHR1_42530611	BICF2S23216859	42530611	50250345	7719.73	733	1	1
	S139	CON	2	02:00:00	1	BICF2S2371040	BICF2S23216859	44287508	50250345	5962.84	581	NA	NA
	S139	UNION	2	02:00:00	1	CHR1_42530611	BICF2S23216859	42530611	50250345	7719.73	733	NA	NA
	S140	1	CL013	2	1	BICF2S23724960	BICF2G630793951	74474896	78029249	3554.35	280	0	1*
	S140	1	CL014	2	1	BICF2S23127842	TIGRP2P9903_RS8720884	64168721	77092907	12924.2	1063	0	2*
	S140	CON	2	02:00:00	1	BICF2S23724960	TIGRP2P9903_RS8720884	74474896	77092907	2618.01	199	NA	NA
	S140	UNION	2	02:00:00	1	BICF2S23127842	BICF2G630793951	64168721	78029249	13860.5	1144	NA	NA
	S141	1	CL013	2	1	BICF2S23748402	BICF2S23042305	89152500	90375111	1222.61	124	1	1*
	S141	1	CL014	2	1	BICF2G630791371	BICF2P937599	83354309	89201892	5847.58	516	1	1
	S141	CON	2	02:00:00	1	BICF2S23748402	BICF2P937599	89152500	89201892	49.393	4	NA	NA
	S141	UNION	2	02:00:00	1	BICF2G630791371	BICF2S23042305	83354309	90375111	7020.8	636	NA	NA
	S142	1	CL014	2	2	BICF2G630787454	BICF2G630784549	30687	4787304	4756.62	317	1	1*
	S142	2	CL025	2	2	BICF2G630787454	BICF2G630784549	30687	4787304	4756.62	317	1	1
	S142	CON	2	02:00:00	2	BICF2G630787454	BICF2G630784549	30687	4787304	4756.62	317	NA	NA
	S142	UNION	2	02:00:00	2	BICF2G630787454	BICF2G630784549	30687	4787304	4756.62	317	NA	NA
	S143	1	CL014	2	2	BICF2S23331651	BICF2P1183857	20317255	33704863	13387.6	1172	0	1*
	S143	2	CL025	2	2	CHR2_5831064	BICF2P1247486	5831064	21624663	15793.6	1297	0	2*
	S143	CON	2	02:00:00	2	BICF2S23331651	BICF2P1247486	20317255	21624663	1307.41	115	NA	NA
	S143	UNION	2	02:00:00	2	CHR2_5831064	BICF2P1183857	5831064	33704863	27873.8	2354	NA	NA
	S144	1	CL014	2	2	BICF2S23331651	BICF2P1183857	20317255	33704863	13387.6	1172	0	1*
	S144	2	CL025	2	2	BICF2S23655704	BICF2S23437385	21924899	23746962	1822.06	160	0	2*
	S144	CON	2	02:00:00	2	BICF2S23655704	BICF2S23437385	21924899	23746962	1822.06	160	NA	NA
	S144	UNION	2	02:00:00	2	BICF2S23331651	BICF2P1183857	20317255	33704863	13387.6	1172	NA	NA
	S145	1	CL013	2	2	TIGRP2P23193_RS8746408	BICF2S23548772	52184227	56977466	4793.24	468	0	1*
	S145	2	CL025	2	2	BICF2S2333781	BICF2P421641	51573866	56762181	5188.32	498	0	2*
	S145	CON	2	02:00:00	2	TIGRP2P23193_RS8746408	BICF2P421641	52184227	56762181	4577.95	450	NA	NA
	S145	UNION	2	02:00:00	2	BICF2S2333781	BICF2S23548772	51573866	56977466	5403.6	516	NA	NA
	S146	1	CL013	2	2	BICF2P1254159	BICF2S23011268	71249680	80579053	9329.37	1137	1	1*
	S146	2	CL025	2	2	BICF2P1086587	BICF2G630464993	80422282	83963563	3541.28	402	1	1
	S146	CON	2	02:00:00	2	BICF2P1086587	BICF2S23011268	80422282	80579053	156.772	14	NA	NA
	S146	UNION	2	02:00:00	2	BICF2P1254159	BICF2G630464993	71249680	83963563	12713.9	1525	NA	NA
	S147	1	CL013	2	2	TIGRP2P33000_RS8840916	BICF2S23641750	80780697	81913751	1133.06	151	1	1*
	S147	2	CL025	2	2	BICF2P1086587	BICF2G630464993	80422282	83963563	3541.28	402	1	1
	S147	CON	2	02:00:00	2	TIGRP2P33000_RS8840916	BICF2S23641750	80780697	81913751	1133.06	151	NA	NA
	S147	UNION	2	02:00:00	2	BICF2P1086587	BICF2G630464993	80422282	83963563	3541.28	402	NA	NA
	S148	1	CL014	2	3	CHRUN_JH373261_215871	BICF2S23347294	107786	2922727	2814.94	245	1	1*
	S148	2	CL025	2	3	CHRUN_JH373261_215871	BICF2S23347294	107786	2922727	2814.94	245	1	1
	S148	CON	2	02:00:00	3	CHRUN_JH373261_215871	BICF2S23347294	107786	2922727	2814.94	245	NA	NA
	S148	UNION	2	02:00:00	3	CHRUN_JH373261_215871	BICF2S23347294	107786	2922727	2814.94	245	NA	NA
	S149	1	CL014	2	3	BICF2S2358620	BICF2S23444456	11563034	13109222	1546.19	150	0	1*
	S149	2	CL025	2	3	BICF2P785100	TIGRP2P39152_RS9235522	9487135	20551744	11064.6	995	0	2*
	S149	CON	2	02:00:00	3	BICF2S2358620	BICF2S23444456	11563034	13109222	1546.19	150	NA	NA
	S149	UNION	2	02:00:00	3	BICF2P785100	TIGRP2P39152_RS9235522	9487135	20551744	11064.6	995	NA	NA
	S150	1	CL013	2	3	BICF2P1401845	BICF2S22935083	34854115	36917482	2063.37	136	1	1*
	S150	2	CL025	2	3	BICF2G630107696	BICF2S23417238	34943046	44487369	9544.32	792	1	1
	S150	CON	2	02:00:00	3	BICF2G630107696	BICF2S22935083	34943046	36917482	1974.44	129	NA	NA
	S150	UNION	2	02:00:00	3	BICF2P1401845	BICF2S23417238	34854115	44487369	9633.25	799	NA	NA
	S151	1	CL014	2	3	BICF2G630351560	BICF2G630360637	76929122	90120897	13191.8	1231	0	1*
	S151	2	CL025	2	3	BICF2S2445407	BICF2P1322449	69512620	83704594	14192	1296	0	2*
	S151	CON	2	02:00:00	3	BICF2G630351560	BICF2P1322449	76929122	83704594	6775.47	584	NA	NA
	S151	UNION	2	02:00:00	3	BICF2S2445407	BICF2G630360637	69512620	90120897	20608.3	1943	NA	NA
	S152	1	CL014	2	4	TIGRP2P56999_RS9113643	BICF2P694024	25084	23290650	23265.6	2193	1	1*
	S152	2	CL025	2	4	BICF2P498044	BICF2P1435511	23171188	28708283	5537.1	494	1	1
	S152	CON	2	02:00:00	4	BICF2P498044	BICF2P694024	23171188	23290650	119.463	8	NA	NA
	S152	UNION	2	02:00:00	4	TIGRP2P56999_RS9113643	BICF2P1435511	25084	28708283	28683.2	2679	NA	NA
	S153	1	CL014	2	4	BICF2P1026901	BICF2S23440692	42454681	44714140	2259.46	205	1	1*
	S153	2	CL025	2	4	BICF2P371679	BICF2P268145	34197040	42485247	8288.21	788	1	1
	S153	CON	2	02:00:00	4	BICF2P1026901	BICF2P268145	42454681	42485247	30.567	4	NA	NA
	S153	UNION	2	02:00:00	4	BICF2P371679	BICF2S23440692	34197040	44714140	10517.1	989	NA	NA
	S154	1	CL013	2	4	CHR4_57008017	BICF2S23210054	57008017	60946512	3938.5	469	0	1*
	S154	2	CL025	2	4	BICF2P1347713	BICF2P459894	55355793	59920312	4564.52	485	0	2*
	S154	CON	2	02:00:00	4	CHR4_57008017	BICF2P459894	57008017	59920312	2912.3	351	NA	NA
	S154	UNION	2	02:00:00	4	BICF2P1347713	BICF2S23210054	55355793	60946512	5590.72	603	NA	NA
	S155	1	CL013	2	4	BICF2P326255	BICF2P900023	64122681	77214598	13091.9	1236	1	1*
	S155	1	CL014	2	4	BICF2G630169230	TIGRP2P67051_RS8770007	73084405	82182069	9097.67	795	1	1
	S155	CON	2	02:00:00	4	BICF2G630169230	BICF2P900023	73084405	77214598	4130.19	375	NA	NA
	S155	UNION	2	02:00:00	4	BICF2P326255	TIGRP2P67051_RS8770007	64122681	82182069	18059.4	1656	NA	NA
	S156	1	CL014	2	5	BICF2P301624	BICF2P831529	4138261	17265362	13127.1	1390	0	1*
	S156	2	CL025	2	5	BICF2P461292	BICF2P1311837	15056224	18045322	2989.1	325	0	2*
	S156	CON	2	02:00:00	5	BICF2P461292	BICF2P831529	15056224	17265362	2209.14	258	NA	NA
	S156	UNION	2	02:00:00	5	BICF2P301624	BICF2P1311837	4138261	18045322	13907.1	1457	NA	NA
	S157	1	CL014	2	5	BICF2S22912536	BICF2G63034336	19723205	28271992	8548.79	833	1	1*
	S157	2	CL025	2	5	BICF2P247124	BICF2P1063782	19287397	20501599	1214.2	121	1	1
	S157	CON	2	02:00:00	5	BICF2S22912536	BICF2P1063782	19723205	20501599	778.395	73	NA	NA
	S157	UNION	2	02:00:00	5	BICF2P247124	BICF2G63034336	19287397	28271992	8984.6	881	NA	NA
	S158	1	CL013	2	5	BICF2G63034179	BICF2G630187403	28195163	44045517	15850.4	1670	1	1*
	S158	1	CL014	2	5	BICF2S22912536	BICF2G63034336	19723205	28271992	8548.79	833	1	1
	S158	CON	2	02:00:00	5	BICF2G63034179	BICF2G63034336	28195163	28271992	76.83	10	NA	NA
	S158	UNION	2	02:00:00	5	BICF2S22912536	BICF2G630187403	19723205	44045517	24322.3	2493	NA	NA
	S159	1	CL013	2	5	BICF2G630189318	BICF2S23518770	47834654	52367574	4532.92	398	1	1*
	S159	2	CL025	2	5	BICF2G63034778	BICF2S23518770	28907873	52367574	23459.7	2341	1	1
	S159	CON	2	02:00:00	5	BICF2G630189318	BICF2S23518770	47834654	52367574	4532.92	398	NA	NA
	S159	UNION	2	02:00:00	5	BICF2G63034778	BICF2S23518770	28907873	52367574	23459.7	2341	NA	NA
	S160	1	CL013	2	5	CHR5_56381395	BICF2P1460513	56381395	65297499	8916.1	979	1	1*
	S160	1	CL014	2	5	CHR5_56381395	BICF2P589653	56381395	61551188	5169.79	575	1	1
	S160	CON	2	02:00:00	5	CHR5_56381395	BICF2P589653	56381395	61551188	5169.79	575	NA	NA
	S160	UNION	2	02:00:00	5	CHR5_56381395	BICF2P1460513	56381395	65297499	8916.1	979	NA	NA
	S161	1	CL013	2	5	CHR5_56381395	BICF2P1460513	56381395	65297499	8916.1	979	1	1*
	S161	2	CL025	2	5	BICF2P487417	BICF2P1460513	62600148	65297499	2697.35	317	1	1
	S161	CON	2	02:00:00	5	BICF2P487417	BICF2P1460513	62600148	65297499	2697.35	317	NA	NA
	S161	UNION	2	02:00:00	5	CHR5_56381395	BICF2P1460513	56381395	65297499	8916.1	979	NA	NA
	S162	1	CL013	2	5	BICF2P571577	BICF2G630240912	66342035	68336876	1994.84	258	1	1*
	S162	1	CL014	2	5	BICF2P995532	TIGRP2P74426_RS8662754	65579793	72119562	6539.77	700	1	1
	S162	CON	2	02:00:00	5	BICF2P571577	BICF2G630240912	66342035	68336876	1994.84	258	NA	NA
	S162	UNION	2	02:00:00	5	BICF2P995532	TIGRP2P74426_RS8662754	65579793	72119562	6539.77	700	NA	NA
	S163	1	CL013	2	5	BICF2G630239699	BICF2S23010721	69826961	72270090	2443.13	254	1	1*
	S163	1	CL014	2	5	BICF2P995532	TIGRP2P74426_RS8662754	65579793	72119562	6539.77	700	1	1
	S163	CON	2	02:00:00	5	BICF2G630239699	TIGRP2P74426_RS8662754	69826961	72119562	2292.6	241	NA	NA
	S163	UNION	2	02:00:00	5	BICF2P995532	BICF2S23010721	65579793	72270090	6690.3	713	NA	NA
	S164	1	CL013	2	5	BICF2P334344	CHR5_80774113	79587411	80774113	1186.7	100	1	1*
	S164	1	CL014	2	5	CHR5_78455859	BICF2P207053	78455859	81786617	3330.76	289	1	1
	S164	CON	2	02:00:00	5	BICF2P334344	CHR5_80774113	79587411	80774113	1186.7	100	NA	NA
	S164	UNION	2	02:00:00	5	CHR5_78455859	BICF2P207053	78455859	81786617	3330.76	289	NA	NA
	S165	1	CL014	2	5	BICF2P693020	BICF2P798075	84190653	88908300	4717.65	418	0	1*
	S165	2	CL025	2	5	BICF2G630237633	BICF2G630236279	86165169	87265891	1100.72	108	0	2*
	S165	CON	2	02:00:00	5	BICF2G630237633	BICF2G630236279	86165169	87265891	1100.72	108	NA	NA
	S165	UNION	2	02:00:00	5	BICF2P693020	BICF2P798075	84190653	88908300	4717.65	418	NA	NA
	S166	1	CL013	2	6	CHRUN_JH373280_120421	BICF2P691171	15628	13028283	13012.7	1422	0	1*
	S166	1	CL014	2	6	CHRUN_JH373280_120421	BICF2G630808783	15628	5498220	5482.59	442	0	2*
	S166	CON	2	02:00:00	6	CHRUN_JH373280_120421	BICF2G630808783	15628	5498220	5482.59	442	NA	NA
	S166	UNION	2	02:00:00	6	CHRUN_JH373280_120421	BICF2P691171	15628	13028283	13012.7	1422	NA	NA
	S167	1	CL013	2	6	CHRUN_JH373280_120421	BICF2P691171	15628	13028283	13012.7	1422	0	1*
	S167	1	CL014	2	6	BICF2S23413415	BICF2P1264689	9741829	16432044	6690.22	748	0	2*
	S167	CON	2	02:00:00	6	BICF2S23413415	BICF2P691171	9741829	13028283	3286.45	391	NA	NA
	S167	UNION	2	02:00:00	6	CHRUN_JH373280_120421	BICF2P1264689	15628	16432044	16416.4	1779	NA	NA
	S168	1	CL013	2	6	CHR6_15236401	BICF2P1264689	15236401	16432044	1195.64	134	1	1*
	S168	1	CL014	2	6	BICF2S23413415	BICF2P1264689	9741829	16432044	6690.22	748	1	1
	S168	CON	2	02:00:00	6	CHR6_15236401	BICF2P1264689	15236401	16432044	1195.64	134	NA	NA
	S168	UNION	2	02:00:00	6	BICF2S23413415	BICF2P1264689	9741829	16432044	6690.22	748	NA	NA
	S169	1	CL014	2	6	BICF2G630582170	BICF2G630573372	44677152	54752531	10075.4	916	0	1*
	S169	2	CL025	2	6	BICF2P451245	BICF2G630577479	21401390	48704668	27303.3	2599	0	2*
	S169	CON	2	02:00:00	6	BICF2G630582170	BICF2G630577479	44677152	48704668	4027.52	345	NA	NA
	S169	UNION	2	02:00:00	6	BICF2P451245	BICF2G630573372	21401390	54752531	33351.1	3170	NA	NA
	S170	1	CL013	2	6	BICF2G630573542	BICF2S22913017	54476008	58109573	3633.57	364	0	1*
	S170	1	CL014	2	6	BICF2G630582170	BICF2G630573372	44677152	54752531	10075.4	916	0	2*
	S170	CON	2	02:00:00	6	BICF2G630573542	BICF2G630573372	54476008	54752531	276.524	29	NA	NA
	S170	UNION	2	02:00:00	6	BICF2G630582170	BICF2S22913017	44677152	58109573	13432.4	1251	NA	NA
	S171	1	CL014	2	6	BICF2S23038725	BICF2S22954879	60937235	63700397	2763.16	301	1	1*
	S171	2	CL025	2	6	BICF2P240336	BICF2S22954879	62595601	63700397	1104.8	133	1	1
	S171	CON	2	02:00:00	6	BICF2P240336	BICF2S22954879	62595601	63700397	1104.8	133	NA	NA
	S171	UNION	2	02:00:00	6	BICF2S23038725	BICF2S22954879	60937235	63700397	2763.16	301	NA	NA
	S172	1	CL013	2	6	TIGRP2P89107_RS8622542	TIGRP2P90680_RS8450920	72986283	77570611	4584.33	442	1	1*
	S172	1	CL014	2	6	BICF2S2375156	BICF2P520012	71735191	75740855	4005.66	358	1	1
	S172	CON	2	02:00:00	6	TIGRP2P89107_RS8622542	BICF2P520012	72986283	75740855	2754.57	249	NA	NA
	S172	UNION	2	02:00:00	6	BICF2S2375156	TIGRP2P90680_RS8450920	71735191	77570611	5835.42	551	NA	NA
	S173	1	CL013	2	6	TIGRP2P89107_RS8622542	TIGRP2P90680_RS8450920	72986283	77570611	4584.33	442	1	1*
	S173	1	CL014	2	6	BICF2G630570942	TIGRP2P90680_RS8450920	75871425	77570611	1699.19	182	1	1
	S173	CON	2	02:00:00	6	BICF2G630570942	TIGRP2P90680_RS8450920	75871425	77570611	1699.19	182	NA	NA
	S173	UNION	2	02:00:00	6	TIGRP2P89107_RS8622542	TIGRP2P90680_RS8450920	72986283	77570611	4584.33	442	NA	NA
	S174	1	CL013	2	7	BICF2P1261348	BICF2P984056	17715339	35578894	17863.6	1710	1	1*
	S174	1	CL014	2	7	BICF2P981851	TIGRP2P95029_RS9055263	33709672	34877024	1167.35	100	1	1
	S174	CON	2	02:00:00	7	BICF2P981851	TIGRP2P95029_RS9055263	33709672	34877024	1167.35	100	NA	NA
	S174	UNION	2	02:00:00	7	BICF2P1261348	BICF2P984056	17715339	35578894	17863.6	1710	NA	NA
	S175	1	CL013	2	7	BICF2P1405953	BICF2S23417896	52279282	61223806	8944.52	832	1	1*
	S175	1	CL014	2	7	TIGRP2P99923_RS8798431	BICF2P1338205	52709691	54500094	1790.4	167	1	1
	S175	CON	2	02:00:00	7	TIGRP2P99923_RS8798431	BICF2P1338205	52709691	54500094	1790.4	167	NA	NA
	S175	UNION	2	02:00:00	7	BICF2P1405953	BICF2S23417896	52279282	61223806	8944.52	832	NA	NA
	S176	1	CL013	2	7	BICF2P1405953	BICF2S23417896	52279282	61223806	8944.52	832	1	1*
	S176	2	CL025	2	7	BICF2G630563515	BICF2G630564748	61200968	62265303	1064.34	102	1	1
	S176	CON	2	02:00:00	7	BICF2G630563515	BICF2S23417896	61200968	61223806	22.839	4	NA	NA
	S176	UNION	2	02:00:00	7	BICF2P1405953	BICF2G630564748	52279282	62265303	9986.02	930	NA	NA
	S177	1	CL014	2	7	CHR7_62214913	BICF2G63087544	62214913	79231838	17016.9	1666	1	1*
	S177	2	CL025	2	7	BICF2G630563515	BICF2G630564748	61200968	62265303	1064.34	102	1	1
	S177	CON	2	02:00:00	7	CHR7_62214913	BICF2G630564748	62214913	62265303	50.391	7	NA	NA
	S177	UNION	2	02:00:00	7	BICF2G630563515	BICF2G63087544	61200968	79231838	18030.9	1761	NA	NA
	S178	1	CL013	2	7	BICF2S23215729	BICF2P1335165	68249613	73570978	5321.37	489	1	1*
	S178	1	CL014	2	7	CHR7_62214913	BICF2G63087544	62214913	79231838	17016.9	1666	1	1
	S178	CON	2	02:00:00	7	BICF2S23215729	BICF2P1335165	68249613	73570978	5321.37	489	NA	NA
	S178	UNION	2	02:00:00	7	CHR7_62214913	BICF2G63087544	62214913	79231838	17016.9	1666	NA	NA
	S179	1	CL013	2	7	BICF2G63086819	BICF2S23452250	78773303	79909679	1136.38	125	1	1*
	S179	1	CL014	2	7	CHR7_62214913	BICF2G63087544	62214913	79231838	17016.9	1666	1	1
	S179	CON	2	02:00:00	7	BICF2G63086819	BICF2G63087544	78773303	79231838	458.536	59	NA	NA
	S179	UNION	2	02:00:00	7	CHR7_62214913	BICF2S23452250	62214913	79909679	17694.8	1732	NA	NA
	S180	1	CL013	2	7	BICF2G63086819	BICF2S23452250	78773303	79909679	1136.38	125	1	1*
	S180	1	CL014	2	7	TIGRP2P105636_RS8675272	BICF2P466540	79649870	80858461	1208.59	118	1	1
	S180	CON	2	02:00:00	7	TIGRP2P105636_RS8675272	BICF2S23452250	79649870	79909679	259.81	29	NA	NA
	S180	UNION	2	02:00:00	7	BICF2G63086819	BICF2P466540	78773303	80858461	2085.16	214	NA	NA
	S181	1	CL013	2	8	BICF2P1221006	BICF2P853177	48090297	50497824	2407.53	238	1	1*
	S181	2	CL025	2	8	BICF2P1221006	BICF2G630416220	48090297	60131584	12041.3	1037	1	1
	S181	CON	2	02:00:00	8	BICF2P1221006	BICF2P853177	48090297	50497824	2407.53	238	NA	NA
	S181	UNION	2	02:00:00	8	BICF2P1221006	BICF2G630416220	48090297	60131584	12041.3	1037	NA	NA
	S182	1	CL013	2	8	TIGRP2P115841_RS8992318	BICF2P337285	51917508	53315047	1397.54	116	1	1*
	S182	2	CL025	2	8	BICF2P1221006	BICF2G630416220	48090297	60131584	12041.3	1037	1	1
	S182	CON	2	02:00:00	8	TIGRP2P115841_RS8992318	BICF2P337285	51917508	53315047	1397.54	116	NA	NA
	S182	UNION	2	02:00:00	8	BICF2P1221006	BICF2G630416220	48090297	60131584	12041.3	1037	NA	NA
	S183	1	CL013	2	8	BICF2S2318799	BICF2G630414979	53729750	58367349	4637.6	362	1	1*
	S183	2	CL025	2	8	BICF2P1221006	BICF2G630416220	48090297	60131584	12041.3	1037	1	1
	S183	CON	2	02:00:00	8	BICF2S2318799	BICF2G630414979	53729750	58367349	4637.6	362	NA	NA
	S183	UNION	2	02:00:00	8	BICF2P1221006	BICF2G630416220	48090297	60131584	12041.3	1037	NA	NA
	S184	1	CL013	2	8	CHR8_59720133	BICF2P403944	59720133	60956798	1236.67	115	0	1*
	S184	2	CL025	2	8	BICF2P1221006	BICF2G630416220	48090297	60131584	12041.3	1037	0	2*
	S184	CON	2	02:00:00	8	CHR8_59720133	BICF2G630416220	59720133	60131584	411.452	45	NA	NA
	S184	UNION	2	02:00:00	8	BICF2P1221006	BICF2P403944	48090297	60956798	12866.5	1107	NA	NA
	S185	1	CL013	2	8	CHR8_59720133	BICF2P403944	59720133	60956798	1236.67	115	1	1*
	S185	1	CL014	2	8	BICF2P1196106	TIGRP2P119209_RS8740148	60559382	64316573	3757.19	410	1	1
	S185	CON	2	02:00:00	8	BICF2P1196106	BICF2P403944	60559382	60956798	397.417	37	NA	NA
	S185	UNION	2	02:00:00	8	CHR8_59720133	TIGRP2P119209_RS8740148	59720133	64316573	4596.44	488	NA	NA
	S186	1	CL014	2	8	BICF2P1196106	TIGRP2P119209_RS8740148	60559382	64316573	3757.19	410	0	1*
	S186	2	CL025	2	8	TIGRP2P117998_RS9250000	BICF2P4715	61314278	66320127	5005.85	502	0	2*
	S186	CON	2	02:00:00	8	TIGRP2P117998_RS9250000	TIGRP2P119209_RS8740148	61314278	64316573	3002.3	326	NA	NA
	S186	UNION	2	02:00:00	8	BICF2P1196106	BICF2P4715	60559382	66320127	5760.75	586	NA	NA
	S187	1	CL013	2	8	BICF2P153141	BICF2S22963105	72377381	73509109	1131.73	110	1	1*
	S187	2	CL025	2	8	BICF2P153141	BICF2S22963105	72377381	73509109	1131.73	110	1	1
	S187	CON	2	02:00:00	8	BICF2P153141	BICF2S22963105	72377381	73509109	1131.73	110	NA	NA
	S187	UNION	2	02:00:00	8	BICF2P153141	BICF2S22963105	72377381	73509109	1131.73	110	NA	NA
	S188	1	CL014	2	9	BICF2P309837	BICF2S23719057	3493	7181649	7178.16	806	1	1*
	S188	2	CL025	2	9	BICF2P309837	TIGRP2P244070_RS9203066	3493	6373611	6370.12	727	1	1
	S188	CON	2	02:00:00	9	BICF2P309837	TIGRP2P244070_RS9203066	3493	6373611	6370.12	727	NA	NA
	S188	UNION	2	02:00:00	9	BICF2P309837	BICF2S23719057	3493	7181649	7178.16	806	NA	NA
	S189	1	CL013	2	9	BICF2P1228574	BICF2P515044	8472664	14833586	6360.92	585	0	1*
	S189	1	CL014	2	9	BICF2P1228574	BICF2P232767	8472664	12904568	4431.9	406	0	2*
	S189	CON	2	02:00:00	9	BICF2P1228574	BICF2P232767	8472664	12904568	4431.9	406	NA	NA
	S189	UNION	2	02:00:00	9	BICF2P1228574	BICF2P515044	8472664	14833586	6360.92	585	NA	NA
	S190	1	CL013	2	9	BICF2S23235613	BICF2G630835062	18238743	31968668	13729.9	1478	0	1*
	S190	1	CL014	2	9	BICF2S23235613	BICF2G630829859	18238743	20980569	2741.83	332	0	2*
	S190	CON	2	02:00:00	9	BICF2S23235613	BICF2G630829859	18238743	20980569	2741.83	332	NA	NA
	S190	UNION	2	02:00:00	9	BICF2S23235613	BICF2G630835062	18238743	31968668	13729.9	1478	NA	NA
	S191	1	CL013	2	9	BICF2S23255440	CHR9_49085883	41321936	49085883	7763.95	896	0	1*
	S191	2	CL025	2	9	BICF2G630840515	BICF2P334155	41166986	42404708	1237.72	127	0	2*
	S191	CON	2	02:00:00	9	BICF2S23255440	BICF2P334155	41321936	42404708	1082.77	114	NA	NA
	S191	UNION	2	02:00:00	9	BICF2G630840515	CHR9_49085883	41166986	49085883	7918.9	909	NA	NA
	S192	1	CL013	2	9	BICF2S23255440	CHR9_49085883	41321936	49085883	7763.95	896	0	1*
	S192	2	CL025	2	9	TIGRP2P129233_RS9186861	BICF2P1124257	48818069	50971396	2153.33	313	0	2*
	S192	CON	2	02:00:00	9	TIGRP2P129233_RS9186861	CHR9_49085883	48818069	49085883	267.815	40	NA	NA
	S192	UNION	2	02:00:00	9	BICF2S23255440	BICF2P1124257	41321936	50971396	9649.46	1169	NA	NA
	S193	1	CL013	2	9	TIGRP2P129471_RS8521846	BICF2G630473430	49579369	54323416	4744.05	645	0	1*
	S193	2	CL025	2	9	TIGRP2P129233_RS9186861	BICF2P1124257	48818069	50971396	2153.33	313	0	2*
	S193	CON	2	02:00:00	9	TIGRP2P129471_RS8521846	BICF2P1124257	49579369	50971396	1392.03	202	NA	NA
	S193	UNION	2	02:00:00	9	TIGRP2P129233_RS9186861	BICF2G630473430	48818069	54323416	5505.35	756	NA	NA
	S194	1	CL013	2	9	BICF2G630474699	BICF2G630475754	56480864	57976688	1495.83	155	0	1*
	S194	2	CL025	2	9	BICF2G630473766	BICF2P274905	54794457	59983793	5189.34	603	0	2*
	S194	CON	2	02:00:00	9	BICF2G630474699	BICF2G630475754	56480864	57976688	1495.83	155	NA	NA
	S194	UNION	2	02:00:00	9	BICF2G630473766	BICF2P274905	54794457	59983793	5189.34	603	NA	NA
	S195	1	CL014	2	10	BICF2P1237568	BICF2G630478959	10450852	21126765	10675.9	991	1	1*
	S195	2	CL025	2	10	BICF2P1237568	CHR10_28994364	10450852	28994364	18543.5	1893	1	1
	S195	CON	2	02:00:00	10	BICF2P1237568	BICF2G630478959	10450852	21126765	10675.9	991	NA	NA
	S195	UNION	2	02:00:00	10	BICF2P1237568	CHR10_28994364	10450852	28994364	18543.5	1893	NA	NA
	S196	1	CL013	2	10	BICF2S2337290	CHR10_68524734	49049277	68524734	19475.5	1760	1	1*
	S196	2	CL025	2	10	BICF2S2337290	BICF2P992493	49049277	51773163	2723.89	263	1	1
	S196	CON	2	02:00:00	10	BICF2S2337290	BICF2P992493	49049277	51773163	2723.89	263	NA	NA
	S196	UNION	2	02:00:00	10	BICF2S2337290	CHR10_68524734	49049277	68524734	19475.5	1760	NA	NA
	S197	1	CL013	2	10	BICF2S2337290	CHR10_68524734	49049277	68524734	19475.5	1760	1	1*
	S197	1	CL014	2	10	BICF2G630491634	BICF2P246143	54597050	60044872	5447.82	474	1	1
	S197	CON	2	02:00:00	10	BICF2G630491634	BICF2P246143	54597050	60044872	5447.82	474	NA	NA
	S197	UNION	2	02:00:00	10	BICF2S2337290	CHR10_68524734	49049277	68524734	19475.5	1760	NA	NA
	S198	1	CL014	2	12	BICF2P881569	BICF2S2304002	11468905	12492142	1023.24	129	1	1*
	S198	2	CL025	2	12	BICF2P881569	BICF2S23332487	11468905	13931313	2462.41	282	1	1
	S198	CON	2	02:00:00	12	BICF2P881569	BICF2S2304002	11468905	12492142	1023.24	129	NA	NA
	S198	UNION	2	02:00:00	12	BICF2P881569	BICF2S23332487	11468905	13931313	2462.41	282	NA	NA
	S199	1	CL013	2	12	BICF2G630118131	TIGRP2P174000_RS8757648	61932199	72491619	10559.4	1072	0	1*
	S199	2	CL025	2	12	BICF2P1242090	TIGRP2P174000_RS8757648	64063721	72491619	8427.9	849	0	2*
	S199	CON	2	02:00:00	12	BICF2P1242090	TIGRP2P174000_RS8757648	64063721	72491619	8427.9	849	NA	NA
	S199	UNION	2	02:00:00	12	BICF2G630118131	TIGRP2P174000_RS8757648	61932199	72491619	10559.4	1072	NA	NA
	S200	1	CL014	2	13	BICF2G630602134	BICF2P545026	36250	21114093	21077.8	1895	0	1*
	S200	2	CL025	2	13	BICF2G630602134	BICF2G630609188	36250	13597859	13561.6	1205	0	2*
	S200	CON	2	02:00:00	13	BICF2G630602134	BICF2G630609188	36250	13597859	13561.6	1205	NA	NA
	S200	UNION	2	02:00:00	13	BICF2G630602134	BICF2P545026	36250	21114093	21077.8	1895	NA	NA
	S201	1	CL013	2	13	BICF2G630664157	BICF2S22912678	30476822	33642993	3166.17	281	0	1*
	S201	2	CL025	2	13	BICF2G630610683	BICF2P312935	17115395	42309443	25194	2394	0	2*
	S201	CON	2	02:00:00	13	BICF2G630664157	BICF2S22912678	30476822	33642993	3166.17	281	NA	NA
	S201	UNION	2	02:00:00	13	BICF2G630610683	BICF2P312935	17115395	42309443	25194	2394	NA	NA
	S202	1	CL013	2	13	CHR13_60795196	BICF2G630744330	60795196	63232306	2437.11	266	1	1*
	S202	1	CL014	2	13	BICF2P934691	BICF2G630744810	61659597	62753011	1093.41	128	1	1
	S202	CON	2	02:00:00	13	BICF2P934691	BICF2G630744810	61659597	62753011	1093.41	128	NA	NA
	S202	UNION	2	02:00:00	13	CHR13_60795196	BICF2G630744330	60795196	63232306	2437.11	266	NA	NA
	S203	1	CL014	2	14	BICF2P869473	BICF2G630523535	18978056	20522805	1544.75	123	1	1*
	S203	2	CL025	2	14	G800F6S189	CHR14_26591825	198686	26591825	26393.1	2295	1	1
	S203	CON	2	02:00:00	14	BICF2P869473	BICF2G630523535	18978056	20522805	1544.75	123	NA	NA
	S203	UNION	2	02:00:00	14	G800F6S189	CHR14_26591825	198686	26591825	26393.1	2295	NA	NA
	S204	1	CL014	2	14	BICF2P812369	BICF2P744548	20951164	23376284	2425.12	228	1	1*
	S204	2	CL025	2	14	G800F6S189	CHR14_26591825	198686	26591825	26393.1	2295	1	1
	S204	CON	2	02:00:00	14	BICF2P812369	BICF2P744548	20951164	23376284	2425.12	228	NA	NA
	S204	UNION	2	02:00:00	14	G800F6S189	CHR14_26591825	198686	26591825	26393.1	2295	NA	NA
	S205	1	CL014	2	14	CHR14_24974485	BICF2P611516	24974485	26319215	1344.73	113	1	1*
	S205	2	CL025	2	14	G800F6S189	CHR14_26591825	198686	26591825	26393.1	2295	1	1
	S205	CON	2	02:00:00	14	CHR14_24974485	BICF2P611516	24974485	26319215	1344.73	113	NA	NA
	S205	UNION	2	02:00:00	14	G800F6S189	CHR14_26591825	198686	26591825	26393.1	2295	NA	NA
	S206	1	CL014	2	14	BICF2S23058623	BICF2G630525489	26689682	29447456	2757.78	244	1	1*
	S206	2	CL025	2	14	BICF2G630525358	BICF2G630527180	29323519	33377970	4054.45	359	1	1
	S206	CON	2	02:00:00	14	BICF2G630525358	BICF2G630525489	29323519	29447456	123.938	12	NA	NA
	S206	UNION	2	02:00:00	14	BICF2S23058623	BICF2G630527180	26689682	33377970	6688.29	591	NA	NA
	S207	1	CL014	2	14	BICF2P989073	TIGRP2P191624_RS9069761	33298861	35547188	2248.33	190	1	1*
	S207	2	CL025	2	14	BICF2G630525358	BICF2G630527180	29323519	33377970	4054.45	359	1	1
	S207	CON	2	02:00:00	14	BICF2P989073	BICF2G630527180	33298861	33377970	79.11	8	NA	NA
	S207	UNION	2	02:00:00	14	BICF2G630525358	TIGRP2P191624_RS9069761	29323519	35547188	6223.67	541	NA	NA
	S208	1	CL013	2	14	BICF2P1407190	CHR14_59409034	55851305	59409034	3557.73	328	1	1*
	S208	1	CL014	2	14	BICF2P1083252	BICF2P140093	52479097	56965567	4486.47	399	1	1
	S208	CON	2	02:00:00	14	BICF2P1407190	BICF2P140093	55851305	56965567	1114.26	110	NA	NA
	S208	UNION	2	02:00:00	14	BICF2P1083252	CHR14_59409034	52479097	59409034	6929.94	617	NA	NA
	S209	1	CL013	2	15	TIGRP2P208192_RS8673098	BICF2G630438612	111194	21299776	21188.6	1898	1	1*
	S209	2	CL025	2	15	CHR15_6574581	BICF2P659304	6574581	12381517	5806.94	479	1	1
	S209	CON	2	02:00:00	15	CHR15_6574581	BICF2P659304	6574581	12381517	5806.94	479	NA	NA
	S209	UNION	2	02:00:00	15	TIGRP2P208192_RS8673098	BICF2G630438612	111194	21299776	21188.6	1898	NA	NA
	S210	1	CL014	2	15	BICF2G630422763	BICF2G630419645	56147194	59800063	3652.87	317	1	1*
	S210	2	CL025	2	15	BICF2P1161647	BICF2G630419645	58705898	59800063	1094.17	106	1	1
	S210	CON	2	02:00:00	15	BICF2P1161647	BICF2G630419645	58705898	59800063	1094.17	106	NA	NA
	S210	UNION	2	02:00:00	15	BICF2G630422763	BICF2G630419645	56147194	59800063	3652.87	317	NA	NA
	S211	1	CL013	2	16	BICF2P461736	CHR16_20206083	18959106	20206083	1246.98	125	0	1*
	S211	2	CL025	2	16	BICF2G630848654	BICF2G630850097	17371385	19527214	2155.83	226	0	2*
	S211	CON	2	02:00:00	16	BICF2P461736	BICF2G630850097	18959106	19527214	568.109	53	NA	NA
	S211	UNION	2	02:00:00	16	BICF2G630848654	CHR16_20206083	17371385	20206083	2834.7	298	NA	NA
	S212	1	CL013	2	16	BICF2P461736	CHR16_20206083	18959106	20206083	1246.98	125	1	1*
	S212	2	CL025	2	16	BICF2G630850181	BICF2P168343	19739488	22205417	2465.93	230	1	1
	S212	CON	2	02:00:00	16	BICF2G630850181	CHR16_20206083	19739488	20206083	466.596	52	NA	NA
	S212	UNION	2	02:00:00	16	BICF2P461736	BICF2P168343	18959106	22205417	3246.31	303	NA	NA
	S213	1	CL013	2	16	BICF2S23356510	BICF2P804211	22468683	37395440	14926.8	1393	0	1*
	S213	2	CL025	2	16	BICF2P887794	BICF2P941569	24271822	25958195	1686.37	143	0	2*
	S213	CON	2	02:00:00	16	BICF2P887794	BICF2P941569	24271822	25958195	1686.37	143	NA	NA
	S213	UNION	2	02:00:00	16	BICF2S23356510	BICF2P804211	22468683	37395440	14926.8	1393	NA	NA
	S214	1	CL013	2	16	BICF2S23356510	BICF2P804211	22468683	37395440	14926.8	1393	1	1*
	S214	1	CL014	2	16	BICF2G630110368	BICF2P1007827	28125672	29574082	1448.41	134	1	1
	S214	CON	2	02:00:00	16	BICF2G630110368	BICF2P1007827	28125672	29574082	1448.41	134	NA	NA
	S214	UNION	2	02:00:00	16	BICF2S23356510	BICF2P804211	22468683	37395440	14926.8	1393	NA	NA
	S215	1	CL013	2	17	BICF2S23746746	BICF2S23739768	3774617	5789224	2014.61	177	0	1*
	S215	2	CL025	2	17	BICF2P1369289	BICF2P1320169	51048	3787900	3736.85	360	0	2*
	S215	CON	2	02:00:00	17	BICF2S23746746	BICF2P1320169	3774617	3787900	13.284	3	NA	NA
	S215	UNION	2	02:00:00	17	BICF2P1369289	BICF2S23739768	51048	5789224	5738.18	534	NA	NA
	S216	1	CL014	2	17	BICF2P550677	BICF2S2335595	15328443	29895389	14566.9	1438	1	1*
	S216	2	CL025	2	17	BICF2P377256	BICF2P1009604	15560367	17949421	2389.05	222	1	1
	S216	CON	2	02:00:00	17	BICF2P377256	BICF2P1009604	15560367	17949421	2389.05	222	NA	NA
	S216	UNION	2	02:00:00	17	BICF2P550677	BICF2S2335595	15328443	29895389	14566.9	1438	NA	NA
	S217	1	CL013	2	17	BICF2P15146	TIGRP2P231879_RS8741692	40090532	41560577	1470.05	138	0	1*
	S217	2	CL025	2	17	BICF2P272934	BICF2P350894	35638035	44042564	8404.53	861	0	2*
	S217	CON	2	02:00:00	17	BICF2P15146	TIGRP2P231879_RS8741692	40090532	41560577	1470.05	138	NA	NA
	S217	UNION	2	02:00:00	17	BICF2P272934	BICF2P350894	35638035	44042564	8404.53	861	NA	NA
	S218	1	CL014	2	17	CHR17_47697007	BICF2P637827	47697007	50778879	3081.87	375	1	1*
	S218	2	CL025	2	17	CHR17_47697007	BICF2G630202501	47697007	48711062	1014.06	132	1	1
	S218	CON	2	02:00:00	17	CHR17_47697007	BICF2G630202501	47697007	48711062	1014.06	132	NA	NA
	S218	UNION	2	02:00:00	17	CHR17_47697007	BICF2P637827	47697007	50778879	3081.87	375	NA	NA
	S219	1	CL013	2	17	CHR17_53010115	BICF2P444071	53010115	54184102	1173.99	115	0	1*
	S219	1	CL014	2	17	BICF2G630201304	BICF2S2342346	51503109	55796401	4293.29	463	0	2*
	S219	CON	2	02:00:00	17	CHR17_53010115	BICF2P444071	53010115	54184102	1173.99	115	NA	NA
	S219	UNION	2	02:00:00	17	BICF2G630201304	BICF2S2342346	51503109	55796401	4293.29	463	NA	NA
	S220	1	CL013	2	18	BICF2P660881	BICF2P954402	50335056	52822926	2487.87	407	1	1*
	S220	2	CL025	2	18	CHR18_49028855	BICF2P1155995	49028855	50618705	1589.85	206	1	1
	S220	CON	2	02:00:00	18	BICF2P660881	BICF2P1155995	50335056	50618705	283.65	32	NA	NA
	S220	UNION	2	02:00:00	18	CHR18_49028855	BICF2P954402	49028855	52822926	3794.07	581	NA	NA
	S221	1	CL013	2	19	CHR19_10104	BICF2P2090	10104	3049204	3039.1	237	1	1*
	S221	2	CL025	2	19	CHR19_10104	BICF2G63039771	10104	16180156	16170.1	1300	1	1
	S221	CON	2	02:00:00	19	CHR19_10104	BICF2P2090	10104	3049204	3039.1	237	NA	NA
	S221	UNION	2	02:00:00	19	CHR19_10104	BICF2G63039771	10104	16180156	16170.1	1300	NA	NA
	S222	1	CL013	2	19	CHR19_3682103	BICF2P211037	3682103	4990970	1308.87	116	1	1*
	S222	2	CL025	2	19	CHR19_10104	BICF2G63039771	10104	16180156	16170.1	1300	1	1
	S222	CON	2	02:00:00	19	CHR19_3682103	BICF2P211037	3682103	4990970	1308.87	116	NA	NA
	S222	UNION	2	02:00:00	19	CHR19_10104	BICF2G63039771	10104	16180156	16170.1	1300	NA	NA
	S223	1	CL014	2	19	BICF2S23144780	BICF2P1080913	16902478	43748026	26845.5	2362	0	1*
	S223	2	CL025	2	19	CHR19_17552200	CHR19_18961430	17552200	18961430	1409.23	125	0	2*
	S223	CON	2	02:00:00	19	CHR19_17552200	CHR19_18961430	17552200	18961430	1409.23	125	NA	NA
	S223	UNION	2	02:00:00	19	BICF2S23144780	BICF2P1080913	16902478	43748026	26845.5	2362	NA	NA
	S224	1	CL013	2	20	BICF2G630233693	CHR20_41971124	21904057	41971124	20067.1	1865	1	1*
	S224	1	CL014	2	20	BICF2P294251	BICF2P696534	18570951	31353293	12782.3	1152	1	1
	S224	CON	2	02:00:00	20	BICF2G630233693	BICF2P696534	21904057	31353293	9449.24	813	NA	NA
	S224	UNION	2	02:00:00	20	BICF2P294251	CHR20_41971124	18570951	41971124	23400.2	2204	NA	NA
	S225	1	CL013	2	20	BICF2G630233693	CHR20_41971124	21904057	41971124	20067.1	1865	1	1*
	S225	1	CL014	2	20	BICF2P1311079	CHR20_45508542	36388360	45508542	9120.18	1052	1	1
	S225	CON	2	02:00:00	20	BICF2P1311079	CHR20_41971124	36388360	41971124	5582.77	561	NA	NA
	S225	UNION	2	02:00:00	20	BICF2G630233693	CHR20_45508542	21904057	45508542	23604.5	2356	NA	NA
	S226	1	CL013	2	21	BICF2P1031144	CHR21_7228465	31624	7228465	7196.84	577	1	1*
	S226	1	CL014	2	21	BICF2P1031144	CHR21_7228465	31624	7228465	7196.84	577	1	1
	S226	CON	2	02:00:00	21	BICF2P1031144	CHR21_7228465	31624	7228465	7196.84	577	NA	NA
	S226	UNION	2	02:00:00	21	BICF2P1031144	CHR21_7228465	31624	7228465	7196.84	577	NA	NA
	S227	1	CL013	2	21	CHR21_26754900	CHR21_29883777	26754900	29883777	3128.88	432	1	1*
	S227	1	CL014	2	21	BICF2P261857	BICF2P894621	19407012	41551677	22144.7	2337	1	1
	S227	CON	2	02:00:00	21	CHR21_26754900	CHR21_29883777	26754900	29883777	3128.88	432	NA	NA
	S227	UNION	2	02:00:00	21	BICF2P261857	BICF2P894621	19407012	41551677	22144.7	2337	NA	NA
	S228	1	CL013	2	21	TIGRP2P288402_RS9101435	BICF2P64084	48263326	49513864	1250.54	119	1	1*
	S228	1	CL014	2	21	TIGRP2P288397_RS8946314	BICF2P64084	48235770	49513864	1278.1	121	1	1
	S228	CON	2	02:00:00	21	TIGRP2P288402_RS9101435	BICF2P64084	48263326	49513864	1250.54	119	NA	NA
	S228	UNION	2	02:00:00	21	TIGRP2P288397_RS8946314	BICF2P64084	48235770	49513864	1278.1	121	NA	NA
	S229	1	CL013	2	22	BICF2G630316420	BICF2S23218879	6251210	12218145	5966.94	492	0	1*
	S229	2	CL025	2	22	BICF2P1220923	BICF2P932190	5502117	7091735	1589.62	139	0	2*
	S229	CON	2	02:00:00	22	BICF2G630316420	BICF2P932190	6251210	7091735	840.526	69	NA	NA
	S229	UNION	2	02:00:00	22	BICF2P1220923	BICF2S23218879	5502117	12218145	6716.03	562	NA	NA
	S230	1	CL013	2	22	BICF2G630316420	BICF2S23218879	6251210	12218145	5966.94	492	1	1*
	S230	1	CL014	2	22	BICF2P1314029	BICF2G630317073	7123518	9112436	1988.92	165	1	1
	S230	CON	2	02:00:00	22	BICF2P1314029	BICF2G630317073	7123518	9112436	1988.92	165	NA	NA
	S230	UNION	2	02:00:00	22	BICF2G630316420	BICF2S23218879	6251210	12218145	5966.94	492	NA	NA
	S231	1	CL014	2	22	BICF2G630318514	BICF2G630332450	12291185	39290978	26999.8	2267	1	1*
	S231	2	CL025	2	22	BICF2G630321873	TIGRP2P290762_RS9159311	18584770	21272502	2687.73	222	1	1
	S231	CON	2	02:00:00	22	BICF2G630321873	TIGRP2P290762_RS9159311	18584770	21272502	2687.73	222	NA	NA
	S231	UNION	2	02:00:00	22	BICF2G630318514	BICF2G630332450	12291185	39290978	26999.8	2267	NA	NA
	S232	1	CL013	2	22	BICF2G630325774	TIGRP2P292149_RS9021842	25290547	27775146	2484.6	226	1	1*
	S232	1	CL014	2	22	BICF2G630318514	BICF2G630332450	12291185	39290978	26999.8	2267	1	1
	S232	CON	2	02:00:00	22	BICF2G630325774	TIGRP2P292149_RS9021842	25290547	27775146	2484.6	226	NA	NA
	S232	UNION	2	02:00:00	22	BICF2G630318514	BICF2G630332450	12291185	39290978	26999.8	2267	NA	NA
	S233	1	CL013	2	22	CHR22_30432284	BICF2G630331446	30432284	38444769	8012.49	671	1	1*
	S233	1	CL014	2	22	BICF2G630318514	BICF2G630332450	12291185	39290978	26999.8	2267	1	1
	S233	CON	2	02:00:00	22	CHR22_30432284	BICF2G630331446	30432284	38444769	8012.49	671	NA	NA
	S233	UNION	2	02:00:00	22	BICF2G630318514	BICF2G630332450	12291185	39290978	26999.8	2267	NA	NA
	S234	1	CL013	2	22	BICF2S2351031	BICF2G630333505	41321271	46001524	4680.25	404	1	1*
	S234	1	CL014	2	22	BICF2S23228568	BICF2S23438962	43850812	47436776	3585.97	324	1	1
	S234	CON	2	02:00:00	22	BICF2S23228568	BICF2G630333505	43850812	46001524	2150.71	199	NA	NA
	S234	UNION	2	02:00:00	22	BICF2S2351031	BICF2S23438962	41321271	47436776	6115.51	529	NA	NA
	S235	1	CL013	2	23	BICF2P653617	CHR23_18222802	7419	18222802	18215.4	1702	1	1*
	S235	1	CL014	2	23	BICF2P653617	BICF2G630382633	7419	18647529	18640.1	1740	1	1
	S235	CON	2	02:00:00	23	BICF2P653617	CHR23_18222802	7419	18222802	18215.4	1702	NA	NA
	S235	UNION	2	02:00:00	23	BICF2P653617	BICF2G630382633	7419	18647529	18640.1	1740	NA	NA
	S236	1	CL013	2	23	BICF2P151771	BICF2P1157888	29660057	34025191	4365.14	398	1	1*
	S236	1	CL014	2	23	BICF2G630377481	BICF2P567998	27286355	36298483	9012.13	847	1	1
	S236	CON	2	02:00:00	23	BICF2P151771	BICF2P1157888	29660057	34025191	4365.14	398	NA	NA
	S236	UNION	2	02:00:00	23	BICF2G630377481	BICF2P567998	27286355	36298483	9012.13	847	NA	NA
	S237	1	CL013	2	23	BICF2P1058165	BICF2S23210844	38553891	48296681	9742.79	952	1	1*
	S237	1	CL014	2	23	BICF2G630370272	BICF2P22816	43802586	45264832	1462.25	166	1	1
	S237	CON	2	02:00:00	23	BICF2G630370272	BICF2P22816	43802586	45264832	1462.25	166	NA	NA
	S237	UNION	2	02:00:00	23	BICF2P1058165	BICF2S23210844	38553891	48296681	9742.79	952	NA	NA
	S238	1	CL013	2	23	BICF2P1058165	BICF2S23210844	38553891	48296681	9742.79	952	1	1*
	S238	1	CL014	2	23	BICF2S23528797	BICF2G630364201	45390488	49492757	4102.27	409	1	1
	S238	CON	2	02:00:00	23	BICF2S23528797	BICF2S23210844	45390488	48296681	2906.19	292	NA	NA
	S238	UNION	2	02:00:00	23	BICF2P1058165	BICF2G630364201	38553891	49492757	10938.9	1069	NA	NA
	S239	1	CL013	2	23	CHR23_49280717	BICF2P674777	49280717	51203669	1922.95	205	1	1*
	S239	1	CL014	2	23	BICF2S23528797	BICF2G630364201	45390488	49492757	4102.27	409	1	1
	S239	CON	2	02:00:00	23	CHR23_49280717	BICF2G630364201	49280717	49492757	212.041	20	NA	NA
	S239	UNION	2	02:00:00	23	BICF2S23528797	BICF2P674777	45390488	51203669	5813.18	594	NA	NA
	S240	1	CL013	2	24	BICF2G630514183	CHR24_17043983	5675	17043983	17038.3	1536	0	1*
	S240	1	CL014	2	24	BICF2G630506024	BICF2P630442	15842198	18705482	2863.28	318	0	2*
	S240	CON	2	02:00:00	24	BICF2G630506024	CHR24_17043983	15842198	17043983	1201.79	119	NA	NA
	S240	UNION	2	02:00:00	24	BICF2G630514183	BICF2P630442	5675	18705482	18699.8	1735	NA	NA
	S241	1	CL013	2	24	BICF2P544799	BICF2P657707	18739902	29156760	10416.9	1164	0	1*
	S241	2	CL025	2	24	BICF2S23117439	BICF2P1457183	19397166	21803617	2406.45	307	0	2*
	S241	CON	2	02:00:00	24	BICF2S23117439	BICF2P1457183	19397166	21803617	2406.45	307	NA	NA
	S241	UNION	2	02:00:00	24	BICF2P544799	BICF2P657707	18739902	29156760	10416.9	1164	NA	NA
	S242	1	CL014	2	24	BICF2P123627	BICF2P970819	44259948	46140982	1881.04	202	1	1*
	S242	2	CL025	2	24	BICF2P751635	BICF2S23433815	40162947	45109609	4946.66	517	1	1
	S242	CON	2	02:00:00	24	BICF2P123627	BICF2S23433815	44259948	45109609	849.662	96	NA	NA
	S242	UNION	2	02:00:00	24	BICF2P751635	BICF2P970819	40162947	46140982	5978.04	623	NA	NA
	S243	1	CL013	2	25	CHR25_16104	BICF2S23610498	16104	1918540	1902.44	123	1	1*
	S243	1	CL014	2	25	CHR25_16104	BICF2G630469793	16104	8366437	8350.33	660	1	1
	S243	CON	2	02:00:00	25	CHR25_16104	BICF2S23610498	16104	1918540	1902.44	123	NA	NA
	S243	UNION	2	02:00:00	25	CHR25_16104	BICF2G630469793	16104	8366437	8350.33	660	NA	NA
	S244	1	CL013	2	25	BICF2G63099296	BICF2G630101413	30808801	33165108	2356.31	245	0	1*
	S244	2	CL025	2	25	CHR25_3963610	BICF2G630101308	3963610	33035692	29072.1	2757	0	2*
	S244	CON	2	02:00:00	25	BICF2G63099296	BICF2G630101308	30808801	33035692	2226.89	227	NA	NA
	S244	UNION	2	02:00:00	25	CHR25_3963610	BICF2G630101413	3963610	33165108	29201.5	2775	NA	NA
	S245	1	CL013	2	25	BICF2P1113241	BICF2G630105293	41160732	44086865	2926.13	331	1	1*
	S245	1	CL014	2	25	BICF2G630104480	BICF2G630105293	42923098	44086865	1163.77	130	1	1
	S245	CON	2	02:00:00	25	BICF2G630104480	BICF2G630105293	42923098	44086865	1163.77	130	NA	NA
	S245	UNION	2	02:00:00	25	BICF2P1113241	BICF2G630105293	41160732	44086865	2926.13	331	NA	NA
	S246	1	CL013	2	25	BICF2G630159792	BICF2P1388788	47317016	51628642	4311.63	458	0	1*
	S246	2	CL025	2	25	BICF2P922325	BICF2G630190217	50304150	51334374	1030.22	100	0	2*
	S246	CON	2	02:00:00	25	BICF2P922325	BICF2G630190217	50304150	51334374	1030.22	100	NA	NA
	S246	UNION	2	02:00:00	25	BICF2G630159792	BICF2P1388788	47317016	51628642	4311.63	458	NA	NA
	S247	1	CL013	2	26	BICF2S23726755	BICF2P1000450	4932937	8294462	3361.53	355	1	1*
	S247	1	CL014	2	26	BICF2P586570	BICF2G630806811	5179654	9369339	4189.69	424	1	1
	S247	CON	2	02:00:00	26	BICF2P586570	BICF2P1000450	5179654	8294462	3114.81	326	NA	NA
	S247	UNION	2	02:00:00	26	BICF2S23726755	BICF2G630806811	4932937	9369339	4436.4	453	NA	NA
	S248	1	CL013	2	26	TIGRP2P342927_RS9061948	BICF2P751922	28782704	33166948	4384.24	487	0	1*
	S248	1	CL014	2	26	BICF2S22941037	TIGRP2P344056_RS8531508	27530541	32471090	4940.55	570	0	2*
	S248	CON	2	02:00:00	26	TIGRP2P342927_RS9061948	TIGRP2P344056_RS8531508	28782704	32471090	3688.39	425	NA	NA
	S248	UNION	2	02:00:00	26	BICF2S22941037	BICF2P751922	27530541	33166948	5636.41	632	NA	NA
	S249	1	CL013	2	27	BICF2P1406805	BICF2P1458500	2557891	7499901	4942.01	606	1	1*
	S249	1	CL014	2	27	BICF2P497953	CHR27_4647955	3631797	4647955	1016.16	109	1	1
	S249	CON	2	02:00:00	27	BICF2P497953	CHR27_4647955	3631797	4647955	1016.16	109	NA	NA
	S249	UNION	2	02:00:00	27	BICF2P1406805	BICF2P1458500	2557891	7499901	4942.01	606	NA	NA
	S250	1	CL013	2	27	BICF2G630147594	TIGRP2P350208_RS8789665	18025139	19252596	1227.46	118	1	1*
	S250	2	CL025	2	27	BICF2P906575	BICF2P1351264	18989641	30586239	11596.6	1052	1	1
	S250	CON	2	02:00:00	27	BICF2P906575	TIGRP2P350208_RS8789665	18989641	19252596	262.956	27	NA	NA
	S250	UNION	2	02:00:00	27	BICF2G630147594	BICF2P1351264	18025139	30586239	12561.1	1143	NA	NA
	S251	1	CL013	2	27	BICF2G630153347	BICF2G630154631	40208411	42191669	1983.26	200	0	1*
	S251	1	CL014	2	27	BICF2S23339306	BICF2P239405	38808312	44380259	5571.95	532	0	2*
	S251	CON	2	02:00:00	27	BICF2G630153347	BICF2G630154631	40208411	42191669	1983.26	200	NA	NA
	S251	UNION	2	02:00:00	27	BICF2S23339306	BICF2P239405	38808312	44380259	5571.95	532	NA	NA
	S252	1	CL014	2	27	BICF2S23339306	BICF2P239405	38808312	44380259	5571.95	532	1	1*
	S252	2	CL025	2	27	BICF2G630154800	BICF2P239405	42915981	44380259	1464.28	115	1	1
	S252	CON	2	02:00:00	27	BICF2G630154800	BICF2P239405	42915981	44380259	1464.28	115	NA	NA
	S252	UNION	2	02:00:00	27	BICF2S23339306	BICF2P239405	38808312	44380259	5571.95	532	NA	NA
	S253	1	CL014	2	28	BICF2S23256321	BICF2G630266553	29289627	31741826	2452.2	250	1	1*
	S253	2	CL025	2	28	BICF2S23657259	CHR28_29636519	28460982	29636519	1175.54	106	1	1
	S253	CON	2	02:00:00	28	BICF2S23256321	CHR28_29636519	29289627	29636519	346.893	35	NA	NA
	S253	UNION	2	02:00:00	28	BICF2S23657259	BICF2G630266553	28460982	31741826	3280.84	321	NA	NA
	S254	1	CL014	2	28	BICF2S23256321	BICF2G630266553	29289627	31741826	2452.2	250	1	1*
	S254	2	CL025	2	28	CHR28_31304871	BICF2P1439687	31304871	33994043	2689.17	347	1	1
	S254	CON	2	02:00:00	28	CHR28_31304871	BICF2G630266553	31304871	31741826	436.956	54	NA	NA
	S254	UNION	2	02:00:00	28	BICF2S23256321	BICF2P1439687	29289627	33994043	4704.42	543	NA	NA
	S255	1	CL013	2	30	TIGRP2P370809_RS9188765	BICF2P897396	26583148	30816497	4233.35	466	0	1*
	S255	2	CL025	2	30	BICF2G630401637	TIGRP2P371035_RS8964224	26035265	27421292	1386.03	124	0	2*
	S255	CON	2	02:00:00	30	TIGRP2P370809_RS9188765	TIGRP2P371035_RS8964224	26583148	27421292	838.145	79	NA	NA
	S255	UNION	2	02:00:00	30	BICF2G630401637	BICF2P897396	26035265	30816497	4781.23	511	NA	NA
	S256	1	CL013	2	30	BICF2S23148267	BICF2G630397221	31883076	36202272	4319.2	488	1	1*
	S256	1	CL014	2	30	CHR30_27456704	BICF2G630397221	27456704	36202272	8745.57	974	1	1
	S256	CON	2	02:00:00	30	BICF2S23148267	BICF2G630397221	31883076	36202272	4319.2	488	NA	NA
	S256	UNION	2	02:00:00	30	CHR30_27456704	BICF2G630397221	27456704	36202272	8745.57	974	NA	NA
	S257	1	CL014	2	30	BICF2G630396584	CHR30_38734928	36923057	38734928	1811.87	302	1	1*
	S257	2	CL025	2	30	CHR30_38714850	BICF2S22922463	38714850	39935890	1221.04	136	1	1
	S257	CON	2	02:00:00	30	CHR30_38714850	CHR30_38734928	38714850	38734928	20.079	5	NA	NA
	S257	UNION	2	02:00:00	30	BICF2G630396584	BICF2S22922463	36923057	39935890	3012.83	433	NA	NA
	S258	1	CL014	2	31	BICF2G630731185	BICF2S23036027	8542803	11979167	3436.36	311	1	1*
	S258	2	CL025	2	31	TIGRP2P375601_RS8635581	BICF2S23521820	7958580	13454039	5495.46	469	1	1
	S258	CON	2	02:00:00	31	BICF2G630731185	BICF2S23036027	8542803	11979167	3436.36	311	NA	NA
	S258	UNION	2	02:00:00	31	TIGRP2P375601_RS8635581	BICF2S23521820	7958580	13454039	5495.46	469	NA	NA
	S259	1	CL013	2	31	BICF2P89485	BICF2P1006219	31998170	34451501	2453.33	223	1	1*
	S259	2	CL025	2	31	BICF2P1460917	BICF2P1006219	32392972	34451501	2058.53	177	1	1
	S259	CON	2	02:00:00	31	BICF2P1460917	BICF2P1006219	32392972	34451501	2058.53	177	NA	NA
	S259	UNION	2	02:00:00	31	BICF2P89485	BICF2P1006219	31998170	34451501	2453.33	223	NA	NA
	S260	1	CL013	2	31	BICF2P1417649	CHR31_38834777	37335590	38834777	1499.19	192	1	1*
	S260	1	CL014	2	31	CHR31_36772803	BICF2S23543954	36772803	38950445	2177.64	284	1	1
	S260	CON	2	02:00:00	31	BICF2P1417649	CHR31_38834777	37335590	38834777	1499.19	192	NA	NA
	S260	UNION	2	02:00:00	31	CHR31_36772803	BICF2S23543954	36772803	38950445	2177.64	284	NA	NA
	S261	1	CL014	2	32	CHR32_43908	CHR32_5545904	43908	5545904	5502	506	0	1*
	S261	2	CL025	2	32	BICF2P1020757	BICF2G630600192	89229	5434430	5345.2	496	0	2*
	S261	CON	2	02:00:00	32	BICF2P1020757	BICF2G630600192	89229	5434430	5345.2	496	NA	NA
	S261	UNION	2	02:00:00	32	CHR32_43908	CHR32_5545904	43908	5545904	5502	506	NA	NA
	S262	1	CL013	2	32	TIGRP2P378475_RS8848339	BICF2P1094952	8787872	10158506	1370.63	127	0	1*
	S262	2	CL025	2	32	BICF2G630598862	CHR32_16750397	9908747	16750397	6841.65	608	0	2*
	S262	CON	2	02:00:00	32	BICF2G630598862	BICF2P1094952	9908747	10158506	249.76	19	NA	NA
	S262	UNION	2	02:00:00	32	TIGRP2P378475_RS8848339	CHR32_16750397	8787872	16750397	7962.53	716	NA	NA
	S263	1	CL013	2	32	BICF2G630597735	BICF2P1307095	13669627	15194499	1524.87	133	1	1*
	S263	2	CL025	2	32	BICF2G630598862	CHR32_16750397	9908747	16750397	6841.65	608	1	1
	S263	CON	2	02:00:00	32	BICF2G630597735	BICF2P1307095	13669627	15194499	1524.87	133	NA	NA
	S263	UNION	2	02:00:00	32	BICF2G630598862	CHR32_16750397	9908747	16750397	6841.65	608	NA	NA
	S264	1	CL013	2	32	BICF2P1071514	BICF2P152863	19412431	20596914	1184.48	105	0	1*
	S264	2	CL025	2	32	BICF2P122699	BICF2G630591745	18524348	20866597	2342.25	201	0	2*
	S264	CON	2	02:00:00	32	BICF2P1071514	BICF2P152863	19412431	20596914	1184.48	105	NA	NA
	S264	UNION	2	02:00:00	32	BICF2P122699	BICF2G630591745	18524348	20866597	2342.25	201	NA	NA
	S265	1	CL014	2	33	CHRUN_JH373301_24277	BICF2G630247291	31589	7414866	7383.28	673	1	1*
	S265	2	CL025	2	33	BICF2S23033908	BICF2G630246063	1409408	5300162	3890.76	338	1	1
	S265	CON	2	02:00:00	33	BICF2S23033908	BICF2G630246063	1409408	5300162	3890.76	338	NA	NA
	S265	UNION	2	02:00:00	33	CHRUN_JH373301_24277	BICF2G630247291	31589	7414866	7383.28	673	NA	NA
	S266	1	CL014	2	34	BICF2G630452357	CHR34_34898247	33315062	34898247	1583.19	171	0	1*
	S266	2	CL025	2	34	BICF2S2298688	BICF2S22914742	32394104	37497397	5103.29	531	0	2*
	S266	CON	2	02:00:00	34	BICF2G630452357	CHR34_34898247	33315062	34898247	1583.19	171	NA	NA
	S266	UNION	2	02:00:00	34	BICF2S2298688	BICF2S22914742	32394104	37497397	5103.29	531	NA	NA
	S267	1	CL013	2	34	BICF2G630450846	BICF2S2412698	36267539	38691397	2423.86	227	1	1*
	S267	2	CL025	2	34	BICF2S2298688	BICF2S22914742	32394104	37497397	5103.29	531	1	1
	S267	CON	2	02:00:00	34	BICF2G630450846	BICF2S22914742	36267539	37497397	1229.86	122	NA	NA
	S267	UNION	2	02:00:00	34	BICF2S2298688	BICF2S2412698	32394104	38691397	6297.29	636	NA	NA
	S268	1	CL013	2	34	BICF2P626400	CHR34_40750565	39557123	40750565	1193.44	109	1	1*
	S268	2	CL025	2	34	BICF2P626400	CHR34_40750565	39557123	40750565	1193.44	109	1	1
	S268	CON	2	02:00:00	34	BICF2P626400	CHR34_40750565	39557123	40750565	1193.44	109	NA	NA
	S268	UNION	2	02:00:00	34	BICF2P626400	CHR34_40750565	39557123	40750565	1193.44	109	NA	NA
	S269	1	CL013	2	36	BICF2P520007	BICF2P121973	2385272	3539438	1154.17	106	1	1*
	S269	1	CL014	2	36	BICF2P280574	TIGRP2P416215_RS9211052	9226	2392287	2383.06	189	1	1
	S269	CON	2	02:00:00	36	BICF2P520007	TIGRP2P416215_RS9211052	2385272	2392287	7.016	2	NA	NA
	S269	UNION	2	02:00:00	36	BICF2P280574	BICF2P121973	9226	3539438	3530.21	293	NA	NA
	S270	1	CL013	2	36	BICF2P520007	BICF2P121973	2385272	3539438	1154.17	106	1	1*
	S270	2	CL025	2	36	BICF2P307865	BICF2P337399	2631593	6128100	3496.51	323	1	1
	S270	CON	2	02:00:00	36	BICF2P307865	BICF2P121973	2631593	3539438	907.846	88	NA	NA
	S270	UNION	2	02:00:00	36	BICF2P520007	BICF2P337399	2385272	6128100	3742.83	341	NA	NA
	S271	1	CL013	2	36	TIGRP2P416944_RS8943839	BICF2P623692	6125159	8941832	2816.67	261	1	1*
	S271	2	CL025	2	36	BICF2P307865	BICF2P337399	2631593	6128100	3496.51	323	1	1
	S271	CON	2	02:00:00	36	TIGRP2P416944_RS8943839	BICF2P337399	6125159	6128100	2.942	2	NA	NA
	S271	UNION	2	02:00:00	36	BICF2P307865	BICF2P623692	2631593	8941832	6310.24	582	NA	NA
	S272	1	CL013	2	36	TIGRP2P416944_RS8943839	BICF2P623692	6125159	8941832	2816.67	261	1	1*
	S272	2	CL025	2	36	BICF2P443952	BICF2S23339755	7626466	10043490	2417.03	229	1	1
	S272	CON	2	02:00:00	36	BICF2P443952	BICF2P623692	7626466	8941832	1315.37	119	NA	NA
	S272	UNION	2	02:00:00	36	TIGRP2P416944_RS8943839	BICF2S23339755	6125159	10043490	3918.33	371	NA	NA
	S273	1	CL013	2	36	BICF2P946548	BICF2G630759973	17394701	19704854	2310.15	230	1	1*
	S273	2	CL025	2	36	BICF2G630761307	BICF2G630760584	17943453	18988697	1045.24	109	1	1
	S273	CON	2	02:00:00	36	BICF2G630761307	BICF2G630760584	17943453	18988697	1045.24	109	NA	NA
	S273	UNION	2	02:00:00	36	BICF2P946548	BICF2G630759973	17394701	19704854	2310.15	230	NA	NA
	S274	1	CL013	2	36	CHR36_20988123	BICF2P283104	20988123	26548295	5560.17	596	1	1*
	S274	2	CL025	2	36	TIGRP2P413303_RS8533835	CHR36_23355150	19852635	23355150	3502.52	396	1	1
	S274	CON	2	02:00:00	36	CHR36_20988123	CHR36_23355150	20988123	23355150	2367.03	281	NA	NA
	S274	UNION	2	02:00:00	36	TIGRP2P413303_RS8533835	BICF2P283104	19852635	26548295	6695.66	711	NA	NA
	S275	1	CL013	2	36	CHR36_20988123	BICF2P283104	20988123	26548295	5560.17	596	1	1*
	S275	2	CL025	2	36	BICF2P257989	BICF2P501087	24329944	26259049	1929.11	202	1	1
	S275	CON	2	02:00:00	36	BICF2P257989	BICF2P501087	24329944	26259049	1929.11	202	NA	NA
	S275	UNION	2	02:00:00	36	CHR36_20988123	BICF2P283104	20988123	26548295	5560.17	596	NA	NA
	S276	1	CL013	2	36	BICF2S2373491	BICF2P161225	29253585	30809000	1555.42	182	1	1*
	S276	1	CL014	2	36	BICF2G630754378	BICF2P161225	29620378	30809000	1188.62	141	1	1
	S276	CON	2	02:00:00	36	BICF2G630754378	BICF2P161225	29620378	30809000	1188.62	141	NA	NA
	S276	UNION	2	02:00:00	36	BICF2S2373491	BICF2P161225	29253585	30809000	1555.42	182	NA	NA
	S277	1	CL013	2	37	BICF2G630127358	BICF2P168735	9113869	14376986	5263.12	515	1	1*
	S277	2	CL025	2	37	BICF2P431206	TIGRP2P419482_RS8559439	12897786	15646245	2748.46	284	1	1
	S277	CON	2	02:00:00	37	BICF2P431206	BICF2P168735	12897786	14376986	1479.2	142	NA	NA
	S277	UNION	2	02:00:00	37	BICF2G630127358	TIGRP2P419482_RS8559439	9113869	15646245	6532.38	657	NA	NA
	S278	1	CL013	2	37	BICF2P549587	BICF2P1053159	17529035	20673880	3144.85	277	0	1*
	S278	1	CL014	2	37	BICF2P448231	BICF2P327058	17102641	19885623	2782.98	252	0	2*
	S278	CON	2	02:00:00	37	BICF2P549587	BICF2P327058	17529035	19885623	2356.59	217	NA	NA
	S278	UNION	2	02:00:00	37	BICF2P448231	BICF2P1053159	17102641	20673880	3571.24	312	NA	NA
	S279	1	CL013	2	38	BICF2S23126165	TIGRP2P426594_RS9082396	17451	2361758	2344.31	302	1	1*
	S279	1	CL014	2	38	CHR38_2246087	BICF2S2367914	2246087	4635452	2389.37	244	1	1
	S279	CON	2	02:00:00	38	CHR38_2246087	TIGRP2P426594_RS9082396	2246087	2361758	115.672	23	NA	NA
	S279	UNION	2	02:00:00	38	BICF2S23126165	BICF2S2367914	17451	4635452	4618	523	NA	NA
	S280	1	CL013	2	38	CHR38_2847790	BICF2S2308425	2847790	8849542	6001.75	506	1	1*
	S280	1	CL014	2	38	BICF2S23237038	BICF2P149980	4885582	6404306	1518.72	137	1	1
	S280	CON	2	02:00:00	38	BICF2S23237038	BICF2P149980	4885582	6404306	1518.72	137	NA	NA
	S280	UNION	2	02:00:00	38	CHR38_2847790	BICF2S2308425	2847790	8849542	6001.75	506	NA	NA
	S281	1	CL013	2	38	CHR38_2847790	BICF2S2308425	2847790	8849542	6001.75	506	1	1*
	S281	1	CL014	2	38	BICF2P68397	BICF2S2302053	8335362	9708113	1372.75	113	1	1
	S281	CON	2	02:00:00	38	BICF2P68397	BICF2S2308425	8335362	8849542	514.181	42	NA	NA
	S281	UNION	2	02:00:00	38	CHR38_2847790	BICF2S2302053	2847790	9708113	6860.32	577	NA	NA
	S282	1	CL013	2	38	CHR38_11648154	BICF2G63073787	11648154	13653018	2004.87	198	1	1*
	S282	1	CL014	2	38	CHR38_11648154	BICF2P612075	11648154	13535837	1887.68	185	1	1
	S282	CON	2	02:00:00	38	CHR38_11648154	BICF2P612075	11648154	13535837	1887.68	185	NA	NA
	S282	UNION	2	02:00:00	38	CHR38_11648154	BICF2G63073787	11648154	13653018	2004.87	198	NA	NA
	S283	1	CL013	2	38	BICF2G63068762	BICF2P29305	19210636	22562032	3351.4	433	1	1*
	S283	1	CL014	2	38	CHR38_20994355	BICF2P942955	20994355	22986690	1992.34	323	1	1
	S283	CON	2	02:00:00	38	CHR38_20994355	BICF2P29305	20994355	22562032	1567.68	230	NA	NA
	S283	UNION	2	02:00:00	38	BICF2G63068762	BICF2P942955	19210636	22986690	3776.05	526	NA	NA
	S284	1	CL014	2	39	BICF2P1249876	BICF2P300529	30895715	33832414	2936.7	196	1	1*
	S284	2	CL025	2	39	CHRX_6657486	BICF2P400935	6657486	51938955	45281.5	2533	1	1
	S284	CON	2	02:00:00	39	BICF2P1249876	BICF2P300529	30895715	33832414	2936.7	196	NA	NA
	S284	UNION	2	02:00:00	39	CHRX_6657486	BICF2P400935	6657486	51938955	45281.5	2533	NA	NA
	S285	1	CL014	2	39	BICF2S24412932	BICF2G6302917	90884833	113660209	22775.4	1394	0	1*
	S285	2	CL025	2	39	BICF2S23420234	BICF2G6302355	72236670	120995635	48759	2733	0	2*
	S285	CON	2	02:00:00	39	BICF2S24412932	BICF2G6302917	90884833	113660209	22775.4	1394	NA	NA
	S285	UNION	2	02:00:00	39	BICF2S23420234	BICF2G6302355	72236670	120995635	48759	2733	NA	NA
