# Supplementary material for: AKNA Frameshift Variant in Three Dogs with Recurrent Inflammatory Pulmonary Disease
Source: Genes (Basel). 2019 Jul 26;10(8):567. doi: 10.3390/genes10080567 (PMC6723478; doi:10.3390/genes10080567)
Supplement: Supplementary file 1 [file genes-10-00567-s001.zip › Table_S4_Private_Variants.xlsx]

## Sheet: Private Variants
Table S4. Private variants in the genome of the affected Rough Collie CL013. Variants were called with respect to the CanFam 3.1 reference genome assembly. The functional annotation of the variants is based on the NCBI annotation release 105. The table is in "1 effect per line" format. Thus, one variant will be listed several times, if multiple effects, e.g. on different alternative transcripts, …
CHROM	POS	REF	ALT	FILTER	EFFECT	IMPACT	GENE	GENEID	FEATURE	FEATUREID	BIOTYPE	RANK	HGVS_C	HGVS_P	CDNA_POS	CDNA_LEN	CDS_POS	CDS_LEN	AA_POS	AA_LEN	DISTANCE	ERRORS
1	12238469	CTTCTTCTTCTTCTTCTTCTTCTTCTTCTTCTTCTTCTTCTTCTTCTTCTTCTTCTTTCCTCTTA	C	PASS	intergenic_region	MODIFIER	LOC111093733-LOC111093764	111093733-111093764	intergenic_region	111093733-111093764		-1	n.12238470_12238533delTTCTTCTTCTTCTTCTTCTTCTTCTTCTTCTTCTTCTTCTTCTTCTTCTTCTTCTTTCCTCTTA		-1	-1	-1	-1	-1	-1	0
1	31761585	T	TC	PASS	intergenic_region	MODIFIER	LOC111095494-LOC111090654	111095494-111090654	intergenic_region	111095494-111090654		-1	n.31761585_31761586insC		-1	-1	-1	-1	-1	-1	0
1	31773956	A	G	PASS	intergenic_region	MODIFIER	LOC111095494-LOC111090654	111095494-111090654	intergenic_region	111095494-111090654		-1	n.31773956A>G		-1	-1	-1	-1	-1	-1	0
1	31808577	A	AT	PASS	intergenic_region	MODIFIER	LOC111095494-LOC111090654	111095494-111090654	intergenic_region	111095494-111090654		-1	n.31808577_31808578insT		-1	-1	-1	-1	-1	-1	0
1	31985185	C	T	GATKstd	intergenic_region	MODIFIER	LOC111095494-LOC111090654	111095494-111090654	intergenic_region	111095494-111090654		-1	n.31985185C>T		-1	-1	-1	-1	-1	-1	0
1	31997221	G	A	GATKstd	intergenic_region	MODIFIER	LOC111095494-LOC111090654	111095494-111090654	intergenic_region	111095494-111090654		-1	n.31997221G>A		-1	-1	-1	-1	-1	-1	0
1	34397473	C	CCAATTTGATATTTATTTTTTTTTTTTTTTTTTTTTTTTTTTTTTTTTTTTATTTTTTTTTTTTT	PASS	intron_variant	MODIFIER	HIVEP2	484014	transcript	XM_022417638.1	protein_coding	3	c.-429+666_-429+667insAAAAAAAAAAAAATAAAAAAAAAAAAAAAAAAAAAAAAAAAAAAAAAAAATAAATATCAAATTG		-1	-1	-1	-1	-1	-1	0
1	34397473	C	CCAATTTGATATTTATTTTTTTTTTTTTTTTTTTTTTTTTTTTTTTTTTTTATTTTTTTTTTTTT	PASS	intron_variant	MODIFIER	HIVEP2	484014	transcript	XM_845203.5	protein_coding	3	c.-429+666_-429+667insAAAAAAAAAAAAATAAAAAAAAAAAAAAAAAAAAAAAAAAAAAAAAAAAATAAATATCAAATTG		-1	-1	-1	-1	-1	-1	0
1	46379056	G	C	GATKstd	intron_variant	MODIFIER	ARID1B	484047	transcript	XM_022424996.1	protein_coding	4	c.1089+6083G>C		-1	-1	-1	-1	-1	-1	0
1	46409070	A	G	GATKstd	intron_variant	MODIFIER	ARID1B	484047	transcript	XM_022424996.1	protein_coding	4	c.1090-12978A>G		-1	-1	-1	-1	-1	-1	0
1	49812827	A	G	GATKstd	intron_variant	MODIFIER	AGPAT4	612306	transcript	XM_005615562.3	protein_coding	1	c.-87-12868T>C		-1	-1	-1	-1	-1	-1	0
1	49812827	A	G	GATKstd	intron_variant	MODIFIER	AGPAT4	612306	transcript	XM_022418699.1	protein_coding	1	c.-9+24190T>C		-1	-1	-1	-1	-1	-1	0
1	49812827	A	G	GATKstd	intron_variant	MODIFIER	AGPAT4	612306	transcript	XM_850050.5	protein_coding	1	c.-87-12868T>C		-1	-1	-1	-1	-1	-1	0
1	49812827	A	G	GATKstd	intron_variant	MODIFIER	AGPAT4	612306	transcript	XM_005615563.3	protein_coding	1	c.-87-12868T>C		-1	-1	-1	-1	-1	-1	0
1	52329185	T	TAAAAACAACAAAAAAAAAAAAAAAAAAAAAAAAAAAAAAAAAAAAAAAAAAAAAAAAAAAAAAAAAAAAAAAAA	PASS	intergenic_region	MODIFIER	LOC106559668-LOC111090691	106559668-111090691	intergenic_region	106559668-111090691		-1	n.52329185_52329186insAAAAACAACAAAAAAAAAAAAAAAAAAAAAAAAAAAAAAAAAAAAAAAAAAAAAAAAAAAAAAAAAAAAAAAAA		-1	-1	-1	-1	-1	-1	0
1	67467662	T	C	GATKstd	intergenic_region	MODIFIER	LOC111090710-LOC106559762	111090710-106559762	intergenic_region	111090710-106559762		-1	n.67467662T>C		-1	-1	-1	-1	-1	-1	0
1	76830470	A	G	GATKstd	intergenic_region	MODIFIER	LOC111096571-LOC111096572	111096571-111096572	intergenic_region	111096571-111096572		-1	n.76830470A>G		-1	-1	-1	-1	-1	-1	0
1	83395444	C	G	GATKstd	intron_variant	MODIFIER	TRPM6	484163	transcript	XM_022421100.1	protein_coding	25	c.3581+979C>G		-1	-1	-1	-1	-1	-1	0
1	83395444	C	G	GATKstd	intron_variant	MODIFIER	TRPM6	484163	transcript	XM_022421107.1	protein_coding	27	c.3557+979C>G		-1	-1	-1	-1	-1	-1	0
1	83395444	C	G	GATKstd	intron_variant	MODIFIER	TRPM6	484163	transcript	XR_002628356.1	pseudogene	25	n.4780+979C>G		-1	-1	-1	-1	-1	-1	0
1	83395444	C	G	GATKstd	intron_variant	MODIFIER	TRPM6	484163	transcript	XM_022421102.1	protein_coding	25	c.3581+979C>G		-1	-1	-1	-1	-1	-1	0
1	83395444	C	G	GATKstd	intron_variant	MODIFIER	TRPM6	484163	transcript	XM_014117536.2	protein_coding	25	c.3581+979C>G		-1	-1	-1	-1	-1	-1	0
1	83395444	C	G	GATKstd	intron_variant	MODIFIER	TRPM6	484163	transcript	XM_014117537.2	protein_coding	25	c.3581+979C>G		-1	-1	-1	-1	-1	-1	0
1	83395444	C	G	GATKstd	intron_variant	MODIFIER	TRPM6	484163	transcript	XM_022421103.1	protein_coding	25	c.3566+979C>G		-1	-1	-1	-1	-1	-1	0
1	83395452	C	CTT	PASS	intron_variant	MODIFIER	TRPM6	484163	transcript	XM_022421100.1	protein_coding	25	c.3581+987_3581+988insTT		-1	-1	-1	-1	-1	-1	0
1	83395452	C	CTT	PASS	intron_variant	MODIFIER	TRPM6	484163	transcript	XM_022421107.1	protein_coding	27	c.3557+987_3557+988insTT		-1	-1	-1	-1	-1	-1	0
1	83395452	C	CTT	PASS	intron_variant	MODIFIER	TRPM6	484163	transcript	XR_002628356.1	pseudogene	25	n.4780+987_4780+988insTT		-1	-1	-1	-1	-1	-1	0
1	83395452	C	CTT	PASS	intron_variant	MODIFIER	TRPM6	484163	transcript	XM_022421102.1	protein_coding	25	c.3581+987_3581+988insTT		-1	-1	-1	-1	-1	-1	0
1	83395452	C	CTT	PASS	intron_variant	MODIFIER	TRPM6	484163	transcript	XM_014117536.2	protein_coding	25	c.3581+987_3581+988insTT		-1	-1	-1	-1	-1	-1	0
1	83395452	C	CTT	PASS	intron_variant	MODIFIER	TRPM6	484163	transcript	XM_014117537.2	protein_coding	25	c.3581+987_3581+988insTT		-1	-1	-1	-1	-1	-1	0
1	83395452	C	CTT	PASS	intron_variant	MODIFIER	TRPM6	484163	transcript	XM_022421103.1	protein_coding	25	c.3566+987_3566+988insTT		-1	-1	-1	-1	-1	-1	0
1	88113844	A	C	GATKstd	intron_variant	MODIFIER	LOC100685359	100685359	transcript	100685359	pseudogene	1	n.22-894A>C		-1	-1	-1	-1	-1	-1	0
1	119061218	G	GGGGCCGGGGCGTGGCCTCGGCGGACCCGGCCGGGACTCCAGGCTCCCTGTCTGCCCTGGGGCGGAGCTGCAGGCGGGGGCGTGGCCGGGGCGTGGCCGGGGCGTGGCCTCGGC	PASS	upstream_gene_variant	MODIFIER	RHPN2	403518	transcript	NM_001003008.1	protein_coding	-1	c.-437_-436insGGGCCGGGGCGTGGCCTCGGCGGACCCGGCCGGGACTCCAGGCTCCCTGTCTGCCCTGGGGCGGAGCTGCAGGCGGGGGCGTGGCCGGGGCGTGGCCGGGGCGTGGCCTCGGC		-1	-1	-1	-1	-1	-1	418
1	119061218	G	GGGGCCGGGGCGTGGCCTCGGCGGACCCGGCCGGGACTCCAGGCTCCCTGTCTGCCCTGGGGCGGAGCTGCAGGCGGGGGCGTGGCCGGGGCGTGGCCGGGGCGTGGCCTCGGC	PASS	intergenic_region	MODIFIER	GPATCH1-RHPN2	476495-403518	intergenic_region	476495-403518		-1	n.119061218_119061219insGGGCCGGGGCGTGGCCTCGGCGGACCCGGCCGGGACTCCAGGCTCCCTGTCTGCCCTGGGGCGGAGCTGCAGGCGGGGGCGTGGCCGGGGCGTGGCCGGGGCGTGGCCTCGGC		-1	-1	-1	-1	-1	-1	0
10	15269619	C	CT	PASS	upstream_gene_variant	MODIFIER	LOC111097827	111097827	transcript	XR_002631031.1	pseudogene	-1	n.-459_-458insT		-1	-1	-1	-1	-1	-1	458
10	15269619	C	CT	PASS	intergenic_region	MODIFIER	LOC102155615-LOC111097827	102155615-111097827	intergenic_region	102155615-111097827		-1	n.15269619_15269620insT		-1	-1	-1	-1	-1	-1	0
10	19157677	C	G	GATKstd	intergenic_region	MODIFIER	LOC102154327-TBC1D22A	102154327-474462	intergenic_region	102154327-474462		-1	n.19157677C>G		-1	-1	-1	-1	-1	-1	0
10	19157815	A	G	GATKstd	intergenic_region	MODIFIER	LOC102154327-TBC1D22A	102154327-474462	intergenic_region	102154327-474462		-1	n.19157815A>G		-1	-1	-1	-1	-1	-1	0
10	19157933	C	G	GATKstd	intergenic_region	MODIFIER	LOC102154327-TBC1D22A	102154327-474462	intergenic_region	102154327-474462		-1	n.19157933C>G		-1	-1	-1	-1	-1	-1	0
10	19157934	A	C	GATKstd	intergenic_region	MODIFIER	LOC102154327-TBC1D22A	102154327-474462	intergenic_region	102154327-474462		-1	n.19157934A>C		-1	-1	-1	-1	-1	-1	0
10	22427180	C	CT	PASS	intron_variant	MODIFIER	BIK	102155535	transcript	XM_005625776.3	protein_coding	1	c.509+5366_509+5367insA		-1	-1	-1	-1	-1	-1	0
10	23283070	C	CCT	PASS	upstream_gene_variant	MODIFIER	NDUFA6	474483	transcript	XM_005625799.3	protein_coding	-1	c.-920_-919insCT		-1	-1	-1	-1	-1	-1	880
10	23283070	C	CCT	PASS	intron_variant	MODIFIER	LOC111097639	111097639	transcript	XR_002630551.1	pseudogene	1	n.187+234_187+235insAG		-1	-1	-1	-1	-1	-1	0
10	37524413	C	A	GATKstd	intergenic_region	MODIFIER	LOC111097688-NCK2	111097688-481319	intergenic_region	111097688-481319		-1	n.37524413C>A		-1	-1	-1	-1	-1	-1	0
10	38820108	C	A	PASS	downstream_gene_variant	MODIFIER	LOC111097698	111097698	transcript	XR_002630690.1	pseudogene	-1	n.*851C>A		-1	-1	-1	-1	-1	-1	851
10	38820108	C	A	PASS	intergenic_region	MODIFIER	LOC111097698-LOC111097699	111097698-111097699	intergenic_region	111097698-111097699		-1	n.38820108C>A		-1	-1	-1	-1	-1	-1	0
10	39061453	GC	G	PASS	intergenic_region	MODIFIER	LOC111097700-LOC111097844	111097700-111097844	intergenic_region	111097700-111097844		-1	n.39061454delC		-1	-1	-1	-1	-1	-1	0
10	39695001	G	A	PASS	intergenic_region	MODIFIER	LOC481325-TMEM182	481325-611413	intergenic_region	481325-611413		-1	n.39695001G>A		-1	-1	-1	-1	-1	-1	0
10	39708396	C	G	PASS	intergenic_region	MODIFIER	LOC481325-TMEM182	481325-611413	intergenic_region	481325-611413		-1	n.39708396C>G		-1	-1	-1	-1	-1	-1	0
10	39708894	C	A	PASS	intergenic_region	MODIFIER	LOC481325-TMEM182	481325-611413	intergenic_region	481325-611413		-1	n.39708894C>A		-1	-1	-1	-1	-1	-1	0
10	39809498	G	A	PASS	intergenic_region	MODIFIER	LOC481325-TMEM182	481325-611413	intergenic_region	481325-611413		-1	n.39809498G>A		-1	-1	-1	-1	-1	-1	0
10	39809500	C	T	PASS	intergenic_region	MODIFIER	LOC481325-TMEM182	481325-611413	intergenic_region	481325-611413		-1	n.39809500C>T		-1	-1	-1	-1	-1	-1	0
10	39900653	C	T	PASS	intergenic_region	MODIFIER	LOC481325-TMEM182	481325-611413	intergenic_region	481325-611413		-1	n.39900653C>T		-1	-1	-1	-1	-1	-1	0
10	39926006	G	A	PASS	intergenic_region	MODIFIER	LOC481325-TMEM182	481325-611413	intergenic_region	481325-611413		-1	n.39926006G>A		-1	-1	-1	-1	-1	-1	0
10	61728666	G	A	PASS	intron_variant	MODIFIER	LOC102157173	102157173	transcript	XM_022424785.1	protein_coding	2	c.160-13421C>T		-1	-1	-1	-1	-1	-1	0
10	61728666	G	A	PASS	intron_variant	MODIFIER	LOC102157173	102157173	transcript	XM_022424786.1	protein_coding	2	c.160-13421C>T		-1	-1	-1	-1	-1	-1	0
10	61728666	G	A	PASS	intron_variant	MODIFIER	LOC102157173	102157173	transcript	XM_022424787.1	protein_coding	3	c.130-13421C>T		-1	-1	-1	-1	-1	-1	0
10	64311572	T	A	GATKstd	intergenic_region	MODIFIER	LOC111097784-LOC111097785	111097784-111097785	intergenic_region	111097784-111097785		-1	n.64311572T>A		-1	-1	-1	-1	-1	-1	0
10	64353240	A	G	GATKstd	intergenic_region	MODIFIER	LOC111097785-LOC111097786	111097785-111097786	intergenic_region	111097785-111097786		-1	n.64353240A>G		-1	-1	-1	-1	-1	-1	0
10	64520447	A	C	GATKstd	intergenic_region	MODIFIER	SLC1A4-LOC100682874	481391-100682874	intergenic_region	481391-100682874		-1	n.64520447A>C		-1	-1	-1	-1	-1	-1	0
10	65082525	C	T	GATKstd	intergenic_region	MODIFIER	LOC111097790-LOC111097794	111097790-111097794	intergenic_region	111097790-111097794		-1	n.65082525C>T		-1	-1	-1	-1	-1	-1	0
10	68731114	A	T	GATKstd	downstream_gene_variant	MODIFIER	LOC111097812	111097812	transcript	XR_002631005.1	pseudogene	-1	n.*3165A>T		-1	-1	-1	-1	-1	-1	3165
10	68731114	A	T	GATKstd	downstream_gene_variant	MODIFIER	C10H2orf42	474627	transcript	XM_005626188.3	protein_coding	-1	c.*3234T>A		-1	-1	-1	-1	-1	-1	2755
10	68731114	A	T	GATKstd	downstream_gene_variant	MODIFIER	C10H2orf42	474627	transcript	XM_005626189.3	protein_coding	-1	c.*3234T>A		-1	-1	-1	-1	-1	-1	2755
10	68731114	A	T	GATKstd	downstream_gene_variant	MODIFIER	C10H2orf42	474627	transcript	XM_005626190.3	protein_coding	-1	c.*3234T>A		-1	-1	-1	-1	-1	-1	2755
10	68731114	A	T	GATKstd	downstream_gene_variant	MODIFIER	C10H2orf42	474627	transcript	XM_014117592.2	protein_coding	-1	c.*3234T>A		-1	-1	-1	-1	-1	-1	2755
10	68731114	A	T	GATKstd	downstream_gene_variant	MODIFIER	C10H2orf42	474627	transcript	XM_005626191.3	protein_coding	-1	c.*3234T>A		-1	-1	-1	-1	-1	-1	2755
10	68731114	A	T	GATKstd	downstream_gene_variant	MODIFIER	C10H2orf42	474627	transcript	XM_014117591.2	protein_coding	-1	c.*3234T>A		-1	-1	-1	-1	-1	-1	2755
10	68731114	A	T	GATKstd	downstream_gene_variant	MODIFIER	C10H2orf42	474627	transcript	XM_014117593.2	protein_coding	-1	c.*3234T>A		-1	-1	-1	-1	-1	-1	2755
10	68731114	A	T	GATKstd	downstream_gene_variant	MODIFIER	C10H2orf42	474627	transcript	XM_531857.6	protein_coding	-1	c.*3234T>A		-1	-1	-1	-1	-1	-1	2755
10	68731114	A	T	GATKstd	intergenic_region	MODIFIER	LOC111097812-C10H2orf42	111097812-474627	intergenic_region	111097812-474627		-1	n.68731114A>T		-1	-1	-1	-1	-1	-1	0
11	3274244	G	GGGT	PASS	intron_variant	MODIFIER	COL23A1	607556	transcript	XM_005626312.2	protein_coding	5	c.432+806_432+807insGGT		-1	-1	-1	-1	-1	-1	0
11	3274244	G	GGGT	PASS	intron_variant	MODIFIER	COL23A1	607556	transcript	XM_022425115.1	protein_coding	5	c.432+806_432+807insGGT		-1	-1	-1	-1	-1	-1	0
11	3274244	G	GGGT	PASS	intron_variant	MODIFIER	COL23A1	607556	transcript	XM_022425114.1	protein_coding	5	c.432+806_432+807insGGT		-1	-1	-1	-1	-1	-1	0
11	3274244	G	GGGT	PASS	intron_variant	MODIFIER	COL23A1	607556	transcript	XM_022425116.1	protein_coding	4	c.405+2337_405+2338insGGT		-1	-1	-1	-1	-1	-1	0
11	3274244	G	GGGT	PASS	intron_variant	MODIFIER	COL23A1	607556	transcript	XM_022425117.1	protein_coding	5	c.432+806_432+807insGGT		-1	-1	-1	-1	-1	-1	0
11	3274244	G	GGGT	PASS	intron_variant	MODIFIER	COL23A1	607556	transcript	XM_022425112.1	protein_coding	5	c.432+806_432+807insGGT		-1	-1	-1	-1	-1	-1	0
11	3274244	G	GGGT	PASS	intron_variant	MODIFIER	COL23A1	607556	transcript	XM_022425113.1	protein_coding	4	c.405+2337_405+2338insGGT		-1	-1	-1	-1	-1	-1	0
11	13054448	C	CG	PASS	intergenic_region	MODIFIER	PRDM6-CEP120	100687856-474659	intergenic_region	100687856-474659		-1	n.13054448_13054449insG		-1	-1	-1	-1	-1	-1	0
11	23511052	G	A	PASS	intergenic_region	MODIFIER	TIFAB-NEUROG1	481515-481516	intergenic_region	481515-481516		-1	n.23511052G>A		-1	-1	-1	-1	-1	-1	0
11	23617775	T	A	PASS	intron_variant	MODIFIER	LOC102152433	102152433	transcript	XR_002631368.1	pseudogene	1	n.546+30589T>A		-1	-1	-1	-1	-1	-1	0
11	23617775	T	A	PASS	intron_variant	MODIFIER	LOC102152433	102152433	transcript	XR_002631375.1	pseudogene	1	n.546+30589T>A		-1	-1	-1	-1	-1	-1	0
11	23617775	T	A	PASS	intron_variant	MODIFIER	LOC102152433	102152433	transcript	XR_002631362.1	pseudogene	1	n.546+30589T>A		-1	-1	-1	-1	-1	-1	0
11	23617775	T	A	PASS	intron_variant	MODIFIER	LOC102152433	102152433	transcript	XR_002631364.1	pseudogene	1	n.546+30589T>A		-1	-1	-1	-1	-1	-1	0
11	23617775	T	A	PASS	intron_variant	MODIFIER	LOC102152433	102152433	transcript	XR_002631367.1	pseudogene	1	n.546+30589T>A		-1	-1	-1	-1	-1	-1	0
11	23617775	T	A	PASS	intron_variant	MODIFIER	LOC102152433	102152433	transcript	XR_002631371.1	pseudogene	1	n.546+30589T>A		-1	-1	-1	-1	-1	-1	0
11	23617775	T	A	PASS	intron_variant	MODIFIER	LOC102152433	102152433	transcript	XR_002631372.1	pseudogene	1	n.546+30589T>A		-1	-1	-1	-1	-1	-1	0
11	23617775	T	A	PASS	intron_variant	MODIFIER	LOC102152433	102152433	transcript	XR_002631370.1	pseudogene	1	n.545+30589T>A		-1	-1	-1	-1	-1	-1	0
11	23617775	T	A	PASS	intron_variant	MODIFIER	LOC102152433	102152433	transcript	XR_002631378.1	pseudogene	1	n.545+30589T>A		-1	-1	-1	-1	-1	-1	0
11	23617775	T	A	PASS	intron_variant	MODIFIER	LOC102152433	102152433	transcript	XR_002631376.1	pseudogene	1	n.544+30589T>A		-1	-1	-1	-1	-1	-1	0
11	23617775	T	A	PASS	intron_variant	MODIFIER	LOC102152433	102152433	transcript	XR_002631377.1	pseudogene	1	n.544+30589T>A		-1	-1	-1	-1	-1	-1	0
11	23617775	T	A	PASS	intron_variant	MODIFIER	LOC102152433	102152433	transcript	XR_002631379.1	pseudogene	1	n.544+30589T>A		-1	-1	-1	-1	-1	-1	0
11	23617775	T	A	PASS	intron_variant	MODIFIER	LOC102152433	102152433	transcript	XR_002631381.1	pseudogene	1	n.544+30589T>A		-1	-1	-1	-1	-1	-1	0
11	23617775	T	A	PASS	intron_variant	MODIFIER	LOC102152433	102152433	transcript	XR_002631380.1	pseudogene	1	n.542+30589T>A		-1	-1	-1	-1	-1	-1	0
11	23617775	T	A	PASS	intron_variant	MODIFIER	LOC102152433	102152433	transcript	XR_002631374.1	pseudogene	1	n.542+30589T>A		-1	-1	-1	-1	-1	-1	0
11	23617775	T	A	PASS	intron_variant	MODIFIER	LOC102152433	102152433	transcript	XR_001317273.2	pseudogene	1	n.542+30589T>A		-1	-1	-1	-1	-1	-1	0
11	23617775	T	A	PASS	intron_variant	MODIFIER	LOC102152433	102152433	transcript	XR_002631365.1	pseudogene	1	n.441+27976T>A		-1	-1	-1	-1	-1	-1	0
11	26204534	A	T	GATKstd	intron_variant	MODIFIER	LOC102156696	102156696	transcript	XR_293551.3	pseudogene	1	n.648-4043T>A		-1	-1	-1	-1	-1	-1	0
11	48249742	C	G	GATKstd	intergenic_region	MODIFIER	LOC100855832-LOC111097947	100855832-111097947	intergenic_region	100855832-111097947		-1	n.48249742C>G		-1	-1	-1	-1	-1	-1	0
11	57640997	A	G	GATKstd	intergenic_region	MODIFIER	LOC111098109-PLPPR1	111098109-481633	intergenic_region	111098109-481633		-1	n.57640997A>G		-1	-1	-1	-1	-1	-1	0
11	58745444	G	A	PASS	intergenic_region	MODIFIER	LOC106559524-LOC111097954	106559524-111097954	intergenic_region	106559524-111097954		-1	n.58745444G>A		-1	-1	-1	-1	-1	-1	0
11	60022398	G	A	GATKstd	intergenic_region	MODIFIER	LOC106559525-LOC111097955	106559525-111097955	intergenic_region	106559525-111097955		-1	n.60022398G>A		-1	-1	-1	-1	-1	-1	0
11	60396830	T	C	PASS	intergenic_region	MODIFIER	LOC612272-LOC100685319	612272-100685319	intergenic_region	612272-100685319		-1	n.60396830T>C		-1	-1	-1	-1	-1	-1	0
11	61223502	A	C	GATKstd	intron_variant	MODIFIER	SLC44A1	474792	transcript	XM_014117895.2	protein_coding	4	c.422-899A>C		-1	-1	-1	-1	-1	-1	0
11	61223502	A	C	GATKstd	intron_variant	MODIFIER	SLC44A1	474792	transcript	XM_005626890.2	protein_coding	4	c.407-899A>C		-1	-1	-1	-1	-1	-1	0
11	61223502	A	C	GATKstd	intron_variant	MODIFIER	SLC44A1	474792	transcript	XM_014117896.2	protein_coding	4	c.422-899A>C		-1	-1	-1	-1	-1	-1	0
11	61223502	A	C	GATKstd	intron_variant	MODIFIER	SLC44A1	474792	transcript	XM_014117897.1	protein_coding	4	c.422-899A>C		-1	-1	-1	-1	-1	-1	0
11	68576236	GCTGT	G	PASS	frameshift_variant	HIGH	AKNA	481687	transcript	XM_014117950.2	protein_coding	15	c.2711_2714delACAG	p.Asp904fs	2889	5425	2711	4299	904	1432	0
11	70807246	T	A	GATKstd	intron_variant	MODIFIER	ASTN2	481693	transcript	XM_005626963.3	protein_coding	4	c.832+1235A>T		-1	-1	-1	-1	-1	-1	0
11	70807246	T	A	GATKstd	intron_variant	MODIFIER	ASTN2	481693	transcript	XM_014117957.2	protein_coding	4	c.745+1235A>T		-1	-1	-1	-1	-1	-1	0
11	70807246	T	A	GATKstd	intron_variant	MODIFIER	ASTN2	481693	transcript	XM_014117958.2	protein_coding	4	c.748+1235A>T		-1	-1	-1	-1	-1	-1	0
11	70807246	T	A	GATKstd	intron_variant	MODIFIER	ASTN2	481693	transcript	XM_005626964.3	protein_coding	3	c.679+1235A>T		-1	-1	-1	-1	-1	-1	0
11	71168255	C	T	PASS	intergenic_region	MODIFIER	ASTN2-TLR4	481693-403417	intergenic_region	481693-403417		-1	n.71168255C>T		-1	-1	-1	-1	-1	-1	0
11	71654254	TTATTTATCAGTATATTCTAAAGGTATTTTTTTTTAATTTTTTTTTATTTATTTATGATAGTCACAGAGAGAGAGAGAGAGAGAGGCAGAGACACAGGCAGAGGGAGAAGCAGGCTCCATGCACCGGGAGCCCGATGTGGGATTCGATCCCGGGTCTCCAGGATCGCGCCCTGGGCCAAAGGCAGGCGCCAAACCGCTGCGCCACCCAGGGATCCC	T	PASS	intergenic_region	MODIFIER	LOC102152863-BRINP1	102152863-481694	intergenic_region	102152863-481694		-1	n.71654255_71654469del		-1	-1	-1	-1	-1	-1	0
12	641170	T	TTTTTTTTTTTAAA	PASS	intergenic_region	MODIFIER	LOC111098148-LOC111098208	111098148-111098208	intergenic_region	111098148-111098208		-1	n.641170_641171insTTTTTTTTTTAAA		-1	-1	-1	-1	-1	-1	0
12	2026546	G	C	GATKstd	intron_variant	MODIFIER	LOC100686815	100686815	transcript	100686815	pseudogene	1	n.77+2767G>C		-1	-1	-1	-1	-1	-1	0
12	2026547	G	C	GATKstd	intron_variant	MODIFIER	LOC100686815	100686815	transcript	100686815	pseudogene	1	n.77+2768G>C		-1	-1	-1	-1	-1	-1	0
12	3956741	A	AGCGGTTTG	PASS	upstream_gene_variant	MODIFIER	C12H6orf106	100685164	transcript	XM_003431707.3	protein_coding	-1	c.-1593_-1592insCAAACCGC		-1	-1	-1	-1	-1	-1	1394
12	3956741	A	AGCGGTTTG	PASS	upstream_gene_variant	MODIFIER	C12H6orf106	100685164	transcript	XM_022425952.1	protein_coding	-1	c.-1593_-1592insCAAACCGC		-1	-1	-1	-1	-1	-1	1386
12	3956741	A	AGCGGTTTG	PASS	intron_variant	MODIFIER	LOC111098229	111098229	transcript	XR_002631799.1	pseudogene	2	n.329+670_329+671insGCGGTTTG		-1	-1	-1	-1	-1	-1	0
12	3956741	A	AGCGGTTTG	PASS	intron_variant	MODIFIER	LOC111098229	111098229	transcript	XR_002631800.1	pseudogene	2	n.323+676_323+677insGCGGTTTG		-1	-1	-1	-1	-1	-1	0
12	5099181	A	T	GATKstd	intron_variant	MODIFIER	SLC26A8	474888	transcript	XM_014118395.2	protein_coding	8	c.1079+2151T>A		-1	-1	-1	-1	-1	-1	0
12	5099181	A	T	GATKstd	intron_variant	MODIFIER	SLC26A8	474888	transcript	XM_022425972.1	protein_coding	8	c.1022+2151T>A		-1	-1	-1	-1	-1	-1	0
12	5099181	A	T	GATKstd	intron_variant	MODIFIER	SLC26A8	474888	transcript	XM_022425973.1	protein_coding	8	c.1079+2151T>A		-1	-1	-1	-1	-1	-1	0
12	5099181	A	T	GATKstd	intron_variant	MODIFIER	SLC26A8	474888	transcript	XM_022425975.1	protein_coding	7	c.962+2151T>A		-1	-1	-1	-1	-1	-1	0
12	5099181	A	T	GATKstd	intron_variant	MODIFIER	SLC26A8	474888	transcript	XM_022425974.1	protein_coding	8	c.1079+2151T>A		-1	-1	-1	-1	-1	-1	0
12	5099181	A	T	GATKstd	intron_variant	MODIFIER	SLC26A8	474888	transcript	XM_022425976.1	protein_coding	8	c.1079+2151T>A		-1	-1	-1	-1	-1	-1	0
12	7428162	CTTATT	C	PASS	intron_variant	MODIFIER	BTBD9	481777	transcript	XM_005627291.3	protein_coding	6	c.1154+73453_1154+73457delAATAA		-1	-1	-1	-1	-1	-1	0
12	7428162	CTTATT	C	PASS	intron_variant	MODIFIER	BTBD9	481777	transcript	XM_022426013.1	protein_coding	7	c.1154+73453_1154+73457delAATAA		-1	-1	-1	-1	-1	-1	0
12	7428162	CTTATT	C	PASS	intron_variant	MODIFIER	BTBD9	481777	transcript	XM_022426012.1	protein_coding	7	c.1154+73453_1154+73457delAATAA		-1	-1	-1	-1	-1	-1	0
12	7428162	CTTATT	C	PASS	intron_variant	MODIFIER	BTBD9	481777	transcript	XM_022426014.1	protein_coding	6	c.1154+73453_1154+73457delAATAA		-1	-1	-1	-1	-1	-1	0
12	7428162	CTTATT	C	PASS	intron_variant	MODIFIER	BTBD9	481777	transcript	XM_022426015.1	protein_coding	6	c.1154+73453_1154+73457delAATAA		-1	-1	-1	-1	-1	-1	0
12	7428162	CTTATT	C	PASS	intron_variant	MODIFIER	BTBD9	481777	transcript	XM_022426016.1	protein_coding	6	c.1154+73453_1154+73457delAATAA		-1	-1	-1	-1	-1	-1	0
12	7428162	CTTATT	C	PASS	intron_variant	MODIFIER	BTBD9	481777	transcript	XM_022426017.1	protein_coding	6	c.1154+73453_1154+73457delAATAA		-1	-1	-1	-1	-1	-1	0
12	13684059	T	G	GATKstd	5_prime_UTR_variant	MODIFIER	SUPT3H	474922	transcript	XM_022426114.1	protein_coding	1	c.-40A>C		-1	-1	-1	-1	-1	-1	13662
12	13684059	T	G	GATKstd	upstream_gene_variant	MODIFIER	SUPT3H	474922	transcript	XM_022426111.1	protein_coding	-1	c.-679A>C		-1	-1	-1	-1	-1	-1	434
12	13684059	T	G	GATKstd	upstream_gene_variant	MODIFIER	SUPT3H	474922	transcript	XM_022426115.1	protein_coding	-1	c.-679A>C		-1	-1	-1	-1	-1	-1	436
12	13684059	T	G	GATKstd	upstream_gene_variant	MODIFIER	SUPT3H	474922	transcript	XR_002631900.1	pseudogene	-1	n.-435A>C		-1	-1	-1	-1	-1	-1	435
12	13684059	T	G	GATKstd	upstream_gene_variant	MODIFIER	SUPT3H	474922	transcript	XR_002631901.1	pseudogene	-1	n.-435A>C		-1	-1	-1	-1	-1	-1	435
12	13684059	T	G	GATKstd	upstream_gene_variant	MODIFIER	SUPT3H	474922	transcript	XR_002631902.1	pseudogene	-1	n.-435A>C		-1	-1	-1	-1	-1	-1	435
12	13684059	T	G	GATKstd	upstream_gene_variant	MODIFIER	SUPT3H	474922	transcript	XM_532157.7	protein_coding	-1	c.-679A>C		-1	-1	-1	-1	-1	-1	436
12	13684059	T	G	GATKstd	downstream_gene_variant	MODIFIER	LOC102156311	102156311	transcript	XM_022426119.1	protein_coding	-1	c.*4964T>G		-1	-1	-1	-1	-1	-1	4911
12	24919877	G	A	GATKstd	intergenic_region	MODIFIER	PRIM2-LOC111098164	474950-111098164	intergenic_region	474950-111098164		-1	n.24919877G>A		-1	-1	-1	-1	-1	-1	0
12	28040942	A	C	GATKstd	intron_variant	MODIFIER	EYS	610772	transcript	XM_848323.5	protein_coding	19	c.3479+76301T>G		-1	-1	-1	-1	-1	-1	0
12	28040947	A	C	GATKstd	intron_variant	MODIFIER	EYS	610772	transcript	XM_848323.5	protein_coding	19	c.3479+76296T>G		-1	-1	-1	-1	-1	-1	0
12	29706199	G	T	GATKstd	intergenic_region	MODIFIER	LOC111098167-LOC111098168	111098167-111098168	intergenic_region	111098167-111098168		-1	n.29706199G>T		-1	-1	-1	-1	-1	-1	0
12	29706201	G	GC	PASS	intergenic_region	MODIFIER	LOC111098167-LOC111098168	111098167-111098168	intergenic_region	111098167-111098168		-1	n.29706201_29706202insC		-1	-1	-1	-1	-1	-1	0
12	37110090	G	T	GATKstd	intron_variant	MODIFIER	FILIP1	481882	transcript	XM_005627537.3	protein_coding	1	c.-7+2796C>A		-1	-1	-1	-1	-1	-1	0
12	37110090	G	T	GATKstd	intron_variant	MODIFIER	FILIP1	481882	transcript	XM_539003.6	protein_coding	1	c.-7+7938C>A		-1	-1	-1	-1	-1	-1	0
12	37110090	G	T	GATKstd	intron_variant	MODIFIER	FILIP1	481882	transcript	XM_022426259.1	protein_coding	1	c.39+36414C>A		-1	-1	-1	-1	-1	-1	0
12	51126683	C	CTTTTT	PASS	intergenic_region	MODIFIER	LOC111098363-LOC111098176	111098363-111098176	intergenic_region	111098363-111098176		-1	n.51126683_51126684insTTTTT		-1	-1	-1	-1	-1	-1	0
12	53450397	G	A	GATKstd	intergenic_region	MODIFIER	LOC111098177-LOC102151427	111098177-102151427	intergenic_region	111098177-102151427		-1	n.53450397G>A		-1	-1	-1	-1	-1	-1	0
12	54581109	G	GCTCCC	PASS	upstream_gene_variant	MODIFIER	FUT9	449027	transcript	XM_005627035.1	protein_coding	-1	c.-190317_-190316insCTCCC		-1	-1	-1	-1	-1	-1	170
12	54581109	G	GCTCCC	PASS	intergenic_region	MODIFIER	LOC102152033-FUT9	102152033-449027	intergenic_region	102152033-449027		-1	n.54581109_54581110insCTCCC		-1	-1	-1	-1	-1	-1	0
12	55096793	G	T	GATKstd	intergenic_region	MODIFIER	FHL5-LOC100688391	475000-100688391	intergenic_region	475000-100688391		-1	n.55096793G>T		-1	-1	-1	-1	-1	-1	0
12	56908593	C	T	GATKstd	intergenic_region	MODIFIER	LOC102152882-LOC106559593	102152882-106559593	intergenic_region	102152882-106559593		-1	n.56908593C>T		-1	-1	-1	-1	-1	-1	0
12	57067919	A	C	GATKstd	intergenic_region	MODIFIER	LOC111098146-LOC106559553	111098146-106559553	intergenic_region	111098146-106559553		-1	n.57067919A>C		-1	-1	-1	-1	-1	-1	0
12	57071023	AAGAT	A	PASS	intergenic_region	MODIFIER	LOC111098146-LOC106559553	111098146-106559553	intergenic_region	111098146-106559553		-1	n.57071024_57071027delAGAT		-1	-1	-1	-1	-1	-1	0
12	57213950	T	C	GATKstd	upstream_gene_variant	MODIFIER	FBXL4	481932	transcript	XM_863036.4	protein_coding	-1	c.-13672A>G		-1	-1	-1	-1	-1	-1	2793
12	57213950	T	C	GATKstd	intergenic_region	MODIFIER	FBXL4-LOC111098178	481932-111098178	intergenic_region	481932-111098178		-1	n.57213950T>C		-1	-1	-1	-1	-1	-1	0
12	57735569	T	C	GATKstd	downstream_gene_variant	MODIFIER	TSTD3	611926	transcript	XM_005627662.3	protein_coding	-1	c.*4139T>C		-1	-1	-1	-1	-1	-1	3494
12	57735569	T	C	GATKstd	downstream_gene_variant	MODIFIER	CCNC	475007	transcript	XM_014118172.2	protein_coding	-1	c.*4204A>G		-1	-1	-1	-1	-1	-1	3007
12	57735569	T	C	GATKstd	downstream_gene_variant	MODIFIER	CCNC	475007	transcript	XM_022426393.1	protein_coding	-1	c.*4841A>G		-1	-1	-1	-1	-1	-1	4123
12	57735569	T	C	GATKstd	intergenic_region	MODIFIER	TSTD3-CCNC	611926-475007	intergenic_region	611926-475007		-1	n.57735569T>C		-1	-1	-1	-1	-1	-1	0
12	57840390	T	A	GATKstd	intergenic_region	MODIFIER	LOC100682570-LOC111098179	100682570-111098179	intergenic_region	100682570-111098179		-1	n.57840390T>A		-1	-1	-1	-1	-1	-1	0
12	58627185	C	T	GATKstd	intron_variant	MODIFIER	ASCC3	475008	transcript	XM_022426394.1	protein_coding	36	c.5551-11360G>A		-1	-1	-1	-1	-1	-1	0
12	58627185	C	T	GATKstd	intron_variant	MODIFIER	ASCC3	475008	transcript	XM_849074.4	protein_coding	36	c.5551-11360G>A		-1	-1	-1	-1	-1	-1	0
12	58627185	C	T	GATKstd	intron_variant	MODIFIER	ASCC3	475008	transcript	XM_022426395.1	protein_coding	36	c.5551-11360G>A		-1	-1	-1	-1	-1	-1	0
12	58627185	C	T	GATKstd	intron_variant	MODIFIER	ASCC3	475008	transcript	XM_022426396.1	protein_coding	36	c.5551-11360G>A		-1	-1	-1	-1	-1	-1	0
12	59307174	C	T	GATKstd	intron_variant	MODIFIER	GRIK2	481938	transcript	XM_022426398.1	protein_coding	6	c.-595-17343C>T		-1	-1	-1	-1	-1	-1	0
12	59757446	GACCAGTAAATAATTT	G	PASS	intron_variant	MODIFIER	GRIK2	481938	transcript	XM_005627665.3	protein_coding	9	c.1204-1764_1204-1750delACCAGTAAATAATTT		-1	-1	-1	-1	-1	-1	0
12	59757446	GACCAGTAAATAATTT	G	PASS	intron_variant	MODIFIER	GRIK2	481938	transcript	XM_022426398.1	protein_coding	17	c.1204-1764_1204-1750delACCAGTAAATAATTT		-1	-1	-1	-1	-1	-1	0
12	60003107	T	TA	PASS	intergenic_region	MODIFIER	GRIK2-LOC111098372	481938-111098372	intergenic_region	481938-111098372		-1	n.60003107_60003108insA		-1	-1	-1	-1	-1	-1	0
12	60159241	G	A	GATKstd	intergenic_region	MODIFIER	GRIK2-LOC111098372	481938-111098372	intergenic_region	481938-111098372		-1	n.60159241G>A		-1	-1	-1	-1	-1	-1	0
12	60169723	C	T	GATKstd	intergenic_region	MODIFIER	GRIK2-LOC111098372	481938-111098372	intergenic_region	481938-111098372		-1	n.60169723C>T		-1	-1	-1	-1	-1	-1	0
12	63748513	A	C	GATKstd	intergenic_region	MODIFIER	ATG5-CRYBG1	610868-475012	intergenic_region	610868-475012		-1	n.63748513A>C		-1	-1	-1	-1	-1	-1	0
12	64336837	A	G	GATKstd	intergenic_region	MODIFIER	BEND3-PDSS2	481949-481950	intergenic_region	481949-481950		-1	n.64336837A>G		-1	-1	-1	-1	-1	-1	0
12	65297070	A	C	GATKstd	upstream_gene_variant	MODIFIER	SNX3	613007	transcript	XM_849913.6	protein_coding	-1	c.-2721T>G		-1	-1	-1	-1	-1	-1	2450
12	65297070	A	C	GATKstd	intergenic_region	MODIFIER	SNX3-AFG1L	613007-481952	intergenic_region	613007-481952		-1	n.65297070A>C		-1	-1	-1	-1	-1	-1	0
12	67688303	T	TTAG	PASS	intron_variant	MODIFIER	SLC16A10	612335	transcript	XM_005627714.3	protein_coding	3	c.666+10653_666+10654insTAG		-1	-1	-1	-1	-1	-1	0
12	69020590	T	C	GATKstd	upstream_gene_variant	MODIFIER	LOC111098191	111098191	transcript	XR_002631737.1	pseudogene	-1	n.-1139T>C		-1	-1	-1	-1	-1	-1	1139
12	69020590	T	C	GATKstd	intergenic_region	MODIFIER	LOC111098405-LOC111098191	111098405-111098191	intergenic_region	111098405-111098191		-1	n.69020590T>C		-1	-1	-1	-1	-1	-1	0
12	70437668	C	T	PASS	intergenic_region	MODIFIER	LOC111098408-LOC111098195	111098408-111098195	intergenic_region	111098408-111098195		-1	n.70437668C>T		-1	-1	-1	-1	-1	-1	0
12	70577748	G	GATCTA	PASS	intergenic_region	MODIFIER	LOC111098408-LOC111098195	111098408-111098195	intergenic_region	111098408-111098195		-1	n.70577748_70577749insATCTA		-1	-1	-1	-1	-1	-1	0
12	71783722	G	A	GATKstd	intergenic_region	MODIFIER	LOC612574-NT5DC1	612574-475036	intergenic_region	612574-475036		-1	n.71783722G>A		-1	-1	-1	-1	-1	-1	0
12	72072106	GTCAGGGTCACCATCAGGGCACTGTCAGAGTCACCATCAGGACACCC	G	PASS	intergenic_region	MODIFIER	ERMARD-LOC111098413	475039-111098413	intergenic_region	475039-111098413		-1	n.72072107_72072152delTCAGGGTCACCATCAGGGCACTGTCAGAGTCACCATCAGGACACCC		-1	-1	-1	-1	-1	-1	0
13	40250406	AG	A	PASS	downstream_gene_variant	MODIFIER	LOC482124	482124	transcript	XM_022426939.1	protein_coding	-1	c.*1557delC		-1	-1	-1	-1	-1	-1	1411
13	40250406	AG	A	PASS	downstream_gene_variant	MODIFIER	LOC482124	482124	transcript	XM_539243.6	protein_coding	-1	c.*1557delC		-1	-1	-1	-1	-1	-1	1411
13	40250406	AG	A	PASS	downstream_gene_variant	MODIFIER	LOC482124	482124	transcript	XM_022426941.1	protein_coding	-1	c.*1557delC		-1	-1	-1	-1	-1	-1	1411
13	40250406	AG	A	PASS	downstream_gene_variant	MODIFIER	LOC482124	482124	transcript	XM_014118672.2	protein_coding	-1	c.*1557delC		-1	-1	-1	-1	-1	-1	1411
13	40250406	AG	A	PASS	downstream_gene_variant	MODIFIER	LOC482124	482124	transcript	XM_022426940.1	protein_coding	-1	c.*1557delC		-1	-1	-1	-1	-1	-1	1411
13	40250406	AG	A	PASS	intergenic_region	MODIFIER	LOC100684895-LOC482124	100684895-482124	intergenic_region	100684895-482124		-1	n.40250407delG		-1	-1	-1	-1	-1	-1	0
13	40957931	T	C	GATKstd	intron_variant	MODIFIER	KCTD8	610705	transcript	XM_848248.6	protein_coding	1	c.967+19072A>G		-1	-1	-1	-1	-1	-1	0
13	41145210	C	T	PASS	intron_variant	MODIFIER	YIPF7	100856581	transcript	XM_003639455.4	protein_coding	4	c.423+1751G>A		-1	-1	-1	-1	-1	-1	0
13	41145210	C	T	PASS	intron_variant	MODIFIER	YIPF7	100856581	transcript	XM_022426950.1	protein_coding	6	c.423+1751G>A		-1	-1	-1	-1	-1	-1	0
13	41145210	C	T	PASS	intron_variant	MODIFIER	YIPF7	100856581	transcript	XM_022426948.1	protein_coding	5	c.423+1751G>A		-1	-1	-1	-1	-1	-1	0
13	41145210	C	T	PASS	intron_variant	MODIFIER	YIPF7	100856581	transcript	XM_022426949.1	protein_coding	6	c.423+1751G>A		-1	-1	-1	-1	-1	-1	0
13	41231474	T	G	GATKstd	upstream_gene_variant	MODIFIER	GNPDA2	608049	transcript	XM_022426952.1	protein_coding	-1	c.-2942A>C		-1	-1	-1	-1	-1	-1	2901
13	41231474	T	G	GATKstd	upstream_gene_variant	MODIFIER	GNPDA2	608049	transcript	XM_014118789.1	protein_coding	-1	c.-2942A>C		-1	-1	-1	-1	-1	-1	2904
13	41231474	T	G	GATKstd	intergenic_region	MODIFIER	GNPDA2-LOC100856188	608049-100856188	intergenic_region	608049-100856188		-1	n.41231474T>G		-1	-1	-1	-1	-1	-1	0
13	41397768	GT	G	PASS	intergenic_region	MODIFIER	LOC100856188-LOC111098465	100856188-111098465	intergenic_region	100856188-111098465		-1	n.41397769delT		-1	-1	-1	-1	-1	-1	0
13	41434675	G	GC	PASS	intron_variant	MODIFIER	LOC111098465	111098465	transcript	XR_002632257.1	pseudogene	2	n.242+2297_242+2298insC		-1	-1	-1	-1	-1	-1	0
13	42061258	A	G	GATKstd	intron_variant	MODIFIER	LOC111098467	111098467	transcript	XR_002632259.1	pseudogene	1	n.110+7539T>C		-1	-1	-1	-1	-1	-1	0
13	45609719	A	C	GATKstd	intron_variant	MODIFIER	SCFD2	482149	transcript	XM_844602.4	protein_coding	7	c.1839+2601T>G		-1	-1	-1	-1	-1	-1	0
13	45609719	A	C	GATKstd	intron_variant	MODIFIER	SCFD2	482149	transcript	XR_002632667.1	pseudogene	7	n.1939+2601T>G		-1	-1	-1	-1	-1	-1	0
13	45609719	A	C	GATKstd	intron_variant	MODIFIER	SCFD2	482149	transcript	XR_002632668.1	pseudogene	7	n.1939+2601T>G		-1	-1	-1	-1	-1	-1	0
13	45879654	T	A	GATKstd	intron_variant	MODIFIER	SCFD2	482149	transcript	XM_844602.4	protein_coding	4	c.1308+35692A>T		-1	-1	-1	-1	-1	-1	0
13	45879654	T	A	GATKstd	intron_variant	MODIFIER	SCFD2	482149	transcript	XR_002632667.1	pseudogene	4	n.1408+35692A>T		-1	-1	-1	-1	-1	-1	0
13	45879654	T	A	GATKstd	intron_variant	MODIFIER	SCFD2	482149	transcript	XR_002632668.1	pseudogene	4	n.1408+35692A>T		-1	-1	-1	-1	-1	-1	0
13	45879654	T	A	GATKstd	intron_variant	MODIFIER	SCFD2	482149	transcript	XM_022426987.1	protein_coding	4	c.1308+35692A>T		-1	-1	-1	-1	-1	-1	0
13	49862341	C	T	PASS	downstream_gene_variant	MODIFIER	LOC111098626	111098626	transcript	XR_002632684.1	pseudogene	-1	n.*4279C>T		-1	-1	-1	-1	-1	-1	4279
13	49862341	C	T	PASS	intron_variant	MODIFIER	LOC111098626	111098626	transcript	XR_002632683.1	pseudogene	2	n.254-3756C>T		-1	-1	-1	-1	-1	-1	0
13	49906980	G	A	GATKstd	intron_variant	MODIFIER	LOC102153092	102153092	transcript	XR_002632682.1	pseudogene	3	n.525+5440C>T		-1	-1	-1	-1	-1	-1	0
13	49906980	G	A	GATKstd	intron_variant	MODIFIER	LOC102153092	102153092	transcript	XR_002632681.1	pseudogene	2	n.390-7836C>T		-1	-1	-1	-1	-1	-1	0
13	50242270	C	T	PASS	intergenic_region	MODIFIER	LOC100683616-LOC111098627	100683616-111098627	intergenic_region	100683616-111098627		-1	n.50242270C>T		-1	-1	-1	-1	-1	-1	0
13	50344076	C	T	PASS	intergenic_region	MODIFIER	LOC111098627-LOC111098429	111098627-111098429	intergenic_region	111098627-111098429		-1	n.50344076C>T		-1	-1	-1	-1	-1	-1	0
13	51136475	TATGCAG	T	PASS	intron_variant	MODIFIER	LOC111098475	111098475	transcript	XR_002632276.1	pseudogene	1	n.207-2627_207-2622delCTGCAT		-1	-1	-1	-1	-1	-1	0
13	51708934	C	T	PASS	intergenic_region	MODIFIER	LOC100683979-LOC111098476	100683979-111098476	intergenic_region	100683979-111098476		-1	n.51708934C>T		-1	-1	-1	-1	-1	-1	0
13	51751098	G	A	GATKstd	intergenic_region	MODIFIER	LOC100683979-LOC111098476	100683979-111098476	intergenic_region	100683979-111098476		-1	n.51751098G>A		-1	-1	-1	-1	-1	-1	0
13	51778402	C	CTCTCTCTT	PASS	intergenic_region	MODIFIER	LOC100683979-LOC111098476	100683979-111098476	intergenic_region	100683979-111098476		-1	n.51778402_51778403insTCTCTCTT		-1	-1	-1	-1	-1	-1	0
13	51920370	T	A	PASS	intergenic_region	MODIFIER	LOC100683979-LOC111098476	100683979-111098476	intergenic_region	100683979-111098476		-1	n.51920370T>A		-1	-1	-1	-1	-1	-1	0
13	52375088	C	T	PASS	intergenic_region	MODIFIER	LOC111098628-LOC102153251	111098628-102153251	intergenic_region	111098628-102153251		-1	n.52375088C>T		-1	-1	-1	-1	-1	-1	0
13	53133035	A	C	GATKstd	intron_variant	MODIFIER	ADGRL3	482166	transcript	XM_014118825.2	protein_coding	5	c.473+2233A>C		-1	-1	-1	-1	-1	-1	0
13	53133035	A	C	GATKstd	intron_variant	MODIFIER	ADGRL3	482166	transcript	XM_005628241.3	protein_coding	5	c.473+2233A>C		-1	-1	-1	-1	-1	-1	0
13	53133035	A	C	GATKstd	intron_variant	MODIFIER	ADGRL3	482166	transcript	XM_014118832.2	protein_coding	5	c.473+2233A>C		-1	-1	-1	-1	-1	-1	0
13	53133035	A	C	GATKstd	intron_variant	MODIFIER	ADGRL3	482166	transcript	XM_005628239.3	protein_coding	5	c.473+2233A>C		-1	-1	-1	-1	-1	-1	0
13	53133035	A	C	GATKstd	intron_variant	MODIFIER	ADGRL3	482166	transcript	XM_005628240.3	protein_coding	5	c.473+2233A>C		-1	-1	-1	-1	-1	-1	0
13	53133035	A	C	GATKstd	intron_variant	MODIFIER	ADGRL3	482166	transcript	XM_014118831.2	protein_coding	5	c.473+2233A>C		-1	-1	-1	-1	-1	-1	0
13	53133035	A	C	GATKstd	intron_variant	MODIFIER	ADGRL3	482166	transcript	XM_005628235.3	protein_coding	5	c.473+2233A>C		-1	-1	-1	-1	-1	-1	0
13	53133035	A	C	GATKstd	intron_variant	MODIFIER	ADGRL3	482166	transcript	XM_014118826.2	protein_coding	5	c.473+2233A>C		-1	-1	-1	-1	-1	-1	0
13	53133035	A	C	GATKstd	intron_variant	MODIFIER	ADGRL3	482166	transcript	XM_014118827.2	protein_coding	5	c.473+2233A>C		-1	-1	-1	-1	-1	-1	0
13	53133035	A	C	GATKstd	intron_variant	MODIFIER	ADGRL3	482166	transcript	XM_014118828.2	protein_coding	5	c.473+2233A>C		-1	-1	-1	-1	-1	-1	0
13	53133035	A	C	GATKstd	intron_variant	MODIFIER	ADGRL3	482166	transcript	XM_014118829.2	protein_coding	5	c.473+2233A>C		-1	-1	-1	-1	-1	-1	0
13	53133035	A	C	GATKstd	intron_variant	MODIFIER	ADGRL3	482166	transcript	XM_014118830.2	protein_coding	4	c.269+2233A>C		-1	-1	-1	-1	-1	-1	0
13	53133035	A	C	GATKstd	intron_variant	MODIFIER	ADGRL3	482166	transcript	XM_022427020.1	protein_coding	6	c.473+2233A>C		-1	-1	-1	-1	-1	-1	0
13	53133035	A	C	GATKstd	intron_variant	MODIFIER	ADGRL3	482166	transcript	XM_022427022.1	protein_coding	5	c.473+2233A>C		-1	-1	-1	-1	-1	-1	0
13	53133035	A	C	GATKstd	intron_variant	MODIFIER	ADGRL3	482166	transcript	XM_014118833.2	protein_coding	5	c.473+2233A>C		-1	-1	-1	-1	-1	-1	0
13	56327950	C	A	PASS	intron_variant	MODIFIER	EPHA5	100684553	transcript	XM_005628242.3	protein_coding	3	c.703+1589G>T		-1	-1	-1	-1	-1	-1	0
13	56327950	C	A	PASS	intron_variant	MODIFIER	EPHA5	100684553	transcript	XM_005628243.3	protein_coding	3	c.703+1589G>T		-1	-1	-1	-1	-1	-1	0
13	56327950	C	A	PASS	intron_variant	MODIFIER	EPHA5	100684553	transcript	XM_005628244.3	protein_coding	3	c.703+1589G>T		-1	-1	-1	-1	-1	-1	0
13	56327950	C	A	PASS	intron_variant	MODIFIER	EPHA5	100684553	transcript	XM_014118836.2	protein_coding	3	c.703+1589G>T		-1	-1	-1	-1	-1	-1	0
13	56554209	T	C	PASS	intergenic_region	MODIFIER	EPHA5-LOC100684630	100684553-100684630	intergenic_region	100684553-100684630		-1	n.56554209T>C		-1	-1	-1	-1	-1	-1	0
13	56759627	G	A	GATKstd	intergenic_region	MODIFIER	EPHA5-LOC100684630	100684553-100684630	intergenic_region	100684553-100684630		-1	n.56759627G>A		-1	-1	-1	-1	-1	-1	0
13	56771184	T	A	GATKstd	intergenic_region	MODIFIER	EPHA5-LOC100684630	100684553-100684630	intergenic_region	100684553-100684630		-1	n.56771184T>A		-1	-1	-1	-1	-1	-1	0
13	57972314	C	T	GATKstd	intergenic_region	MODIFIER	LOC111098631-CENPC	111098631-475158	intergenic_region	111098631-475158		-1	n.57972314C>T		-1	-1	-1	-1	-1	-1	0
13	58504676	T	C	GATKstd	intron_variant	MODIFIER	LOC611685	611685	transcript	XM_005628331.3	protein_coding	5	c.503-7092A>G		-1	-1	-1	-1	-1	-1	0
13	58550214	T	C	PASS	downstream_gene_variant	MODIFIER	LOC482174	482174	transcript	XM_005628256.3	protein_coding	-1	c.*1688A>G		-1	-1	-1	-1	-1	-1	495
13	58550214	T	C	PASS	intergenic_region	MODIFIER	LOC611685-LOC482174	611685-482174	intergenic_region	611685-482174		-1	n.58550214T>C		-1	-1	-1	-1	-1	-1	0
13	59027658	T	A	PASS	intergenic_region	MODIFIER	UGT2B31-LOC100856129	442984-100856129	intergenic_region	442984-100856129		-1	n.59027658T>A		-1	-1	-1	-1	-1	-1	0
13	59027659	G	T	PASS	intergenic_region	MODIFIER	UGT2B31-LOC100856129	442984-100856129	intergenic_region	442984-100856129		-1	n.59027659G>T		-1	-1	-1	-1	-1	-1	0
13	59125860	C	T	GATKstd	intergenic_region	MODIFIER	LOC482178-LOC100686049	482178-100686049	intergenic_region	482178-100686049		-1	n.59125860C>T		-1	-1	-1	-1	-1	-1	0
13	60241463	A	G	GATKstd	intergenic_region	MODIFIER	DCK-LOC106559632	482188-106559632	intergenic_region	482188-106559632		-1	n.60241463A>G		-1	-1	-1	-1	-1	-1	0
13	60250339	A	G	PASS	intron_variant	MODIFIER	LOC106559632	106559632	transcript	XR_002632712.1	pseudogene	1	n.813+1019A>G		-1	-1	-1	-1	-1	-1	0
13	61245277	G	A	PASS	intergenic_region	MODIFIER	NPFFR2-ADAMTS3	100686684-482192	intergenic_region	100686684-482192		-1	n.61245277G>A		-1	-1	-1	-1	-1	-1	0
13	61311746	C	T	PASS	intron_variant	MODIFIER	ADAMTS3	482192	transcript	XM_539311.5	protein_coding	11	c.1600-229G>A		-1	-1	-1	-1	-1	-1	0	WARNING_TRANSCRIPT_MULTIPLE_STOP_CODONS
13	61366923	T	C	PASS	intron_variant	MODIFIER	ADAMTS3	482192	transcript	XM_539311.5	protein_coding	4	c.662-25656A>G		-1	-1	-1	-1	-1	-1	0	WARNING_TRANSCRIPT_MULTIPLE_STOP_CODONS
13	61462221	T	A	PASS	intron_variant	MODIFIER	ADAMTS3	482192	transcript	XM_539311.5	protein_coding	3	c.505-40699A>T		-1	-1	-1	-1	-1	-1	0	WARNING_TRANSCRIPT_MULTIPLE_STOP_CODONS
13	62046642	C	CGCCGCCGCCGCCACCGCGGGGGGGCCCGCCACGGCCGCCACCGCCACCGCCGGGGGGCTCCCTTCTACCTCA	PASS	upstream_gene_variant	MODIFIER	ANKRD17	475174	transcript	XM_014118844.2	protein_coding	-1	c.-89_-88insTGAGGTAGAAGGGAGCCCCCCGGCGGTGGCGGTGGCGGCCGTGGCGGGCCCCCCCGCGGTGGCGGCGGCGGC		-1	-1	-1	-1	-1	-1	18
13	62046642	C	CGCCGCCGCCGCCACCGCGGGGGGGCCCGCCACGGCCGCCACCGCCACCGCCGGGGGGCTCCCTTCTACCTCA	PASS	upstream_gene_variant	MODIFIER	ANKRD17	475174	transcript	XM_005628281.3	protein_coding	-1	c.-89_-88insTGAGGTAGAAGGGAGCCCCCCGGCGGTGGCGGTGGCGGCCGTGGCGGGCCCCCCCGCGGTGGCGGCGGCGGC		-1	-1	-1	-1	-1	-1	18
13	62046642	C	CGCCGCCGCCGCCACCGCGGGGGGGCCCGCCACGGCCGCCACCGCCACCGCCGGGGGGCTCCCTTCTACCTCA	PASS	upstream_gene_variant	MODIFIER	ANKRD17	475174	transcript	XM_005628283.3	protein_coding	-1	c.-89_-88insTGAGGTAGAAGGGAGCCCCCCGGCGGTGGCGGTGGCGGCCGTGGCGGGCCCCCCCGCGGTGGCGGCGGCGGC		-1	-1	-1	-1	-1	-1	18
13	62046642	C	CGCCGCCGCCGCCACCGCGGGGGGGCCCGCCACGGCCGCCACCGCCACCGCCGGGGGGCTCCCTTCTACCTCA	PASS	upstream_gene_variant	MODIFIER	ANKRD17	475174	transcript	XM_014118847.2	protein_coding	-1	c.-89_-88insTGAGGTAGAAGGGAGCCCCCCGGCGGTGGCGGTGGCGGCCGTGGCGGGCCCCCCCGCGGTGGCGGCGGCGGC		-1	-1	-1	-1	-1	-1	18
13	62046642	C	CGCCGCCGCCGCCACCGCGGGGGGGCCCGCCACGGCCGCCACCGCCACCGCCGGGGGGCTCCCTTCTACCTCA	PASS	upstream_gene_variant	MODIFIER	ANKRD17	475174	transcript	XM_014118846.2	protein_coding	-1	c.-89_-88insTGAGGTAGAAGGGAGCCCCCCGGCGGTGGCGGTGGCGGCCGTGGCGGGCCCCCCCGCGGTGGCGGCGGCGGC		-1	-1	-1	-1	-1	-1	18
13	62046642	C	CGCCGCCGCCGCCACCGCGGGGGGGCCCGCCACGGCCGCCACCGCCACCGCCGGGGGGCTCCCTTCTACCTCA	PASS	intergenic_region	MODIFIER	ANKRD17-ALB	475174-403550	intergenic_region	475174-403550		-1	n.62046642_62046643insGCCGCCGCCGCCACCGCGGGGGGGCCCGCCACGGCCGCCACCGCCACCGCCGGGGGGCTCCCTTCTACCTCA		-1	-1	-1	-1	-1	-1	0
14	9359239	C	T	PASS	intron_variant	MODIFIER	GRM8	482270	transcript	XM_005628434.3	protein_coding	6	c.1156+38688C>T		-1	-1	-1	-1	-1	-1	0
14	9359239	C	T	PASS	intron_variant	MODIFIER	GRM8	482270	transcript	XM_022427279.1	protein_coding	6	c.1156+38688C>T		-1	-1	-1	-1	-1	-1	0
14	9359239	C	T	PASS	intron_variant	MODIFIER	GRM8	482270	transcript	XM_022427280.1	protein_coding	6	c.1156+38688C>T		-1	-1	-1	-1	-1	-1	0
14	9359239	C	T	PASS	intron_variant	MODIFIER	GRM8	482270	transcript	XM_014119175.2	protein_coding	6	c.1156+38688C>T		-1	-1	-1	-1	-1	-1	0
14	9359239	C	T	PASS	intron_variant	MODIFIER	GRM8	482270	transcript	XM_853912.6	protein_coding	6	c.1156+38688C>T		-1	-1	-1	-1	-1	-1	0
14	9359239	C	T	PASS	intron_variant	MODIFIER	GRM8	482270	transcript	XM_014119177.2	protein_coding	6	c.1156+38688C>T		-1	-1	-1	-1	-1	-1	0
14	9359239	C	T	PASS	intron_variant	MODIFIER	GRM8	482270	transcript	XM_014119176.2	protein_coding	6	c.1156+38688C>T		-1	-1	-1	-1	-1	-1	0
14	45331698	A	ACTGT	PASS	intron_variant	MODIFIER	BBS9	482393	transcript	XM_022427562.1	protein_coding	10	c.1016+17819_1016+17820insCTGT		-1	-1	-1	-1	-1	-1	0
14	45331698	A	ACTGT	PASS	intron_variant	MODIFIER	BBS9	482393	transcript	XM_022427570.1	protein_coding	9	c.1016+17819_1016+17820insCTGT		-1	-1	-1	-1	-1	-1	0
14	45331698	A	ACTGT	PASS	intron_variant	MODIFIER	BBS9	482393	transcript	XR_002633088.1	pseudogene	9	n.1811+17819_1811+17820insCTGT		-1	-1	-1	-1	-1	-1	0
14	45331698	A	ACTGT	PASS	intron_variant	MODIFIER	BBS9	482393	transcript	XM_014119174.2	protein_coding	9	c.881+17819_881+17820insCTGT		-1	-1	-1	-1	-1	-1	0
14	45331698	A	ACTGT	PASS	intron_variant	MODIFIER	BBS9	482393	transcript	XM_022427563.1	protein_coding	10	c.1016+17819_1016+17820insCTGT		-1	-1	-1	-1	-1	-1	0
14	45331698	A	ACTGT	PASS	intron_variant	MODIFIER	BBS9	482393	transcript	XM_022427564.1	protein_coding	11	c.1016+17819_1016+17820insCTGT		-1	-1	-1	-1	-1	-1	0
14	45331698	A	ACTGT	PASS	intron_variant	MODIFIER	BBS9	482393	transcript	XM_022427565.1	protein_coding	9	c.1016+17819_1016+17820insCTGT		-1	-1	-1	-1	-1	-1	0
14	45331698	A	ACTGT	PASS	intron_variant	MODIFIER	BBS9	482393	transcript	XM_022427567.1	protein_coding	10	c.881+17819_881+17820insCTGT		-1	-1	-1	-1	-1	-1	0
14	45331698	A	ACTGT	PASS	intron_variant	MODIFIER	BBS9	482393	transcript	XM_022427568.1	protein_coding	6	c.641+17819_641+17820insCTGT		-1	-1	-1	-1	-1	-1	0
14	45331698	A	ACTGT	PASS	intron_variant	MODIFIER	BBS9	482393	transcript	XM_022427569.1	protein_coding	7	c.605+17819_605+17820insCTGT		-1	-1	-1	-1	-1	-1	0
14	45331698	A	ACTGT	PASS	intron_variant	MODIFIER	BBS9	482393	transcript	XM_005628714.3	protein_coding	5	c.548+17819_548+17820insCTGT		-1	-1	-1	-1	-1	-1	0
14	45331698	A	ACTGT	PASS	intron_variant	MODIFIER	BBS9	482393	transcript	XM_022427571.1	protein_coding	5	c.548+17819_548+17820insCTGT		-1	-1	-1	-1	-1	-1	0
14	52097590	G	GTTGGGGGCTCATGTTTTTATTTTTTTTATTTTTTTTTATTTTATTTTTTTTTTTT	PASS	downstream_gene_variant	MODIFIER	LSMEM1	611967	transcript	XM_849688.4	protein_coding	-1	c.*5225_*5226insTTGGGGGCTCATGTTTTTATTTTTTTTATTTTTTTTTATTTTATTTTTTTTTTTT		-1	-1	-1	-1	-1	-1	4740
14	52097590	G	GTTGGGGGCTCATGTTTTTATTTTTTTTATTTTTTTTTATTTTATTTTTTTTTTTT	PASS	intergenic_region	MODIFIER	LSMEM1-LOC106559677	611967-106559677	intergenic_region	611967-106559677		-1	n.52097590_52097591insTTGGGGGCTCATGTTTTTATTTTTTTTATTTTTTTTTATTTTATTTTTTTTTTTT		-1	-1	-1	-1	-1	-1	0
14	56141002	A	ACCCCG	PASS	intron_variant	MODIFIER	WNT2	612141	transcript	XM_849870.4	protein_coding	4	c.853+5775_853+5776insCGGGG		-1	-1	-1	-1	-1	-1	0
14	57593104	G	GAT	PASS	intergenic_region	MODIFIER	LOC102156984-LOC111098706	102156984-111098706	intergenic_region	102156984-111098706		-1	n.57593104_57593105insAT		-1	-1	-1	-1	-1	-1	0
14	57611882	AT	A	PASS	intron_variant	MODIFIER	LOC111098706	111098706	transcript	XR_002632782.1	pseudogene	1	n.142+1777delA		-1	-1	-1	-1	-1	-1	0
14	57611882	AT	A	PASS	intron_variant	MODIFIER	LOC111098706	111098706	transcript	XR_002632783.1	pseudogene	1	n.82-1820delA		-1	-1	-1	-1	-1	-1	0
14	60102874	A	AGGGTGGAGAGACGCGGCCGCGGGGGAGGTGCCGGG	PASS	downstream_gene_variant	MODIFIER	LOC111098711	111098711	transcript	XR_002632789.1	pseudogene	-1	n.*134_*135insGGGTGGAGAGACGCGGCCGCGGGGGAGGTGCCGGG		-1	-1	-1	-1	-1	-1	135
14	60102874	A	AGGGTGGAGAGACGCGGCCGCGGGGGAGGTGCCGGG	PASS	intergenic_region	MODIFIER	LOC111098711-CADPS2	111098711-475304	intergenic_region	111098711-475304		-1	n.60102874_60102875insGGGTGGAGAGACGCGGCCGCGGGGGAGGTGCCGGG		-1	-1	-1	-1	-1	-1	0
15	7891197	G	A	GATKstd	intron_variant	MODIFIER	CSMD2	609494	transcript	XM_022403576.1	protein_coding	5	c.836+18769G>A		-1	-1	-1	-1	-1	-1	0
15	7891206	C	T	GATKstd	intron_variant	MODIFIER	CSMD2	609494	transcript	XM_022403576.1	protein_coding	5	c.836+18778C>T		-1	-1	-1	-1	-1	-1	0
15	11108330	AT	A	PASS	intron_variant	MODIFIER	AGBL4	610123	transcript	XM_022427936.1	protein_coding	1	c.34+51790delT		-1	-1	-1	-1	-1	-1	0
15	11108330	AT	A	PASS	intron_variant	MODIFIER	AGBL4	610123	transcript	XM_022427944.1	protein_coding	1	c.34+51790delT		-1	-1	-1	-1	-1	-1	0
15	11108330	AT	A	PASS	intron_variant	MODIFIER	AGBL4	610123	transcript	XM_022427946.1	protein_coding	1	c.34+51790delT		-1	-1	-1	-1	-1	-1	0
15	11108330	AT	A	PASS	intron_variant	MODIFIER	AGBL4	610123	transcript	XM_022427939.1	protein_coding	1	c.34+51790delT		-1	-1	-1	-1	-1	-1	0
15	11108330	AT	A	PASS	intron_variant	MODIFIER	AGBL4	610123	transcript	XM_022427947.1	protein_coding	1	c.34+51790delT		-1	-1	-1	-1	-1	-1	0
15	11108330	AT	A	PASS	intron_variant	MODIFIER	AGBL4	610123	transcript	XM_847536.4	protein_coding	1	c.34+51790delT		-1	-1	-1	-1	-1	-1	0
15	11108330	AT	A	PASS	intron_variant	MODIFIER	AGBL4	610123	transcript	XR_002633401.1	pseudogene	1	n.102+51790delT		-1	-1	-1	-1	-1	-1	0
15	11108330	AT	A	PASS	intron_variant	MODIFIER	AGBL4	610123	transcript	XM_022427938.1	protein_coding	1	c.34+51790delT		-1	-1	-1	-1	-1	-1	0
15	11108330	AT	A	PASS	intron_variant	MODIFIER	AGBL4	610123	transcript	XM_022427940.1	protein_coding	1	c.34+51790delT		-1	-1	-1	-1	-1	-1	0
15	11265348	C	T	GATKstd	intron_variant	MODIFIER	AGBL4	610123	transcript	XM_022427936.1	protein_coding	2	c.157+63019C>T		-1	-1	-1	-1	-1	-1	0
15	11265348	C	T	GATKstd	intron_variant	MODIFIER	AGBL4	610123	transcript	XM_022427944.1	protein_coding	2	c.157+63019C>T		-1	-1	-1	-1	-1	-1	0
15	11265348	C	T	GATKstd	intron_variant	MODIFIER	AGBL4	610123	transcript	XM_022427946.1	protein_coding	2	c.157+63019C>T		-1	-1	-1	-1	-1	-1	0
15	11265348	C	T	GATKstd	intron_variant	MODIFIER	AGBL4	610123	transcript	XM_022427939.1	protein_coding	2	c.157+63019C>T		-1	-1	-1	-1	-1	-1	0
15	11265348	C	T	GATKstd	intron_variant	MODIFIER	AGBL4	610123	transcript	XM_022427947.1	protein_coding	2	c.157+63019C>T		-1	-1	-1	-1	-1	-1	0
15	11265348	C	T	GATKstd	intron_variant	MODIFIER	AGBL4	610123	transcript	XM_847536.4	protein_coding	2	c.157+63019C>T		-1	-1	-1	-1	-1	-1	0
15	11265348	C	T	GATKstd	intron_variant	MODIFIER	AGBL4	610123	transcript	XR_002633401.1	pseudogene	2	n.225+63019C>T		-1	-1	-1	-1	-1	-1	0
15	11265348	C	T	GATKstd	intron_variant	MODIFIER	AGBL4	610123	transcript	XM_022427938.1	protein_coding	2	c.157+63019C>T		-1	-1	-1	-1	-1	-1	0
15	11265348	C	T	GATKstd	intron_variant	MODIFIER	AGBL4	610123	transcript	XM_022427940.1	protein_coding	2	c.157+63019C>T		-1	-1	-1	-1	-1	-1	0
15	11265348	C	T	GATKstd	intron_variant	MODIFIER	AGBL4	610123	transcript	XM_022427941.1	protein_coding	1	c.105+63019C>T		-1	-1	-1	-1	-1	-1	0
15	11874095	T	C	GATKstd	intron_variant	MODIFIER	AGBL4	610123	transcript	XM_022427936.1	protein_coding	4	c.378-78345T>C		-1	-1	-1	-1	-1	-1	0
15	11874095	T	C	GATKstd	intron_variant	MODIFIER	AGBL4	610123	transcript	XM_022427944.1	protein_coding	4	c.378-78345T>C		-1	-1	-1	-1	-1	-1	0
15	11874095	T	C	GATKstd	intron_variant	MODIFIER	AGBL4	610123	transcript	XM_022427946.1	protein_coding	4	c.378-78345T>C		-1	-1	-1	-1	-1	-1	0
15	11874095	T	C	GATKstd	intron_variant	MODIFIER	AGBL4	610123	transcript	XM_022427939.1	protein_coding	4	c.378-78345T>C		-1	-1	-1	-1	-1	-1	0
15	11874095	T	C	GATKstd	intron_variant	MODIFIER	AGBL4	610123	transcript	XM_022427947.1	protein_coding	4	c.378-78345T>C		-1	-1	-1	-1	-1	-1	0
15	11874095	T	C	GATKstd	intron_variant	MODIFIER	AGBL4	610123	transcript	XM_847536.4	protein_coding	4	c.378-78345T>C		-1	-1	-1	-1	-1	-1	0
15	11874095	T	C	GATKstd	intron_variant	MODIFIER	AGBL4	610123	transcript	XR_002633401.1	pseudogene	4	n.446-78345T>C		-1	-1	-1	-1	-1	-1	0
15	11874095	T	C	GATKstd	intron_variant	MODIFIER	AGBL4	610123	transcript	XM_022427938.1	protein_coding	4	c.378-78345T>C		-1	-1	-1	-1	-1	-1	0
15	11874095	T	C	GATKstd	intron_variant	MODIFIER	AGBL4	610123	transcript	XM_022427940.1	protein_coding	4	c.378-78345T>C		-1	-1	-1	-1	-1	-1	0
15	11874095	T	C	GATKstd	intron_variant	MODIFIER	AGBL4	610123	transcript	XM_022427941.1	protein_coding	2	c.201-78345T>C		-1	-1	-1	-1	-1	-1	0
15	11874095	T	C	GATKstd	intron_variant	MODIFIER	AGBL4	610123	transcript	XM_022427943.1	protein_coding	2	c.102-78345T>C		-1	-1	-1	-1	-1	-1	0
15	11874095	T	C	GATKstd	intron_variant	MODIFIER	AGBL4	610123	transcript	XM_022427942.1	protein_coding	2	c.189-78345T>C		-1	-1	-1	-1	-1	-1	0
15	11874095	T	C	GATKstd	intron_variant	MODIFIER	AGBL4	610123	transcript	XM_022427945.1	protein_coding	2	c.23+31919T>C		-1	-1	-1	-1	-1	-1	0
15	13300141	C	A	GATKstd	upstream_gene_variant	MODIFIER	FOXE3	610277	transcript	XM_022403582.1	protein_coding	-1	c.-4159G>T		-1	-1	-1	-1	-1	-1	4159
15	13300141	C	A	GATKstd	intergenic_region	MODIFIER	FOXE3-CMPK1	610277-610291	intergenic_region	610277-610291		-1	n.13300141C>A		-1	-1	-1	-1	-1	-1	0
15	13588888	T	A	PASS	intergenic_region	MODIFIER	LOC111090139-CYP4A37	111090139-482506	intergenic_region	111090139-482506		-1	n.13588888T>A		-1	-1	-1	-1	-1	-1	0
15	13984883	C	A	PASS	intron_variant	MODIFIER	LOC102152650	102152650	transcript	XR_002633423.1	pseudogene	1	n.57+1799G>T		-1	-1	-1	-1	-1	-1	0
15	13984883	C	A	PASS	intron_variant	MODIFIER	LOC102152650	102152650	transcript	XR_002633421.1	pseudogene	2	n.327+4129G>T		-1	-1	-1	-1	-1	-1	0
15	14410834	C	T	PASS	intron_variant	MODIFIER	MAST2	482513	transcript	XM_022427985.1	protein_coding	6	c.800-9930G>A		-1	-1	-1	-1	-1	-1	0
15	14410834	C	T	PASS	intron_variant	MODIFIER	MAST2	482513	transcript	XM_005629047.3	protein_coding	2	c.143-9930G>A		-1	-1	-1	-1	-1	-1	0
15	14410834	C	T	PASS	intron_variant	MODIFIER	MAST2	482513	transcript	XM_005629046.3	protein_coding	3	c.338-9930G>A		-1	-1	-1	-1	-1	-1	0
15	14410834	C	T	PASS	intron_variant	MODIFIER	MAST2	482513	transcript	XM_022427993.1	protein_coding	4	c.248-9930G>A		-1	-1	-1	-1	-1	-1	0
15	14410834	C	T	PASS	intron_variant	MODIFIER	MAST2	482513	transcript	XM_014119591.2	protein_coding	3	c.164-9930G>A		-1	-1	-1	-1	-1	-1	0
15	14410834	C	T	PASS	intron_variant	MODIFIER	MAST2	482513	transcript	XM_022427992.1	protein_coding	4	c.359-9930G>A		-1	-1	-1	-1	-1	-1	0
15	14410834	C	T	PASS	intron_variant	MODIFIER	MAST2	482513	transcript	XM_022427991.1	protein_coding	5	c.365-9930G>A		-1	-1	-1	-1	-1	-1	0
15	14410834	C	T	PASS	intron_variant	MODIFIER	MAST2	482513	transcript	XM_022427994.1	protein_coding	4	c.170-9930G>A		-1	-1	-1	-1	-1	-1	0
15	14410834	C	T	PASS	intron_variant	MODIFIER	MAST2	482513	transcript	XM_005629044.3	protein_coding	5	c.605-9930G>A		-1	-1	-1	-1	-1	-1	0
15	14410834	C	T	PASS	intron_variant	MODIFIER	MAST2	482513	transcript	XM_005629045.3	protein_coding	5	c.605-9930G>A		-1	-1	-1	-1	-1	-1	0
15	14410834	C	T	PASS	intron_variant	MODIFIER	MAST2	482513	transcript	XM_022427986.1	protein_coding	6	c.800-9930G>A		-1	-1	-1	-1	-1	-1	0
15	14410834	C	T	PASS	intron_variant	MODIFIER	MAST2	482513	transcript	XM_022427987.1	protein_coding	6	c.800-9930G>A		-1	-1	-1	-1	-1	-1	0
15	14410834	C	T	PASS	intron_variant	MODIFIER	MAST2	482513	transcript	XM_022427988.1	protein_coding	7	c.743-9930G>A		-1	-1	-1	-1	-1	-1	0
15	14410834	C	T	PASS	intron_variant	MODIFIER	MAST2	482513	transcript	XM_022427990.1	protein_coding	5	c.497-9930G>A		-1	-1	-1	-1	-1	-1	0
15	14410834	C	T	PASS	intron_variant	MODIFIER	MAST2	482513	transcript	XM_539630.6	protein_coding	5	c.605-9930G>A		-1	-1	-1	-1	-1	-1	0
15	14818929	A	AAAAT	PASS	intergenic_region	MODIFIER	AKR1A1-PRDX1	610537-475375	intergenic_region	610537-475375		-1	n.14818929_14818930insAAAT		-1	-1	-1	-1	-1	-1	0
15	15154749	G	A	PASS	upstream_gene_variant	MODIFIER	LOC111098983	111098983	transcript	XR_002633431.1	pseudogene	-1	n.-1234C>T		-1	-1	-1	-1	-1	-1	1234
15	15154749	G	A	PASS	intron_variant	MODIFIER	ZSWIM5	610608	transcript	XM_848143.5	protein_coding	2	c.469+44119G>A		-1	-1	-1	-1	-1	-1	0
15	15420605	C	CCAAAGGCAGATTCTTTTTTTTTTTTTTTTTTTTTTTTTTTTTTTTTTTTTTTTTTT	PASS	intron_variant	MODIFIER	EIF2B3	475379	transcript	XM_532603.6	protein_coding	5	c.567-13385_567-13384insCAAAGGCAGATTCTTTTTTTTTTTTTTTTTTTTTTTTTTTTTTTTTTTTTTTTTTT		-1	-1	-1	-1	-1	-1	0
15	15420605	C	CCAAAGGCAGATTCTTTTTTTTTTTTTTTTTTTTTTTTTTTTTTTTTTTTTTTTTTT	PASS	intron_variant	MODIFIER	LOC102153900	102153900	transcript	102153900	pseudogene	1	n.92-4125_92-4124insCAAAGGCAGATTCTTTTTTTTTTTTTTTTTTTTTTTTTTTTTTTTTTTTTTTTTTT		-1	-1	-1	-1	-1	-1	0
15	15420997	C	A	GATKstd	intron_variant	MODIFIER	EIF2B3	475379	transcript	XM_532603.6	protein_coding	5	c.567-12993C>A		-1	-1	-1	-1	-1	-1	0
15	15420997	C	A	GATKstd	intron_variant	MODIFIER	LOC102153900	102153900	transcript	102153900	pseudogene	1	n.92-3733C>A		-1	-1	-1	-1	-1	-1	0
15	16003997	G	GGGGT	PASS	downstream_gene_variant	MODIFIER	ERI3	475384	transcript	XM_022428039.1	protein_coding	-1	c.*1987_*1988insGGGT		-1	-1	-1	-1	-1	-1	1973
15	16003997	G	GGGGT	PASS	intron_variant	MODIFIER	ERI3	475384	transcript	XM_845756.4	protein_coding	6	c.758+10300_758+10301insGGGT		-1	-1	-1	-1	-1	-1	0
15	16003997	G	GGGGT	PASS	intron_variant	MODIFIER	ERI3	475384	transcript	XM_014119483.2	protein_coding	4	c.227+10300_227+10301insGGGT		-1	-1	-1	-1	-1	-1	0
15	16003997	G	GGGGT	PASS	intron_variant	MODIFIER	ERI3	475384	transcript	XM_014119480.2	protein_coding	6	c.524+10300_524+10301insGGGT		-1	-1	-1	-1	-1	-1	0
15	16003997	G	GGGGT	PASS	intron_variant	MODIFIER	ERI3	475384	transcript	XM_014119482.2	protein_coding	5	c.227+10300_227+10301insGGGT		-1	-1	-1	-1	-1	-1	0
15	16003997	G	GGGGT	PASS	intron_variant	MODIFIER	ERI3	475384	transcript	XM_014119481.2	protein_coding	5	c.524+10300_524+10301insGGGT		-1	-1	-1	-1	-1	-1	0
15	16003997	G	GGGGT	PASS	intron_variant	MODIFIER	ERI3	475384	transcript	XM_014119479.2	protein_coding	6	c.758+10300_758+10301insGGGT		-1	-1	-1	-1	-1	-1	0
15	16003997	G	GGGGT	PASS	intron_variant	MODIFIER	ERI3	475384	transcript	XR_002633445.1	pseudogene	6	n.968+10300_968+10301insGGGT		-1	-1	-1	-1	-1	-1	0
15	16003997	G	GGGGT	PASS	intron_variant	MODIFIER	ERI3	475384	transcript	XM_022428038.1	protein_coding	6	c.758+10300_758+10301insGGGT		-1	-1	-1	-1	-1	-1	0
15	16003997	G	GGGGT	PASS	intron_variant	MODIFIER	ERI3	475384	transcript	XM_005629093.3	protein_coding	6	c.758+10300_758+10301insGGGT		-1	-1	-1	-1	-1	-1	0
15	16003997	G	GGGGT	PASS	intron_variant	MODIFIER	ERI3	475384	transcript	XM_022428040.1	protein_coding	4	c.404+10300_404+10301insGGGT		-1	-1	-1	-1	-1	-1	0
15	16003997	G	GGGGT	PASS	intron_variant	MODIFIER	ERI3	475384	transcript	XM_022428042.1	protein_coding	4	c.131+10300_131+10301insGGGT		-1	-1	-1	-1	-1	-1	0
15	16185097	G	A	PASS	intergenic_region	MODIFIER	KLF17-LOC111098989	100684979-111098989	intergenic_region	100684979-111098989		-1	n.16185097G>A		-1	-1	-1	-1	-1	-1	0
15	16538760	C	A	PASS	intron_variant	MODIFIER	KDM4A	482530	transcript	XM_005629106.3	protein_coding	12	c.1861+2302G>T		-1	-1	-1	-1	-1	-1	0
15	16538760	C	A	PASS	intron_variant	MODIFIER	KDM4A	482530	transcript	XM_022428055.1	protein_coding	11	c.1861+2302G>T		-1	-1	-1	-1	-1	-1	0
15	16538760	C	A	PASS	intron_variant	MODIFIER	KDM4A	482530	transcript	XM_005629107.3	protein_coding	12	c.1861+2302G>T		-1	-1	-1	-1	-1	-1	0
15	16538760	C	A	PASS	intron_variant	MODIFIER	KDM4A	482530	transcript	XM_005629108.3	protein_coding	12	c.1861+2302G>T		-1	-1	-1	-1	-1	-1	0
15	16538760	C	A	PASS	intron_variant	MODIFIER	KDM4A	482530	transcript	XM_845912.5	protein_coding	12	c.1861+2302G>T		-1	-1	-1	-1	-1	-1	0
15	16538760	C	A	PASS	intron_variant	MODIFIER	KDM4A	482530	transcript	XM_022428057.1	protein_coding	11	c.1861+2302G>T		-1	-1	-1	-1	-1	-1	0
15	16538760	C	A	PASS	intron_variant	MODIFIER	KDM4A	482530	transcript	XM_022428056.1	protein_coding	11	c.1861+2302G>T		-1	-1	-1	-1	-1	-1	0
15	17731355	G	A	GATKstd	missense_variant	MODERATE	TEP1	482555	transcript	XM_022428083.1	protein_coding	21	c.3100C>T	p.Arg1034Trp	3146	7953	3100	7809	1034	2602	0
15	17731355	G	A	GATKstd	missense_variant	MODERATE	TEP1	482555	transcript	XM_022428084.1	protein_coding	21	c.3100C>T	p.Arg1034Trp	3149	7040	3100	6828	1034	2275	0
15	17731355	G	A	GATKstd	missense_variant	MODERATE	TEP1	482555	transcript	XM_022428085.1	protein_coding	21	c.3100C>T	p.Arg1034Trp	3150	6595	3100	6429	1034	2142	0
15	17809121	C	G	GATKstd	intron_variant	MODIFIER	PNP	475393	transcript	XM_532617.4	protein_coding	1	c.11+591C>G		-1	-1	-1	-1	-1	-1	0
15	17916277	G	A	GATKstd	upstream_gene_variant	MODIFIER	TRNAP-AGG	111090143	transcript	111090143	pseudogene	-1	n.-12C>T		-1	-1	-1	-1	-1	-1	12
15	17916277	G	A	GATKstd	downstream_gene_variant	MODIFIER	TRNAT-UGU	111090144	transcript	111090144	pseudogene	-1	n.*3205C>T		-1	-1	-1	-1	-1	-1	3205
15	17916277	G	A	GATKstd	intergenic_region	MODIFIER	TRNAP-AGG-TRNAT-UGU	111090143-111090144	intergenic_region	111090143-111090144		-1	n.17916277G>A		-1	-1	-1	-1	-1	-1	0
15	17916874	G	GC	PASS	upstream_gene_variant	MODIFIER	TRNAP-AGG	111090143	transcript	111090143	pseudogene	-1	n.-610_-609insG		-1	-1	-1	-1	-1	-1	610
15	17916874	G	GC	PASS	downstream_gene_variant	MODIFIER	TRNAT-UGU	111090144	transcript	111090144	pseudogene	-1	n.*2607_*2608insG		-1	-1	-1	-1	-1	-1	2607
15	17916874	G	GC	PASS	intergenic_region	MODIFIER	TRNAP-AGG-TRNAT-UGU	111090143-111090144	intergenic_region	111090143-111090144		-1	n.17916874_17916875insC		-1	-1	-1	-1	-1	-1	0
15	17918645	A	G	PASS	upstream_gene_variant	MODIFIER	TRNAP-AGG	111090143	transcript	111090143	pseudogene	-1	n.-2380T>C		-1	-1	-1	-1	-1	-1	2380
15	17918645	A	G	PASS	upstream_gene_variant	MODIFIER	TRNAL-UAG	111090141	transcript	111090141	pseudogene	-1	n.-4609A>G		-1	-1	-1	-1	-1	-1	4609
15	17918645	A	G	PASS	downstream_gene_variant	MODIFIER	TRNAT-UGU	111090144	transcript	111090144	pseudogene	-1	n.*837T>C		-1	-1	-1	-1	-1	-1	837
15	17918645	A	G	PASS	intergenic_region	MODIFIER	TRNAP-AGG-TRNAT-UGU	111090143-111090144	intergenic_region	111090143-111090144		-1	n.17918645A>G		-1	-1	-1	-1	-1	-1	0
15	18633916	G	A	GATKstd	intergenic_region	MODIFIER	LOC100688286-LOC482570	100688286-482570	intergenic_region	100688286-482570		-1	n.18633916G>A		-1	-1	-1	-1	-1	-1	0
15	19005399	G	T	PASS	intergenic_region	MODIFIER	LOC100683389-PHLDA1	100683389-611312	intergenic_region	100683389-611312		-1	n.19005399G>T		-1	-1	-1	-1	-1	-1	0
15	19034266	A	G	GATKstd	intergenic_region	MODIFIER	LOC100683389-PHLDA1	100683389-611312	intergenic_region	100683389-611312		-1	n.19034266A>G		-1	-1	-1	-1	-1	-1	0
15	19117660	T	C	GATKstd	intergenic_region	MODIFIER	LOC100683389-PHLDA1	100683389-611312	intergenic_region	100683389-611312		-1	n.19117660T>C		-1	-1	-1	-1	-1	-1	0
15	19606446	A	T	GATKstd	intron_variant	MODIFIER	LOC106559764	106559764	transcript	106559764	pseudogene	3	n.2288+946T>A		-1	-1	-1	-1	-1	-1	0
15	21198963	C	T	GATKstd	intergenic_region	MODIFIER	LOC102155796-LOC102155843	102155796-102155843	intergenic_region	102155796-102155843		-1	n.21198963C>T		-1	-1	-1	-1	-1	-1	0
15	25261734	C	T	PASS	intergenic_region	MODIFIER	LOC111098889-LOC111098890	111098889-111098890	intergenic_region	111098889-111098890		-1	n.25261734C>T		-1	-1	-1	-1	-1	-1	0
15	41205649	C	G	PASS	downstream_gene_variant	MODIFIER	LOC111090065	111090065	transcript	XR_002614241.1	pseudogene	-1	n.*2293C>G		-1	-1	-1	-1	-1	-1	2293
15	41205649	C	G	PASS	downstream_gene_variant	MODIFIER	LOC111090065	111090065	transcript	XR_002614240.1	pseudogene	-1	n.*2293C>G		-1	-1	-1	-1	-1	-1	2293
15	41205649	C	G	PASS	downstream_gene_variant	MODIFIER	LOC111090065	111090065	transcript	XR_002614245.1	pseudogene	-1	n.*2293C>G		-1	-1	-1	-1	-1	-1	2293
15	41205649	C	G	PASS	downstream_gene_variant	MODIFIER	LOC111090065	111090065	transcript	XR_002614238.1	pseudogene	-1	n.*2293C>G		-1	-1	-1	-1	-1	-1	2293
15	41205649	C	G	PASS	downstream_gene_variant	MODIFIER	LOC111090065	111090065	transcript	XR_002614239.1	pseudogene	-1	n.*2293C>G		-1	-1	-1	-1	-1	-1	2293
15	41205649	C	G	PASS	downstream_gene_variant	MODIFIER	LOC111090065	111090065	transcript	XR_002614244.1	pseudogene	-1	n.*2293C>G		-1	-1	-1	-1	-1	-1	2293
15	41205649	C	G	PASS	downstream_gene_variant	MODIFIER	LOC111090065	111090065	transcript	XR_002614243.1	pseudogene	-1	n.*2293C>G		-1	-1	-1	-1	-1	-1	2293
15	41205649	C	G	PASS	downstream_gene_variant	MODIFIER	LOC111090065	111090065	transcript	XR_002614242.1	pseudogene	-1	n.*2293C>G		-1	-1	-1	-1	-1	-1	2293
15	41205649	C	G	PASS	intron_variant	MODIFIER	IGF1	610255	transcript	XM_861842.5	protein_coding	3	c.355-2106G>C		-1	-1	-1	-1	-1	-1	0
15	41205649	C	G	PASS	intron_variant	MODIFIER	IGF1	610255	transcript	XM_022427670.1	protein_coding	4	c.455-2106G>C		-1	-1	-1	-1	-1	-1	0
15	41205649	C	G	PASS	intron_variant	MODIFIER	IGF1	610255	transcript	NM_001313855.1	protein_coding	3	c.403-2106G>C		-1	-1	-1	-1	-1	-1	0
15	54268263	G	T	GATKstd	intergenic_region	MODIFIER	PDGFC-LOC111090113	482666-111090113	intergenic_region	482666-111090113		-1	n.54268263G>T		-1	-1	-1	-1	-1	-1	0
15	54290636	A	AG	PASS	intergenic_region	MODIFIER	PDGFC-LOC111090113	482666-111090113	intergenic_region	482666-111090113		-1	n.54290636_54290637insG		-1	-1	-1	-1	-1	-1	0
15	54293182	C	T	GATKstd	intergenic_region	MODIFIER	PDGFC-LOC111090113	482666-111090113	intergenic_region	482666-111090113		-1	n.54293182C>T		-1	-1	-1	-1	-1	-1	0
15	54318996	T	A	GATKstd	intergenic_region	MODIFIER	PDGFC-LOC111090113	482666-111090113	intergenic_region	482666-111090113		-1	n.54318996T>A		-1	-1	-1	-1	-1	-1	0
15	54435304	T	C	GATKstd	intron_variant	MODIFIER	GLRB	475477	transcript	XM_532701.7	protein_coding	2	c.122+5389T>C		-1	-1	-1	-1	-1	-1	0
15	54435304	T	C	GATKstd	intron_variant	MODIFIER	GLRB	475477	transcript	XM_005629375.3	protein_coding	1	c.44+5334T>C		-1	-1	-1	-1	-1	-1	0
15	61423430	A	G	GATKstd	downstream_gene_variant	MODIFIER	CPE	475492	transcript	XM_005629393.3	protein_coding	-1	c.*1539A>G		-1	-1	-1	-1	-1	-1	822
15	61423430	A	G	GATKstd	intergenic_region	MODIFIER	CPE-LOC106559795	475492-106559795	intergenic_region	475492-106559795		-1	n.61423430A>G		-1	-1	-1	-1	-1	-1	0
15	61423432	G	C	GATKstd	downstream_gene_variant	MODIFIER	CPE	475492	transcript	XM_005629393.3	protein_coding	-1	c.*1541G>C		-1	-1	-1	-1	-1	-1	824
15	61423432	G	C	GATKstd	intergenic_region	MODIFIER	CPE-LOC106559795	475492-106559795	intergenic_region	475492-106559795		-1	n.61423432G>C		-1	-1	-1	-1	-1	-1	0
16	1541045	G	A	GATKstd	intron_variant	MODIFIER	LOC482711	482711	transcript	XM_014119864.2	protein_coding	2	c.306+792G>A		-1	-1	-1	-1	-1	-1	0
16	1541045	G	A	GATKstd	intron_variant	MODIFIER	LOC482711	482711	transcript	XM_022403655.1	protein_coding	4	c.261+792G>A		-1	-1	-1	-1	-1	-1	0
16	1541045	G	A	GATKstd	intron_variant	MODIFIER	LOC482711	482711	transcript	XM_022403656.1	protein_coding	4	c.261+792G>A		-1	-1	-1	-1	-1	-1	0
16	1541045	G	A	GATKstd	intron_variant	MODIFIER	LOC482711	482711	transcript	XM_539827.6	protein_coding	3	c.261+792G>A		-1	-1	-1	-1	-1	-1	0
16	3663783	G	C	GATKstd	intron_variant	MODIFIER	CNTNAP2	100687859	transcript	XM_003432080.4	protein_coding	1	c.98-21955C>G		-1	-1	-1	-1	-1	-1	0
16	12037873	G	A	GATKstd	intron_variant	MODIFIER	LOC111090156	111090156	transcript	XR_002614418.1	pseudogene	1	n.161+6654C>T		-1	-1	-1	-1	-1	-1	0
16	12054865	TA	T	PASS	intergenic_region	MODIFIER	LOC111090156-MTPN	111090156-403487	intergenic_region	111090156-403487		-1	n.12054866delA		-1	-1	-1	-1	-1	-1	0
16	13005591	G	A	PASS	downstream_gene_variant	MODIFIER	C16H7orf49	610293	transcript	XM_022403772.1	protein_coding	-1	c.*4580G>A		-1	-1	-1	-1	-1	-1	3810
16	13005591	G	A	PASS	downstream_gene_variant	MODIFIER	C16H7orf49	610293	transcript	XM_014119861.2	protein_coding	-1	c.*4960G>A		-1	-1	-1	-1	-1	-1	4809
16	13005591	G	A	PASS	downstream_gene_variant	MODIFIER	C16H7orf49	610293	transcript	XR_002614550.1	pseudogene	-1	n.*4588G>A		-1	-1	-1	-1	-1	-1	4588
16	13005591	G	A	PASS	downstream_gene_variant	MODIFIER	C16H7orf49	610293	transcript	XR_002614553.1	pseudogene	-1	n.*4588G>A		-1	-1	-1	-1	-1	-1	4588
16	13005591	G	A	PASS	downstream_gene_variant	MODIFIER	C16H7orf49	610293	transcript	XR_002614551.1	pseudogene	-1	n.*3820G>A		-1	-1	-1	-1	-1	-1	3820
16	13005591	G	A	PASS	downstream_gene_variant	MODIFIER	C16H7orf49	610293	transcript	XR_002614547.1	pseudogene	-1	n.*1959G>A		-1	-1	-1	-1	-1	-1	1959
16	13005591	G	A	PASS	downstream_gene_variant	MODIFIER	C16H7orf49	610293	transcript	XR_002614552.1	pseudogene	-1	n.*1959G>A		-1	-1	-1	-1	-1	-1	1959
16	13005591	G	A	PASS	downstream_gene_variant	MODIFIER	C16H7orf49	610293	transcript	XR_002614548.1	pseudogene	-1	n.*1959G>A		-1	-1	-1	-1	-1	-1	1959
16	13005591	G	A	PASS	downstream_gene_variant	MODIFIER	C16H7orf49	610293	transcript	XR_002614549.1	pseudogene	-1	n.*1959G>A		-1	-1	-1	-1	-1	-1	1959
16	13005591	G	A	PASS	intron_variant	MODIFIER	TMEM140	608116	transcript	XM_005629588.3	protein_coding	2	c.145-5569C>T		-1	-1	-1	-1	-1	-1	0
16	13005591	G	A	PASS	intron_variant	MODIFIER	TMEM140	608116	transcript	XM_005629591.3	protein_coding	1	c.-37+3898C>T		-1	-1	-1	-1	-1	-1	0
16	13005591	G	A	PASS	intron_variant	MODIFIER	TMEM140	608116	transcript	XM_022403771.1	protein_coding	2	c.-37+2730C>T		-1	-1	-1	-1	-1	-1	0
16	13005591	G	A	PASS	intron_variant	MODIFIER	TMEM140	608116	transcript	XM_005629589.3	protein_coding	2	c.145-6148C>T		-1	-1	-1	-1	-1	-1	0
16	14336096	T	TAAGAAAAAGAAAAAAAAAAAAAAAAAAAAAAAAAAAAAAA	PASS	downstream_gene_variant	MODIFIER	TRNAY-GUA	111090384	transcript	111090384	pseudogene	-1	n.*2842_*2843insTTTTTTTTTTTTTTTTTTTTTTTTTTTTTTTCTTTTTCTT		-1	-1	-1	-1	-1	-1	2842
16	14336096	T	TAAGAAAAAGAAAAAAAAAAAAAAAAAAAAAAAAAAAAAAA	PASS	intergenic_region	MODIFIER	TRNAC-GCA-TRNAY-GUA	111090391-111090384	intergenic_region	111090391-111090384		-1	n.14336096_14336097insAAGAAAAAGAAAAAAAAAAAAAAAAAAAAAAAAAAAAAAA		-1	-1	-1	-1	-1	-1	0
16	15435516	AGGCTTCCCCCCC	A	PASS	downstream_gene_variant	MODIFIER	LOC111090255	111090255	transcript	XR_002614566.1	pseudogene	-1	n.*3807_*3818delGGCTTCCCCCCC		-1	-1	-1	-1	-1	-1	3807
16	15435516	AGGCTTCCCCCCC	A	PASS	downstream_gene_variant	MODIFIER	RHEB	475545	transcript	XM_532768.4	protein_coding	-1	c.*4808_*4819delGGGGGGGAAGCC		-1	-1	-1	-1	-1	-1	4393
16	15435516	AGGCTTCCCCCCC	A	PASS	downstream_gene_variant	MODIFIER	RHEB	475545	transcript	XM_022403881.1	protein_coding	-1	c.*4908_*4919delGGGGGGGAAGCC		-1	-1	-1	-1	-1	-1	4797
16	15435516	AGGCTTCCCCCCC	A	PASS	intergenic_region	MODIFIER	LOC111090255-RHEB	111090255-475545	intergenic_region	111090255-475545		-1	n.15435517_15435528delGGCTTCCCCCCC		-1	-1	-1	-1	-1	-1	0
16	24994270	GAAGAAGAA	G	PASS	intergenic_region	MODIFIER	LOC111090281-LOC111090282	111090281-111090282	intergenic_region	111090281-111090282		-1	n.24994271_24994278delAAGAAGAA		-1	-1	-1	-1	-1	-1	0
16	32613196	A	C	GATKstd	intron_variant	MODIFIER	NRG1	482861	transcript	XM_014120023.2	protein_coding	1	c.121+158430T>G		-1	-1	-1	-1	-1	-1	0
16	32613196	A	C	GATKstd	intron_variant	MODIFIER	NRG1	482861	transcript	XM_022404071.1	protein_coding	1	c.121+158430T>G		-1	-1	-1	-1	-1	-1	0
16	32613196	A	C	GATKstd	intron_variant	MODIFIER	NRG1	482861	transcript	XM_022404072.1	protein_coding	1	c.121+158430T>G		-1	-1	-1	-1	-1	-1	0
16	32613196	A	C	GATKstd	intron_variant	MODIFIER	NRG1	482861	transcript	XM_022404074.1	protein_coding	1	c.121+158430T>G		-1	-1	-1	-1	-1	-1	0
16	32613196	A	C	GATKstd	intron_variant	MODIFIER	NRG1	482861	transcript	XM_022404075.1	protein_coding	1	c.121+158430T>G		-1	-1	-1	-1	-1	-1	0
16	34624297	C	T	GATKstd	intergenic_region	MODIFIER	LOC111090306-LOC111090308	111090306-111090308	intergenic_region	111090306-111090308		-1	n.34624297C>T		-1	-1	-1	-1	-1	-1	0
16	34755231	T	C	PASS	intergenic_region	MODIFIER	LOC111090306-LOC111090308	111090306-111090308	intergenic_region	111090306-111090308		-1	n.34755231T>C		-1	-1	-1	-1	-1	-1	0
16	34958885	C	T	PASS	intron_variant	MODIFIER	TNKS	475603	transcript	XM_844295.5	protein_coding	3	c.994+16907G>A		-1	-1	-1	-1	-1	-1	0
16	48315502	C	A	GATKstd	intron_variant	MODIFIER	LOC111090352	111090352	transcript	XR_002614769.1	pseudogene	2	n.310-30940G>T		-1	-1	-1	-1	-1	-1	0
16	48683118	C	T	GATKstd	upstream_gene_variant	MODIFIER	LOC111090352	111090352	transcript	XR_002614769.1	pseudogene	-1	n.-917G>A		-1	-1	-1	-1	-1	-1	917
16	48683118	C	T	GATKstd	intergenic_region	MODIFIER	LOC111090352-LOC111090184	111090352-111090184	intergenic_region	111090352-111090184		-1	n.48683118C>T		-1	-1	-1	-1	-1	-1	0
16	49079720	AG	A	PASS	intergenic_region	MODIFIER	LOC111090352-LOC111090184	111090352-111090184	intergenic_region	111090352-111090184		-1	n.49079721delG		-1	-1	-1	-1	-1	-1	0
16	49079722	CAGCCTCTCACA	C	PASS	intergenic_region	MODIFIER	LOC111090352-LOC111090184	111090352-111090184	intergenic_region	111090352-111090184		-1	n.49079723_49079733delAGCCTCTCACA		-1	-1	-1	-1	-1	-1	0
16	49664754	GA	G	PASS	intergenic_region	MODIFIER	LOC102156958-LOC111090185	102156958-111090185	intergenic_region	102156958-111090185		-1	n.49664755delA		-1	-1	-1	-1	-1	-1	0
16	50090937	A	G	GATKstd	intergenic_region	MODIFIER	LOC111090200-LOC111090186	111090200-111090186	intergenic_region	111090200-111090186		-1	n.50090937A>G		-1	-1	-1	-1	-1	-1	0
16	50459474	A	T	GATKstd	intergenic_region	MODIFIER	LOC111090187-LOC111090354	111090187-111090354	intergenic_region	111090187-111090354		-1	n.50459474A>T		-1	-1	-1	-1	-1	-1	0
16	50519753	A	C	PASS	intergenic_region	MODIFIER	LOC111090187-LOC111090354	111090187-111090354	intergenic_region	111090187-111090354		-1	n.50519753A>C		-1	-1	-1	-1	-1	-1	0
16	50612862	CTAAGA	C	PASS	intergenic_region	MODIFIER	LOC111090187-LOC111090354	111090187-111090354	intergenic_region	111090187-111090354		-1	n.50612863_50612867delTAAGA		-1	-1	-1	-1	-1	-1	0
16	50762736	C	T	GATKstd	intron_variant	MODIFIER	LOC111090354	111090354	transcript	XR_002614772.1	pseudogene	2	n.256+10752G>A		-1	-1	-1	-1	-1	-1	0
16	50762737	G	T	GATKstd	intron_variant	MODIFIER	LOC111090354	111090354	transcript	XR_002614772.1	pseudogene	2	n.256+10751C>A		-1	-1	-1	-1	-1	-1	0
16	50813241	C	T	GATKstd	downstream_gene_variant	MODIFIER	LOC102157035	102157035	transcript	XM_022403626.1	protein_coding	-1	c.*570C>T		-1	-1	-1	-1	-1	-1	344
16	50813241	C	T	GATKstd	intergenic_region	MODIFIER	LOC102157035-LOC102157108	102157035-102157108	intergenic_region	102157035-102157108		-1	n.50813241C>T		-1	-1	-1	-1	-1	-1	0
16	50895146	C	CTTTTTCCTTCCAAACCTCTTTTTTTTTTTTTTTTTTTTTTTTTTTTTTT	PASS	intron_variant	MODIFIER	LOC102157108	102157108	transcript	XM_022404252.1	protein_coding	2	c.43+14149_43+14150insTTTTTCCTTCCAAACCTCTTTTTTTTTTTTTTTTTTTTTTTTTTTTTTT		-1	-1	-1	-1	-1	-1	0
16	50953037	T	C	PASS	intron_variant	MODIFIER	LOC102157108	102157108	transcript	XM_022404252.1	protein_coding	2	c.43+72040T>C		-1	-1	-1	-1	-1	-1	0
16	50954232	C	T	GATKstd	intron_variant	MODIFIER	LOC102157108	102157108	transcript	XM_022404252.1	protein_coding	2	c.43+73235C>T		-1	-1	-1	-1	-1	-1	0
16	50957754	A	G	GATKstd	intron_variant	MODIFIER	LOC102157108	102157108	transcript	XM_022404252.1	protein_coding	2	c.43+76757A>G		-1	-1	-1	-1	-1	-1	0
16	50977770	TAACAA	T	PASS	intron_variant	MODIFIER	LOC102157108	102157108	transcript	XM_022404252.1	protein_coding	2	c.44-57405_44-57401delAACAA		-1	-1	-1	-1	-1	-1	0
16	50982178	T	C	GATKstd	intron_variant	MODIFIER	LOC102157108	102157108	transcript	XM_022404252.1	protein_coding	2	c.44-52998T>C		-1	-1	-1	-1	-1	-1	0
16	50996355	A	G	PASS	intron_variant	MODIFIER	LOC102157108	102157108	transcript	XM_022404252.1	protein_coding	2	c.44-38821A>G		-1	-1	-1	-1	-1	-1	0
16	51012279	T	TTA	PASS	intron_variant	MODIFIER	LOC102157108	102157108	transcript	XM_022404252.1	protein_coding	2	c.44-22897_44-22896insTA		-1	-1	-1	-1	-1	-1	0
16	51023785	G	T	PASS	intron_variant	MODIFIER	LOC102157108	102157108	transcript	XM_022404252.1	protein_coding	2	c.44-11391G>T		-1	-1	-1	-1	-1	-1	0
16	51037004	G	A	GATKstd	missense_variant	MODERATE	LOC102157108	102157108	transcript	XM_022404252.1	protein_coding	5	c.263G>A	p.Arg88Gln	301	1501	263	1164	88	387	0
16	51091748	C	T	GATKstd	intergenic_region	MODIFIER	LOC102157108-LOC100685409	102157108-100685409	intergenic_region	102157108-100685409		-1	n.51091748C>T		-1	-1	-1	-1	-1	-1	0
16	51320513	C	T	PASS	intergenic_region	MODIFIER	LOC100685409-LOC111090194	100685409-111090194	intergenic_region	100685409-111090194		-1	n.51320513C>T		-1	-1	-1	-1	-1	-1	0
16	51400161	G	A	PASS	intergenic_region	MODIFIER	LOC100685409-LOC111090194	100685409-111090194	intergenic_region	100685409-111090194		-1	n.51400161G>A		-1	-1	-1	-1	-1	-1	0
16	51668071	C	CAGA	PASS	upstream_gene_variant	MODIFIER	LOC102157260	102157260	transcript	XM_022404253.1	protein_coding	-1	c.-4777_-4776insTCT		-1	-1	-1	-1	-1	-1	4725
16	51668071	C	CAGA	PASS	upstream_gene_variant	MODIFIER	LOC102157260	102157260	transcript	XM_022404254.1	protein_coding	-1	c.-4777_-4776insTCT		-1	-1	-1	-1	-1	-1	4725
16	51668071	C	CAGA	PASS	downstream_gene_variant	MODIFIER	LOC102157346	102157346	transcript	102157346	pseudogene	-1	n.*4429_*4430insTCT		-1	-1	-1	-1	-1	-1	4429
16	51668071	C	CAGA	PASS	intergenic_region	MODIFIER	LOC102157260-LOC102157346	102157260-102157346	intergenic_region	102157260-102157346		-1	n.51668071_51668072insAGA		-1	-1	-1	-1	-1	-1	0
16	51786723	G	T	GATKstd	intergenic_region	MODIFIER	LOC102157346-LOC111090355	102157346-111090355	intergenic_region	102157346-111090355		-1	n.51786723G>T		-1	-1	-1	-1	-1	-1	0
17	41527020	G	GGGGGGGGGGGGGGGGTT	PASS	intergenic_region	MODIFIER	LOC102152789-LOC483087	102152789-483087	intergenic_region	102152789-483087		-1	n.41527020_41527021insGGGGGGGGGGGGGGGTT		-1	-1	-1	-1	-1	-1	0
17	42373730	G	A	GATKstd	intergenic_region	MODIFIER	LOC100682805-LOC111090439	100682805-111090439	intergenic_region	100682805-111090439		-1	n.42373730G>A		-1	-1	-1	-1	-1	-1	0
17	42577463	T	A	GATKstd	intergenic_region	MODIFIER	LOC111090439-LOC111090440	111090439-111090440	intergenic_region	111090439-111090440		-1	n.42577463T>A		-1	-1	-1	-1	-1	-1	0
17	42905140	C	T	PASS	intron_variant	MODIFIER	LOC102152965	102152965	transcript	XR_002615355.1	pseudogene	1	n.80+356C>T		-1	-1	-1	-1	-1	-1	0
17	42905140	C	T	PASS	intron_variant	MODIFIER	LOC102152965	102152965	transcript	XR_002615356.1	pseudogene	1	n.86+356C>T		-1	-1	-1	-1	-1	-1	0
17	42905140	C	T	PASS	intron_variant	MODIFIER	LOC102152965	102152965	transcript	XR_002615357.1	pseudogene	1	n.80+356C>T		-1	-1	-1	-1	-1	-1	0
17	42905140	C	T	PASS	intron_variant	MODIFIER	LOC102152965	102152965	transcript	XR_294539.2	pseudogene	1	n.80+356C>T		-1	-1	-1	-1	-1	-1	0
17	42905140	C	T	PASS	intron_variant	MODIFIER	LOC102152965	102152965	transcript	XR_002615358.1	pseudogene	1	n.62+356C>T		-1	-1	-1	-1	-1	-1	0
17	45398679	T	A	PASS	intergenic_region	MODIFIER	LOC100683097-LRRTM4	100683097-483091	intergenic_region	100683097-483091		-1	n.45398679T>A		-1	-1	-1	-1	-1	-1	0
17	45490690	C	T	PASS	intergenic_region	MODIFIER	LOC100683097-LRRTM4	100683097-483091	intergenic_region	100683097-483091		-1	n.45490690C>T		-1	-1	-1	-1	-1	-1	0
17	45771022	T	A	GATKstd	intergenic_region	MODIFIER	LOC100683097-LRRTM4	100683097-483091	intergenic_region	100683097-483091		-1	n.45771022T>A		-1	-1	-1	-1	-1	-1	0
17	46902910	C	T	GATKstd	intergenic_region	MODIFIER	LOC102156390-LOC100683468	102156390-100683468	intergenic_region	102156390-100683468		-1	n.46902910C>T		-1	-1	-1	-1	-1	-1	0
17	49964046	CCCGGG	C	PASS	intergenic_region	MODIFIER	SPR-EXOC6B	483118-483119	intergenic_region	483118-483119		-1	n.49964047_49964051delCCGGG		-1	-1	-1	-1	-1	-1	0
17	49964053	C	T	GATKstd	intergenic_region	MODIFIER	SPR-EXOC6B	483118-483119	intergenic_region	483118-483119		-1	n.49964053C>T		-1	-1	-1	-1	-1	-1	0
17	49964055	CCAGGATCGCGCCCTGGGCCA	C	PASS	intergenic_region	MODIFIER	SPR-EXOC6B	483118-483119	intergenic_region	483118-483119		-1	n.49964056_49964075delCAGGATCGCGCCCTGGGCCA		-1	-1	-1	-1	-1	-1	0
17	49964078	GGC	G	PASS	intergenic_region	MODIFIER	SPR-EXOC6B	483118-483119	intergenic_region	483118-483119		-1	n.49964079_49964080delGC		-1	-1	-1	-1	-1	-1	0
17	49964081	AGGCGCC	A	PASS	intergenic_region	MODIFIER	SPR-EXOC6B	483118-483119	intergenic_region	483118-483119		-1	n.49964082_49964087delGGCGCC		-1	-1	-1	-1	-1	-1	0
17	49964090	ACCGCTGCGCCACCCAGGG	A	PASS	intergenic_region	MODIFIER	SPR-EXOC6B	483118-483119	intergenic_region	483118-483119		-1	n.49964091_49964108delCCGCTGCGCCACCCAGGG		-1	-1	-1	-1	-1	-1	0
17	58445439	CACCACCG	C	PASS	intron_variant	MODIFIER	GPR89A	483157	transcript	XM_005630713.3	protein_coding	2	c.103-404_103-398delACCACCG		-1	-1	-1	-1	-1	-1	0
17	58445439	CACCACCG	C	PASS	intron_variant	MODIFIER	GPR89A	483157	transcript	XM_022404930.1	protein_coding	2	c.103-404_103-398delACCACCG		-1	-1	-1	-1	-1	-1	0
17	58445439	CACCACCG	C	PASS	intron_variant	MODIFIER	GPR89A	483157	transcript	XM_022404931.1	protein_coding	2	c.103-404_103-398delACCACCG		-1	-1	-1	-1	-1	-1	0
17	58445439	CACCACCG	C	PASS	intron_variant	MODIFIER	GPR89A	483157	transcript	XM_022404932.1	protein_coding	2	c.5+1028_5+1034delACCACCG		-1	-1	-1	-1	-1	-1	0
17	58445439	CACCACCG	C	PASS	intron_variant	MODIFIER	GPR89A	483157	transcript	XM_844483.5	protein_coding	2	c.103-404_103-398delACCACCG		-1	-1	-1	-1	-1	-1	0
18	6364895	T	G	PASS	intron_variant	MODIFIER	VOPP1	608562	transcript	XM_005630916.2	protein_coding	1	c.255+21799A>C		-1	-1	-1	-1	-1	-1	0
18	17677903	C	CTTTAAAGTGGTTAATTTTTTTTTTTTTTTTTTTTTTTTTTTTTTTTTTTTTTTTTTTT	PASS	intron_variant	MODIFIER	PTPN12	483277	transcript	XM_005630992.3	protein_coding	12	c.965+3173_965+3174insTTTAAAGTGGTTAATTTTTTTTTTTTTTTTTTTTTTTTTTTTTTTTTTTTTTTTTTTT		-1	-1	-1	-1	-1	-1	0
18	17677903	C	CTTTAAAGTGGTTAATTTTTTTTTTTTTTTTTTTTTTTTTTTTTTTTTTTTTTTTTTTT	PASS	intron_variant	MODIFIER	PTPN12	483277	transcript	XM_540396.6	protein_coding	12	c.962+3173_962+3174insTTTAAAGTGGTTAATTTTTTTTTTTTTTTTTTTTTTTTTTTTTTTTTTTTTTTTTTTT		-1	-1	-1	-1	-1	-1	0
18	17677903	C	CTTTAAAGTGGTTAATTTTTTTTTTTTTTTTTTTTTTTTTTTTTTTTTTTTTTTTTTTT	PASS	intron_variant	MODIFIER	PTPN12	483277	transcript	XM_005630993.3	protein_coding	12	c.965+3173_965+3174insTTTAAAGTGGTTAATTTTTTTTTTTTTTTTTTTTTTTTTTTTTTTTTTTTTTTTTTTT		-1	-1	-1	-1	-1	-1	0
18	37383468	C	G	PASS	intergenic_region	MODIFIER	OR04E07-LOC491481	483457-491481	intergenic_region	483457-491481		-1	n.37383468C>G		-1	-1	-1	-1	-1	-1	0
18	37383509	G	A	GATKstd	intergenic_region	MODIFIER	OR04E07-LOC491481	483457-491481	intergenic_region	483457-491481		-1	n.37383509G>A		-1	-1	-1	-1	-1	-1	0
18	37405404	C	T	GATKstd	intron_variant	MODIFIER	LOC100855520	100855520	transcript	XM_014120891.1	protein_coding	1	c.8-1519C>T		-1	-1	-1	-1	-1	-1	0
18	48093979	T	TGCCCCTCCCCCACCCACCCCCGCTCCCACCTCCCCGTGCCCCCCCCCCCCCCCGCCTACCTCGCTCCTCCGGAGGGGCCCCGCCCGCCGCGCCCGCCTC	PASS	intron_variant	MODIFIER	FADD	611694	transcript	XM_022405124.1	protein_coding	2	c.102-140_102-139insGAGGCGGGCGCGGCGGGCGGGGCCCCTCCGGAGGAGCGAGGTAGGCGGGGGGGGGGGGGGGCACGGGGAGGTGGGAGCGGGGGTGGGTGGGGGAGGGGC		-1	-1	-1	-1	-1	-1	0
18	49723962	CCTCCCTCCCTCTCTCTCTCTCTCTCTTTCTCTCTCTCTCTCTCTCT	C	PASS	intron_variant	MODIFIER	CHKA	476002	transcript	XM_022405582.1	protein_coding	2	c.242+5612_242+5657delCTCCCTCCCTCTCTCTCTCTCTCTCTTTCTCTCTCTCTCTCTCTCT		-1	-1	-1	-1	-1	-1	0
18	49723962	CCTCCCTCCCTCTCTCTCTCTCTCTCTTTCTCTCTCTCTCTCTCTCT	C	PASS	intron_variant	MODIFIER	CHKA	476002	transcript	XM_022405584.1	protein_coding	2	c.242+5612_242+5657delCTCCCTCCCTCTCTCTCTCTCTCTCTTTCTCTCTCTCTCTCTCTCT		-1	-1	-1	-1	-1	-1	0
18	49723962	CCTCCCTCCCTCTCTCTCTCTCTCTCTTTCTCTCTCTCTCTCTCTCT	C	PASS	intron_variant	MODIFIER	CHKA	476002	transcript	XM_022405585.1	protein_coding	2	c.242+5612_242+5657delCTCCCTCCCTCTCTCTCTCTCTCTCTTTCTCTCTCTCTCTCTCTCT		-1	-1	-1	-1	-1	-1	0
18	49723962	CCTCCCTCCCTCTCTCTCTCTCTCTCTTTCTCTCTCTCTCTCTCTCT	C	PASS	intron_variant	MODIFIER	CHKA	476002	transcript	XM_014121093.2	protein_coding	1	c.-17+6233_-17+6278delCTCCCTCCCTCTCTCTCTCTCTCTCTTTCTCTCTCTCTCTCTCTCT		-1	-1	-1	-1	-1	-1	0
18	52720185	G	T	PASS	downstream_gene_variant	MODIFIER	CCDC88B	483762	transcript	XM_005631539.3	protein_coding	-1	c.*2067C>A		-1	-1	-1	-1	-1	-1	2012
18	52720185	G	T	PASS	downstream_gene_variant	MODIFIER	CCDC88B	483762	transcript	XM_540883.6	protein_coding	-1	c.*2455C>A		-1	-1	-1	-1	-1	-1	2318
18	52720185	G	T	PASS	downstream_gene_variant	MODIFIER	CCDC88B	483762	transcript	XM_014121339.2	protein_coding	-1	c.*2455C>A		-1	-1	-1	-1	-1	-1	2318
18	52720185	G	T	PASS	downstream_gene_variant	MODIFIER	CCDC88B	483762	transcript	XM_005631540.3	protein_coding	-1	c.*3795C>A		-1	-1	-1	-1	-1	-1	3652
18	52720185	G	T	PASS	downstream_gene_variant	MODIFIER	CCDC88B	483762	transcript	XM_014121340.2	protein_coding	-1	c.*4136C>A		-1	-1	-1	-1	-1	-1	4021
18	52720185	G	T	PASS	intron_variant	MODIFIER	RPS6KA4	612105	transcript	XM_022405746.1	protein_coding	2	c.127+48C>A		-1	-1	-1	-1	-1	-1	0
18	52720185	G	T	PASS	intron_variant	MODIFIER	RPS6KA4	612105	transcript	XM_022405748.1	protein_coding	2	c.-63+94C>A		-1	-1	-1	-1	-1	-1	0
18	52720185	G	T	PASS	intron_variant	MODIFIER	RPS6KA4	612105	transcript	XM_022405747.1	protein_coding	2	c.127+48C>A		-1	-1	-1	-1	-1	-1	0
18	52720185	G	T	PASS	intron_variant	MODIFIER	RPS6KA4	612105	transcript	XM_849833.5	protein_coding	2	c.127+48C>A		-1	-1	-1	-1	-1	-1	0
19	101257	G	A	GATKstd	intron_variant	MODIFIER	GAB1	483808	transcript	XM_005631771.3	protein_coding	1	c.-238+16419C>T		-1	-1	-1	-1	-1	-1	0
19	1574040	C	T	PASS	intergenic_region	MODIFIER	LOC111091041-LOC111091042	111091041-111091042	intergenic_region	111091041-111091042		-1	n.1574040C>T		-1	-1	-1	-1	-1	-1	0
19	2746813	A	G	PASS	intron_variant	MODIFIER	MAML3	102154734	transcript	XM_005631778.3	protein_coding	1	c.471+89973A>G		-1	-1	-1	-1	-1	-1	0
19	2746813	A	G	PASS	intron_variant	MODIFIER	MAML3	102154734	transcript	XM_022405889.1	protein_coding	26	c.-130+94698A>G		-1	-1	-1	-1	-1	-1	0
19	2746813	A	G	PASS	intron_variant	MODIFIER	MAML3	102154734	transcript	XM_022405890.1	protein_coding	24	c.-130+94698A>G		-1	-1	-1	-1	-1	-1	0
19	2746813	A	G	PASS	intron_variant	MODIFIER	MAML3	102154734	transcript	XM_022405892.1	protein_coding	17	c.-130+94698A>G		-1	-1	-1	-1	-1	-1	0
19	2746813	A	G	PASS	intron_variant	MODIFIER	MAML3	102154734	transcript	XM_022405893.1	protein_coding	9	c.-130+94698A>G		-1	-1	-1	-1	-1	-1	0
19	2746813	A	G	PASS	intron_variant	MODIFIER	MAML3	102154734	transcript	XM_022405894.1	protein_coding	10	c.-130+94698A>G		-1	-1	-1	-1	-1	-1	0
19	2746813	A	G	PASS	intron_variant	MODIFIER	MAML3	102154734	transcript	XM_022405895.1	protein_coding	11	c.-130+94698A>G		-1	-1	-1	-1	-1	-1	0
19	2746813	A	G	PASS	intron_variant	MODIFIER	MAML3	102154734	transcript	XM_022405891.1	protein_coding	8	c.-130+94698A>G		-1	-1	-1	-1	-1	-1	0
19	2746813	A	G	PASS	intron_variant	MODIFIER	MAML3	102154734	transcript	XM_022405896.1	protein_coding	6	c.-130+94698A>G		-1	-1	-1	-1	-1	-1	0
19	2746813	A	G	PASS	intron_variant	MODIFIER	MAML3	102154734	transcript	XM_022405888.1	protein_coding	1	c.471+89973A>G		-1	-1	-1	-1	-1	-1	0
19	25885941	T	A	PASS	intron_variant	MODIFIER	CNTNAP5	483874	transcript	XM_005631764.3	protein_coding	11	c.1757-7841A>T		-1	-1	-1	-1	-1	-1	0
19	25885941	T	A	PASS	intron_variant	MODIFIER	CNTNAP5	483874	transcript	NM_001048108.1	protein_coding	11	c.1754-7841A>T		-1	-1	-1	-1	-1	-1	0
19	42580780	TG	T	PASS	intergenic_region	MODIFIER	LOC100685144-LRP1B	100685144-476136	intergenic_region	100685144-476136		-1	n.42580781delG		-1	-1	-1	-1	-1	-1	0
19	50190388	G	A	PASS	intron_variant	MODIFIER	MBD5	483910	transcript	XM_014121498.2	protein_coding	3	c.113+3351G>A		-1	-1	-1	-1	-1	-1	0
19	50190388	G	A	PASS	intron_variant	MODIFIER	MBD5	483910	transcript	XM_022406165.1	protein_coding	10	c.113+3351G>A		-1	-1	-1	-1	-1	-1	0
19	50190388	G	A	PASS	intron_variant	MODIFIER	MBD5	483910	transcript	XM_005631969.3	protein_coding	10	c.113+3351G>A		-1	-1	-1	-1	-1	-1	0
19	50190388	G	A	PASS	intron_variant	MODIFIER	MBD5	483910	transcript	XM_022406152.1	protein_coding	10	c.113+3351G>A		-1	-1	-1	-1	-1	-1	0
19	50190388	G	A	PASS	intron_variant	MODIFIER	MBD5	483910	transcript	XM_022406153.1	protein_coding	9	c.113+3351G>A		-1	-1	-1	-1	-1	-1	0
19	50190388	G	A	PASS	intron_variant	MODIFIER	MBD5	483910	transcript	XM_022406155.1	protein_coding	9	c.113+3351G>A		-1	-1	-1	-1	-1	-1	0
19	50190388	G	A	PASS	intron_variant	MODIFIER	MBD5	483910	transcript	XM_022406156.1	protein_coding	8	c.113+3351G>A		-1	-1	-1	-1	-1	-1	0
19	50190388	G	A	PASS	intron_variant	MODIFIER	MBD5	483910	transcript	XM_022406157.1	protein_coding	8	c.113+3351G>A		-1	-1	-1	-1	-1	-1	0
19	50190388	G	A	PASS	intron_variant	MODIFIER	MBD5	483910	transcript	XM_022406158.1	protein_coding	6	c.113+3351G>A		-1	-1	-1	-1	-1	-1	0
19	50190388	G	A	PASS	intron_variant	MODIFIER	MBD5	483910	transcript	XM_022406159.1	protein_coding	7	c.113+3351G>A		-1	-1	-1	-1	-1	-1	0
19	50190388	G	A	PASS	intron_variant	MODIFIER	MBD5	483910	transcript	XM_022406160.1	protein_coding	8	c.113+3351G>A		-1	-1	-1	-1	-1	-1	0
19	50190388	G	A	PASS	intron_variant	MODIFIER	MBD5	483910	transcript	XM_022406161.1	protein_coding	5	c.113+3351G>A		-1	-1	-1	-1	-1	-1	0
19	50190388	G	A	PASS	intron_variant	MODIFIER	MBD5	483910	transcript	XM_022406162.1	protein_coding	6	c.113+3351G>A		-1	-1	-1	-1	-1	-1	0
19	50190388	G	A	PASS	intron_variant	MODIFIER	MBD5	483910	transcript	XM_022406163.1	protein_coding	5	c.113+3351G>A		-1	-1	-1	-1	-1	-1	0
19	50190388	G	A	PASS	intron_variant	MODIFIER	MBD5	483910	transcript	XM_022406166.1	protein_coding	10	c.113+3351G>A		-1	-1	-1	-1	-1	-1	0
19	50190388	G	A	PASS	intron_variant	MODIFIER	MBD5	483910	transcript	XM_022406167.1	protein_coding	10	c.113+3351G>A		-1	-1	-1	-1	-1	-1	0
19	50190388	G	A	PASS	intron_variant	MODIFIER	MBD5	483910	transcript	XM_022406168.1	protein_coding	10	c.113+3351G>A		-1	-1	-1	-1	-1	-1	0
19	50608904	G	A	PASS	intron_variant	MODIFIER	KIF5C	476144	transcript	XM_533351.5	protein_coding	7	c.590-1427G>A		-1	-1	-1	-1	-1	-1	0
2	13129290	T	TCCCAATATGTCTTTTTTTTTTTTTTTTTAGTATATGTGCTGCCGAAGCGAGCA,TCCCAATATGTCTTTTTTTTTTTTTTTTAGTATATGTGCTGCCGAAGCGAGCA	PASS	intron_variant	MODIFIER	LOC102156560	102156560	transcript	102156560	pseudogene	1	n.102+6070_102+6071insTGCTCGCTTCGGCAGCACATATACTAAAAAAAAAAAAAAAAGACATATTGGG		-1	-1	-1	-1	-1	-1	0
2	13129290	T	TCCCAATATGTCTTTTTTTTTTTTTTTTTAGTATATGTGCTGCCGAAGCGAGCA,TCCCAATATGTCTTTTTTTTTTTTTTTTAGTATATGTGCTGCCGAAGCGAGCA	PASS	intron_variant	MODIFIER	LOC102156560	102156560	transcript	102156560	pseudogene	1	n.102+6070_102+6071insTGCTCGCTTCGGCAGCACATATACTAAAAAAAAAAAAAAAAAGACATATTGGG		-1	-1	-1	-1	-1	-1	0
2	14503254	G	A	GATKstd	upstream_gene_variant	MODIFIER	LOC111091357	111091357	transcript	XR_002616862.1	pseudogene	-1	n.-742C>T		-1	-1	-1	-1	-1	-1	742
2	14503254	G	A	GATKstd	intron_variant	MODIFIER	LOC111091357	111091357	transcript	XR_002616861.1	pseudogene	3	n.337-6463C>T		-1	-1	-1	-1	-1	-1	0
2	14503254	G	A	GATKstd	intron_variant	MODIFIER	LOC111091357	111091357	transcript	XR_002616859.1	pseudogene	3	n.337-6463C>T		-1	-1	-1	-1	-1	-1	0
2	14503254	G	A	GATKstd	intron_variant	MODIFIER	LOC111091357	111091357	transcript	XR_002616860.1	pseudogene	3	n.337-6463C>T		-1	-1	-1	-1	-1	-1	0
2	18312384	T	A	GATKstd	intron_variant	MODIFIER	ARMC4	477959	transcript	XM_535146.7	protein_coding	17	c.2614-2677T>A		-1	-1	-1	-1	-1	-1	0
2	18312384	T	A	GATKstd	intron_variant	MODIFIER	ARMC4	477959	transcript	XM_005617065.3	protein_coding	18	c.*33-2677T>A		-1	-1	-1	-1	-1	-1	0
2	18312384	T	A	GATKstd	intron_variant	MODIFIER	ARMC4	477959	transcript	XM_005617066.3	protein_coding	15	c.2110-2677T>A		-1	-1	-1	-1	-1	-1	0
2	18312384	T	A	GATKstd	intron_variant	MODIFIER	ARMC4	477959	transcript	XM_022407260.1	protein_coding	12	c.1690-2677T>A		-1	-1	-1	-1	-1	-1	0
2	19484136	GACGTCCGGCC	G	PASS	intron_variant	MODIFIER	ST8SIA6	487115	transcript	NM_001287030.1	protein_coding	1	c.101+38_101+47delACGTCCGGCC		-1	-1	-1	-1	-1	-1	0
2	19484136	GACGTCCGGCC	G	PASS	intron_variant	MODIFIER	ST8SIA6	487115	transcript	XM_022405597.1	protein_coding	2	c.180-60189_180-60180delACGTCCGGCC		-1	-1	-1	-1	-1	-1	0
2	49214265	C	CAA	PASS	intron_variant	MODIFIER	LOC100688221	100688221	transcript	XR_002624061.1	pseudogene	3	n.321+41800_321+41801insAA		-1	-1	-1	-1	-1	-1	0
2	52246984	A	G	PASS	intron_variant	MODIFIER	MAST4	612904	transcript	XM_022414764.1	protein_coding	1	c.127+5201A>G		-1	-1	-1	-1	-1	-1	0
2	52724081	CTCTCTCTCTCTCTT	C	PASS	intron_variant	MODIFIER	LOC111092486	111092486	transcript	XR_002619477.1	pseudogene	3	n.310+26743_310+26756delTCTCTCTCTCTCTT		-1	-1	-1	-1	-1	-1	0
2	52724081	CTCTCTCTCTCTCTT	C	PASS	intron_variant	MODIFIER	LOC111092486	111092486	transcript	XR_002619480.1	pseudogene	3	n.310+26743_310+26756delTCTCTCTCTCTCTT		-1	-1	-1	-1	-1	-1	0
2	52724081	CTCTCTCTCTCTCTT	C	PASS	intron_variant	MODIFIER	LOC111092486	111092486	transcript	XR_002619468.1	pseudogene	3	n.310+26743_310+26756delTCTCTCTCTCTCTT		-1	-1	-1	-1	-1	-1	0
2	52724081	CTCTCTCTCTCTCTT	C	PASS	intron_variant	MODIFIER	LOC111092486	111092486	transcript	XR_002619470.1	pseudogene	3	n.310+26743_310+26756delTCTCTCTCTCTCTT		-1	-1	-1	-1	-1	-1	0
2	52724081	CTCTCTCTCTCTCTT	C	PASS	intron_variant	MODIFIER	LOC111092486	111092486	transcript	XR_002619469.1	pseudogene	3	n.310+26743_310+26756delTCTCTCTCTCTCTT		-1	-1	-1	-1	-1	-1	0
2	52724081	CTCTCTCTCTCTCTT	C	PASS	intron_variant	MODIFIER	LOC111092486	111092486	transcript	XR_002619471.1	pseudogene	3	n.337+26743_337+26756delTCTCTCTCTCTCTT		-1	-1	-1	-1	-1	-1	0
2	55761390	T	G	GATKstd	non_coding_transcript_exon_variant	MODIFIER	LOC106557974	106557974	transcript	XR_001314800.2	pseudogene	1	n.42A>C		-1	-1	-1	-1	-1	-1	0
2	55838666	C	T	PASS	intron_variant	MODIFIER	TNPO1	478093	transcript	XM_535270.5	protein_coding	16	c.1917+124C>T		-1	-1	-1	-1	-1	-1	0
2	56341631	AAGT	A	PASS	upstream_gene_variant	MODIFIER	BTF3	608628	transcript	NM_001252133.1	protein_coding	-1	c.-253_-251delAGT		-1	-1	-1	-1	-1	-1	253	WARNING_TRANSCRIPT_NO_START_CODON
2	56341631	AAGT	A	PASS	intergenic_region	MODIFIER	LOC111094660-BTF3	111094660-608628	intergenic_region	111094660-608628		-1	n.56341632_56341634delAGT		-1	-1	-1	-1	-1	-1	0
2	59392645	G	A	GATKstd	intron_variant	MODIFIER	HERPUD1	478116	transcript	XM_845948.5	protein_coding	5	c.561-21C>T		-1	-1	-1	-1	-1	-1	0
2	59392645	G	A	GATKstd	intron_variant	MODIFIER	HERPUD1	478116	transcript	XM_005617538.3	protein_coding	5	c.558-21C>T		-1	-1	-1	-1	-1	-1	0
2	59392645	G	A	GATKstd	intron_variant	MODIFIER	HERPUD1	478116	transcript	XM_014109341.2	protein_coding	5	c.558-21C>T		-1	-1	-1	-1	-1	-1	0
2	59972651	C	T	GATKstd	intron_variant	MODIFIER	GNAO1	609157	transcript	XM_005617542.2	protein_coding	2	c.161+7318G>A		-1	-1	-1	-1	-1	-1	0
2	59972651	C	T	GATKstd	intron_variant	MODIFIER	GNAO1	609157	transcript	XM_846032.4	protein_coding	2	c.161+7318G>A		-1	-1	-1	-1	-1	-1	0
2	66722509	C	T	PASS	intron_variant	MODIFIER	LONP2	100856534	transcript	XM_003638932.3	protein_coding	12	c.1939-4136G>A		-1	-1	-1	-1	-1	-1	0
2	66722509	C	T	PASS	intron_variant	MODIFIER	LONP2	100856534	transcript	XM_022411596.1	protein_coding	12	c.1462-4136G>A		-1	-1	-1	-1	-1	-1	0
2	66722509	C	T	PASS	intron_variant	MODIFIER	LONP2	100856534	transcript	XM_014109639.2	protein_coding	12	c.1939-4136G>A		-1	-1	-1	-1	-1	-1	0
2	68039269	C	T	GATKstd	intron_variant	MODIFIER	PHC2	487297	transcript	XM_005617604.3	protein_coding	1	c.-54-22046C>T		-1	-1	-1	-1	-1	-1	0
2	68039269	C	T	GATKstd	intron_variant	MODIFIER	PHC2	487297	transcript	XM_022411719.1	protein_coding	1	c.-54-22046C>T		-1	-1	-1	-1	-1	-1	0
2	68039269	C	T	GATKstd	intron_variant	MODIFIER	PHC2	487297	transcript	XM_003433835.4	protein_coding	1	c.-54-22046C>T		-1	-1	-1	-1	-1	-1	0
2	68039269	C	T	GATKstd	intron_variant	MODIFIER	PHC2	487297	transcript	XM_005617605.3	protein_coding	1	c.-54-22046C>T		-1	-1	-1	-1	-1	-1	0
2	72057271	A	T	GATKstd	intron_variant	MODIFIER	PHACTR4	487333	transcript	XM_005617703.3	protein_coding	1	c.-38-2275T>A		-1	-1	-1	-1	-1	-1	0
2	72057271	A	T	GATKstd	intron_variant	MODIFIER	PHACTR4	487333	transcript	XM_005617706.3	protein_coding	1	c.-38-2275T>A		-1	-1	-1	-1	-1	-1	0
2	72057271	A	T	GATKstd	intron_variant	MODIFIER	PHACTR4	487333	transcript	XM_022412504.1	protein_coding	1	c.-38-2275T>A		-1	-1	-1	-1	-1	-1	0
2	72057271	A	T	GATKstd	intron_variant	MODIFIER	PHACTR4	487333	transcript	XM_022412502.1	protein_coding	1	c.-38-2275T>A		-1	-1	-1	-1	-1	-1	0
2	72057271	A	T	GATKstd	intron_variant	MODIFIER	PHACTR4	487333	transcript	XM_022412513.1	protein_coding	1	c.-114-2275T>A		-1	-1	-1	-1	-1	-1	0
2	72057271	A	T	GATKstd	intron_variant	MODIFIER	PHACTR4	487333	transcript	XM_022412509.1	protein_coding	1	c.-114-2275T>A		-1	-1	-1	-1	-1	-1	0
2	80866263	C	G	GATKstd	intron_variant	MODIFIER	RCC2	487412	transcript	XM_022414984.1	protein_coding	2	c.96-532C>G		-1	-1	-1	-1	-1	-1	0
20	6568505	G	GCTCGGGCCGCTGCAGGTCGGTCATGTAGCCATTGGGCAGGTTGGCGATGAAGCTGCTGTCCGACAGCCGGCGC	PASS	splice_acceptor_variant&intron_variant	HIGH	SYN2	484652	transcript	XM_541766.4	protein_coding	1	c.49-1_49insGCGCCGGCTGTCGGACAGCAGCTTCATCGCCAACCTGCCCAATGGCTACATGACCGACCTGCAGCGGCCCGAG		-1	-1	-1	-1	-1	-1	0
20	22033523	TAAATATCTAGATTTCTGGGATCCCTGGGTGGCGCAGCGGTTTGGCGCCTGCCTTTGGCCCGGGGCGCGATCCTGGAGACTCGGGATCGAATCCCACGTCGGGCTCCCGGTGCATGGAGCCTGCTTCTCCCTCTGCCTGTGTCTCTGCCTCTCTCTCTCTCTCTGTGTGACTATCATGAATAAATAAATAAAATCTTTAAAAAAAAAAAAAA	T	PASS	intergenic_region	MODIFIER	LOC102155999-FRMD4B	102155999-484693	intergenic_region	102155999-484693		-1	n.22033524_22033734del		-1	-1	-1	-1	-1	-1	0
20	23780167	G	A	PASS	intergenic_region	MODIFIER	FAM19A1-LOC111091435	611001-111091435	intergenic_region	611001-111091435		-1	n.23780167G>A		-1	-1	-1	-1	-1	-1	0
20	32974856	A	G	GATKstd	intron_variant	MODIFIER	DNAH12	484715	transcript	XM_014122374.2	protein_coding	25	c.3787-2380A>G		-1	-1	-1	-1	-1	-1	0
20	32974856	A	G	GATKstd	intron_variant	MODIFIER	DNAH12	484715	transcript	XM_022406555.1	protein_coding	25	c.3787-2380A>G		-1	-1	-1	-1	-1	-1	0
20	32974856	A	G	GATKstd	intron_variant	MODIFIER	DNAH12	484715	transcript	XR_002616764.1	pseudogene	25	n.3956-2380A>G		-1	-1	-1	-1	-1	-1	0
20	32974859	T	C	PASS	intron_variant	MODIFIER	DNAH12	484715	transcript	XM_014122374.2	protein_coding	25	c.3787-2377T>C		-1	-1	-1	-1	-1	-1	0
20	32974859	T	C	PASS	intron_variant	MODIFIER	DNAH12	484715	transcript	XM_022406555.1	protein_coding	25	c.3787-2377T>C		-1	-1	-1	-1	-1	-1	0
20	32974859	T	C	PASS	intron_variant	MODIFIER	DNAH12	484715	transcript	XR_002616764.1	pseudogene	25	n.3956-2377T>C		-1	-1	-1	-1	-1	-1	0
20	33267303	G	A	PASS	intron_variant	MODIFIER	IL17RD	484719	transcript	XM_541835.6	protein_coding	2	c.124-13919G>A		-1	-1	-1	-1	-1	-1	0
20	33529122	G	A	PASS	intron_variant	MODIFIER	ARHGEF3	476579	transcript	XM_005632412.3	protein_coding	4	c.174+49219G>A		-1	-1	-1	-1	-1	-1	0
20	33529122	G	A	PASS	intron_variant	MODIFIER	ARHGEF3	476579	transcript	XM_022406566.1	protein_coding	5	c.174+49219G>A		-1	-1	-1	-1	-1	-1	0
20	33529122	G	A	PASS	intron_variant	MODIFIER	ARHGEF3	476579	transcript	XM_014122107.2	protein_coding	2	c.114+49219G>A		-1	-1	-1	-1	-1	-1	0
20	34034865	G	C	PASS	intron_variant	MODIFIER	ERC2	484720	transcript	XM_022406567.1	protein_coding	5	c.1098+24134G>C		-1	-1	-1	-1	-1	-1	0
20	34034865	G	C	PASS	intron_variant	MODIFIER	ERC2	484720	transcript	XM_022406580.1	protein_coding	5	c.1098+24134G>C		-1	-1	-1	-1	-1	-1	0
20	34034865	G	C	PASS	intron_variant	MODIFIER	ERC2	484720	transcript	XM_022406579.1	protein_coding	5	c.1098+24134G>C		-1	-1	-1	-1	-1	-1	0
20	34034865	G	C	PASS	intron_variant	MODIFIER	ERC2	484720	transcript	XR_002616768.1	pseudogene	5	n.1422+24134G>C		-1	-1	-1	-1	-1	-1	0
20	34034865	G	C	PASS	intron_variant	MODIFIER	ERC2	484720	transcript	XR_002616770.1	pseudogene	5	n.1422+24134G>C		-1	-1	-1	-1	-1	-1	0
20	34034865	G	C	PASS	intron_variant	MODIFIER	ERC2	484720	transcript	XR_002616769.1	pseudogene	5	n.1422+24134G>C		-1	-1	-1	-1	-1	-1	0
20	34034865	G	C	PASS	intron_variant	MODIFIER	ERC2	484720	transcript	XM_014122320.2	protein_coding	4	c.1074+24134G>C		-1	-1	-1	-1	-1	-1	0
20	34034865	G	C	PASS	intron_variant	MODIFIER	ERC2	484720	transcript	XM_014122323.2	protein_coding	4	c.1074+24134G>C		-1	-1	-1	-1	-1	-1	0
20	34034865	G	C	PASS	intron_variant	MODIFIER	ERC2	484720	transcript	XM_014122324.2	protein_coding	4	c.1074+24134G>C		-1	-1	-1	-1	-1	-1	0
20	34034865	G	C	PASS	intron_variant	MODIFIER	ERC2	484720	transcript	XM_022406569.1	protein_coding	4	c.1098+24134G>C		-1	-1	-1	-1	-1	-1	0
20	34034865	G	C	PASS	intron_variant	MODIFIER	ERC2	484720	transcript	XM_022406571.1	protein_coding	5	c.1098+24134G>C		-1	-1	-1	-1	-1	-1	0
20	34034865	G	C	PASS	intron_variant	MODIFIER	ERC2	484720	transcript	XM_022406572.1	protein_coding	4	c.1074+24134G>C		-1	-1	-1	-1	-1	-1	0
20	34034865	G	C	PASS	intron_variant	MODIFIER	ERC2	484720	transcript	XM_022406573.1	protein_coding	5	c.1098+24134G>C		-1	-1	-1	-1	-1	-1	0
20	34034865	G	C	PASS	intron_variant	MODIFIER	ERC2	484720	transcript	XM_022406574.1	protein_coding	5	c.1098+24134G>C		-1	-1	-1	-1	-1	-1	0
20	34034865	G	C	PASS	intron_variant	MODIFIER	ERC2	484720	transcript	XM_022406575.1	protein_coding	5	c.1098+24134G>C		-1	-1	-1	-1	-1	-1	0
20	34034865	G	C	PASS	intron_variant	MODIFIER	ERC2	484720	transcript	XM_022406576.1	protein_coding	4	c.1074+24134G>C		-1	-1	-1	-1	-1	-1	0
20	34034865	G	C	PASS	intron_variant	MODIFIER	ERC2	484720	transcript	XM_022406577.1	protein_coding	4	c.1074+24134G>C		-1	-1	-1	-1	-1	-1	0
20	34034865	G	C	PASS	intron_variant	MODIFIER	ERC2	484720	transcript	XM_022406578.1	protein_coding	5	c.1098+24134G>C		-1	-1	-1	-1	-1	-1	0
20	34034865	G	C	PASS	intron_variant	MODIFIER	ERC2	484720	transcript	XM_022406568.1	protein_coding	5	c.1098+24134G>C		-1	-1	-1	-1	-1	-1	0
20	34107564	C	A	PASS	intron_variant	MODIFIER	ERC2	484720	transcript	XM_022406567.1	protein_coding	5	c.1099-4518C>A		-1	-1	-1	-1	-1	-1	0
20	34107564	C	A	PASS	intron_variant	MODIFIER	ERC2	484720	transcript	XM_022406580.1	protein_coding	5	c.1099-4518C>A		-1	-1	-1	-1	-1	-1	0
20	34107564	C	A	PASS	intron_variant	MODIFIER	ERC2	484720	transcript	XM_022406579.1	protein_coding	5	c.1099-4518C>A		-1	-1	-1	-1	-1	-1	0
20	34107564	C	A	PASS	intron_variant	MODIFIER	ERC2	484720	transcript	XR_002616768.1	pseudogene	5	n.1423-4518C>A		-1	-1	-1	-1	-1	-1	0
20	34107564	C	A	PASS	intron_variant	MODIFIER	ERC2	484720	transcript	XR_002616770.1	pseudogene	5	n.1423-4518C>A		-1	-1	-1	-1	-1	-1	0
20	34107564	C	A	PASS	intron_variant	MODIFIER	ERC2	484720	transcript	XR_002616769.1	pseudogene	5	n.1423-4518C>A		-1	-1	-1	-1	-1	-1	0
20	34107564	C	A	PASS	intron_variant	MODIFIER	ERC2	484720	transcript	XM_014122320.2	protein_coding	4	c.1075-4518C>A		-1	-1	-1	-1	-1	-1	0
20	34107564	C	A	PASS	intron_variant	MODIFIER	ERC2	484720	transcript	XM_014122323.2	protein_coding	4	c.1075-4518C>A		-1	-1	-1	-1	-1	-1	0
20	34107564	C	A	PASS	intron_variant	MODIFIER	ERC2	484720	transcript	XM_014122324.2	protein_coding	4	c.1075-4518C>A		-1	-1	-1	-1	-1	-1	0
20	34107564	C	A	PASS	intron_variant	MODIFIER	ERC2	484720	transcript	XM_022406569.1	protein_coding	4	c.1099-4518C>A		-1	-1	-1	-1	-1	-1	0
20	34107564	C	A	PASS	intron_variant	MODIFIER	ERC2	484720	transcript	XM_022406571.1	protein_coding	5	c.1099-4518C>A		-1	-1	-1	-1	-1	-1	0
20	34107564	C	A	PASS	intron_variant	MODIFIER	ERC2	484720	transcript	XM_022406572.1	protein_coding	4	c.1075-4518C>A		-1	-1	-1	-1	-1	-1	0
20	34107564	C	A	PASS	intron_variant	MODIFIER	ERC2	484720	transcript	XM_022406573.1	protein_coding	5	c.1099-4518C>A		-1	-1	-1	-1	-1	-1	0
20	34107564	C	A	PASS	intron_variant	MODIFIER	ERC2	484720	transcript	XM_022406574.1	protein_coding	5	c.1099-4518C>A		-1	-1	-1	-1	-1	-1	0
20	34107564	C	A	PASS	intron_variant	MODIFIER	ERC2	484720	transcript	XM_022406575.1	protein_coding	5	c.1099-4518C>A		-1	-1	-1	-1	-1	-1	0
20	34107564	C	A	PASS	intron_variant	MODIFIER	ERC2	484720	transcript	XM_022406576.1	protein_coding	4	c.1075-4518C>A		-1	-1	-1	-1	-1	-1	0
20	34107564	C	A	PASS	intron_variant	MODIFIER	ERC2	484720	transcript	XM_022406577.1	protein_coding	4	c.1075-4518C>A		-1	-1	-1	-1	-1	-1	0
20	34107564	C	A	PASS	intron_variant	MODIFIER	ERC2	484720	transcript	XM_022406578.1	protein_coding	5	c.1099-4518C>A		-1	-1	-1	-1	-1	-1	0
20	34107564	C	A	PASS	intron_variant	MODIFIER	ERC2	484720	transcript	XM_022406568.1	protein_coding	5	c.1099-4518C>A		-1	-1	-1	-1	-1	-1	0
20	34431496	G	C	PASS	intron_variant	MODIFIER	ERC2	484720	transcript	XM_022406567.1	protein_coding	18	c.2666+44751G>C		-1	-1	-1	-1	-1	-1	0
20	34431496	G	C	PASS	intron_variant	MODIFIER	ERC2	484720	transcript	XM_022406579.1	protein_coding	18	c.2666+44751G>C		-1	-1	-1	-1	-1	-1	0
20	34431496	G	C	PASS	intron_variant	MODIFIER	ERC2	484720	transcript	XR_002616768.1	pseudogene	18	n.2990+44751G>C		-1	-1	-1	-1	-1	-1	0
20	34431496	G	C	PASS	intron_variant	MODIFIER	ERC2	484720	transcript	XR_002616770.1	pseudogene	18	n.2990+44751G>C		-1	-1	-1	-1	-1	-1	0
20	34431496	G	C	PASS	intron_variant	MODIFIER	ERC2	484720	transcript	XR_002616769.1	pseudogene	18	n.2990+44751G>C		-1	-1	-1	-1	-1	-1	0
20	34431496	G	C	PASS	intron_variant	MODIFIER	ERC2	484720	transcript	XM_014122320.2	protein_coding	16	c.2600+44751G>C		-1	-1	-1	-1	-1	-1	0
20	34431496	G	C	PASS	intron_variant	MODIFIER	ERC2	484720	transcript	XM_014122323.2	protein_coding	15	c.2564+44751G>C		-1	-1	-1	-1	-1	-1	0
20	34431496	G	C	PASS	intron_variant	MODIFIER	ERC2	484720	transcript	XM_014122324.2	protein_coding	14	c.2552+44751G>C		-1	-1	-1	-1	-1	-1	0
20	34431496	G	C	PASS	intron_variant	MODIFIER	ERC2	484720	transcript	XM_022406569.1	protein_coding	17	c.2666+44751G>C		-1	-1	-1	-1	-1	-1	0
20	34431496	G	C	PASS	intron_variant	MODIFIER	ERC2	484720	transcript	XM_022406571.1	protein_coding	17	c.2654+44751G>C		-1	-1	-1	-1	-1	-1	0
20	34431496	G	C	PASS	intron_variant	MODIFIER	ERC2	484720	transcript	XM_022406572.1	protein_coding	17	c.2642+44751G>C		-1	-1	-1	-1	-1	-1	0
20	34431496	G	C	PASS	intron_variant	MODIFIER	ERC2	484720	transcript	XM_022406573.1	protein_coding	17	c.2630+44751G>C		-1	-1	-1	-1	-1	-1	0
20	34431496	G	C	PASS	intron_variant	MODIFIER	ERC2	484720	transcript	XM_022406574.1	protein_coding	17	c.2624+44751G>C		-1	-1	-1	-1	-1	-1	0
20	34431496	G	C	PASS	intron_variant	MODIFIER	ERC2	484720	transcript	XM_022406575.1	protein_coding	16	c.2618+44751G>C		-1	-1	-1	-1	-1	-1	0
20	34431496	G	C	PASS	intron_variant	MODIFIER	ERC2	484720	transcript	XM_022406576.1	protein_coding	16	c.2600+44751G>C		-1	-1	-1	-1	-1	-1	0
20	34431496	G	C	PASS	intron_variant	MODIFIER	ERC2	484720	transcript	XM_022406577.1	protein_coding	14	c.2552+44751G>C		-1	-1	-1	-1	-1	-1	0
20	34431496	G	C	PASS	intron_variant	MODIFIER	ERC2	484720	transcript	XM_022406578.1	protein_coding	18	c.2666+44751G>C		-1	-1	-1	-1	-1	-1	0
20	34431496	G	C	PASS	intron_variant	MODIFIER	ERC2	484720	transcript	XM_022406568.1	protein_coding	18	c.2666+44751G>C		-1	-1	-1	-1	-1	-1	0
20	34603698	G	A	PASS	intron_variant	MODIFIER	ERC2	484720	transcript	XM_022406567.1	protein_coding	21	c.3078+36237G>A		-1	-1	-1	-1	-1	-1	0
20	34603698	G	A	PASS	intron_variant	MODIFIER	ERC2	484720	transcript	XM_022406579.1	protein_coding	22	c.*39+20299G>A		-1	-1	-1	-1	-1	-1	0
20	34603698	G	A	PASS	intron_variant	MODIFIER	ERC2	484720	transcript	XR_002616768.1	pseudogene	21	n.3402+36237G>A		-1	-1	-1	-1	-1	-1	0
20	34603698	G	A	PASS	intron_variant	MODIFIER	ERC2	484720	transcript	XR_002616770.1	pseudogene	22	n.3468+20299G>A		-1	-1	-1	-1	-1	-1	0
20	34603698	G	A	PASS	intron_variant	MODIFIER	ERC2	484720	transcript	XR_002616769.1	pseudogene	21	n.3402+36237G>A		-1	-1	-1	-1	-1	-1	0
20	34603698	G	A	PASS	intron_variant	MODIFIER	ERC2	484720	transcript	XM_014122320.2	protein_coding	18	c.2883+36237G>A		-1	-1	-1	-1	-1	-1	0
20	34603698	G	A	PASS	intron_variant	MODIFIER	ERC2	484720	transcript	XM_014122323.2	protein_coding	17	c.2847+36237G>A		-1	-1	-1	-1	-1	-1	0
20	34603698	G	A	PASS	intron_variant	MODIFIER	ERC2	484720	transcript	XM_014122324.2	protein_coding	16	c.2835+36237G>A		-1	-1	-1	-1	-1	-1	0
20	34603698	G	A	PASS	intron_variant	MODIFIER	ERC2	484720	transcript	XM_022406569.1	protein_coding	20	c.3078+36237G>A		-1	-1	-1	-1	-1	-1	0
20	34603698	G	A	PASS	intron_variant	MODIFIER	ERC2	484720	transcript	XM_022406571.1	protein_coding	20	c.3066+36237G>A		-1	-1	-1	-1	-1	-1	0
20	34603698	G	A	PASS	intron_variant	MODIFIER	ERC2	484720	transcript	XM_022406572.1	protein_coding	20	c.3054+36237G>A		-1	-1	-1	-1	-1	-1	0
20	34603698	G	A	PASS	intron_variant	MODIFIER	ERC2	484720	transcript	XM_022406573.1	protein_coding	20	c.3042+36237G>A		-1	-1	-1	-1	-1	-1	0
20	34603698	G	A	PASS	intron_variant	MODIFIER	ERC2	484720	transcript	XM_022406574.1	protein_coding	20	c.3036+36237G>A		-1	-1	-1	-1	-1	-1	0
20	34603698	G	A	PASS	intron_variant	MODIFIER	ERC2	484720	transcript	XM_022406575.1	protein_coding	19	c.3030+36237G>A		-1	-1	-1	-1	-1	-1	0
20	34603698	G	A	PASS	intron_variant	MODIFIER	ERC2	484720	transcript	XM_022406576.1	protein_coding	19	c.3012+36237G>A		-1	-1	-1	-1	-1	-1	0
20	34603698	G	A	PASS	intron_variant	MODIFIER	ERC2	484720	transcript	XM_022406577.1	protein_coding	17	c.2964+36237G>A		-1	-1	-1	-1	-1	-1	0
20	34603698	G	A	PASS	intron_variant	MODIFIER	ERC2	484720	transcript	XM_022406578.1	protein_coding	20	c.2949+36237G>A		-1	-1	-1	-1	-1	-1	0
20	34603698	G	A	PASS	intron_variant	MODIFIER	ERC2	484720	transcript	XM_022406568.1	protein_coding	21	c.3078+36237G>A		-1	-1	-1	-1	-1	-1	0
20	36412946	T	C	GATKstd	intron_variant	MODIFIER	CACNA1D	484724	transcript	XM_014122083.2	protein_coding	3	c.484-68156A>G		-1	-1	-1	-1	-1	-1	0
20	36412946	T	C	GATKstd	intron_variant	MODIFIER	CACNA1D	484724	transcript	XM_014122084.2	protein_coding	3	c.484-68156A>G		-1	-1	-1	-1	-1	-1	0
20	36412946	T	C	GATKstd	intron_variant	MODIFIER	CACNA1D	484724	transcript	XM_014122085.2	protein_coding	3	c.484-68156A>G		-1	-1	-1	-1	-1	-1	0
20	36412946	T	C	GATKstd	intron_variant	MODIFIER	CACNA1D	484724	transcript	XM_014122086.2	protein_coding	3	c.484-68156A>G		-1	-1	-1	-1	-1	-1	0
20	36412946	T	C	GATKstd	intron_variant	MODIFIER	CACNA1D	484724	transcript	XM_014122087.2	protein_coding	3	c.484-68156A>G		-1	-1	-1	-1	-1	-1	0
20	36412946	T	C	GATKstd	intron_variant	MODIFIER	CACNA1D	484724	transcript	XM_014122088.2	protein_coding	3	c.484-68156A>G		-1	-1	-1	-1	-1	-1	0
20	36412946	T	C	GATKstd	intron_variant	MODIFIER	CACNA1D	484724	transcript	XM_014122090.2	protein_coding	3	c.484-68156A>G		-1	-1	-1	-1	-1	-1	0
20	36412946	T	C	GATKstd	intron_variant	MODIFIER	CACNA1D	484724	transcript	XM_022406588.1	protein_coding	3	c.484-68156A>G		-1	-1	-1	-1	-1	-1	0
20	36412946	T	C	GATKstd	intron_variant	MODIFIER	CACNA1D	484724	transcript	XM_022406589.1	protein_coding	3	c.484-68156A>G		-1	-1	-1	-1	-1	-1	0
20	36412946	T	C	GATKstd	intron_variant	MODIFIER	CACNA1D	484724	transcript	XM_022406591.1	protein_coding	3	c.484-68156A>G		-1	-1	-1	-1	-1	-1	0
20	36412946	T	C	GATKstd	intron_variant	MODIFIER	CACNA1D	484724	transcript	XM_022406592.1	protein_coding	3	c.484-68156A>G		-1	-1	-1	-1	-1	-1	0
20	36412946	T	C	GATKstd	intron_variant	MODIFIER	CACNA1D	484724	transcript	XM_022406593.1	protein_coding	3	c.484-68156A>G		-1	-1	-1	-1	-1	-1	0
20	36412946	T	C	GATKstd	intron_variant	MODIFIER	CACNA1D	484724	transcript	XM_022406594.1	protein_coding	3	c.484-68156A>G		-1	-1	-1	-1	-1	-1	0
20	36412946	T	C	GATKstd	intron_variant	MODIFIER	CACNA1D	484724	transcript	XM_022406595.1	protein_coding	3	c.484-68156A>G		-1	-1	-1	-1	-1	-1	0
20	36412946	T	C	GATKstd	intron_variant	MODIFIER	CACNA1D	484724	transcript	XM_014122089.2	protein_coding	3	c.484-68156A>G		-1	-1	-1	-1	-1	-1	0
20	36412946	T	C	GATKstd	intron_variant	MODIFIER	CACNA1D	484724	transcript	XM_003432787.3	protein_coding	3	c.484-68156A>G		-1	-1	-1	-1	-1	-1	0
20	36412946	T	C	GATKstd	intron_variant	MODIFIER	CACNA1D	484724	transcript	XM_005632418.2	protein_coding	3	c.484-68156A>G		-1	-1	-1	-1	-1	-1	0
20	36412946	T	C	GATKstd	intron_variant	MODIFIER	CACNA1D	484724	transcript	XM_844338.4	protein_coding	3	c.484-68156A>G		-1	-1	-1	-1	-1	-1	0
20	36412946	T	C	GATKstd	intron_variant	MODIFIER	CACNA1D	484724	transcript	XM_853570.4	protein_coding	3	c.484-68156A>G		-1	-1	-1	-1	-1	-1	0
20	36412946	T	C	GATKstd	intron_variant	MODIFIER	CACNA1D	484724	transcript	XM_014122091.2	protein_coding	3	c.484-68156A>G		-1	-1	-1	-1	-1	-1	0
20	36412946	T	C	GATKstd	intron_variant	MODIFIER	CACNA1D	484724	transcript	XM_014122092.2	protein_coding	3	c.484-68156A>G		-1	-1	-1	-1	-1	-1	0
20	36488613	T	TGCCCGCCC	PASS	upstream_gene_variant	MODIFIER	CACNA1D	484724	transcript	XM_014122083.2	protein_coding	-1	c.-465_-464insGGGCGGGC		-1	-1	-1	-1	-1	-1	158
20	36488613	T	TGCCCGCCC	PASS	upstream_gene_variant	MODIFIER	LOC111091442	111091442	transcript	XR_002617040.1	pseudogene	-1	n.-759_-758insGCCCGCCC		-1	-1	-1	-1	-1	-1	758
20	36488613	T	TGCCCGCCC	PASS	upstream_gene_variant	MODIFIER	CACNA1D	484724	transcript	XM_014122084.2	protein_coding	-1	c.-465_-464insGGGCGGGC		-1	-1	-1	-1	-1	-1	158
20	36488613	T	TGCCCGCCC	PASS	upstream_gene_variant	MODIFIER	CACNA1D	484724	transcript	XM_014122085.2	protein_coding	-1	c.-465_-464insGGGCGGGC		-1	-1	-1	-1	-1	-1	158
20	36488613	T	TGCCCGCCC	PASS	upstream_gene_variant	MODIFIER	CACNA1D	484724	transcript	XM_014122086.2	protein_coding	-1	c.-465_-464insGGGCGGGC		-1	-1	-1	-1	-1	-1	158
20	36488613	T	TGCCCGCCC	PASS	upstream_gene_variant	MODIFIER	CACNA1D	484724	transcript	XM_014122087.2	protein_coding	-1	c.-465_-464insGGGCGGGC		-1	-1	-1	-1	-1	-1	158
20	36488613	T	TGCCCGCCC	PASS	upstream_gene_variant	MODIFIER	CACNA1D	484724	transcript	XM_014122088.2	protein_coding	-1	c.-465_-464insGGGCGGGC		-1	-1	-1	-1	-1	-1	158
20	36488613	T	TGCCCGCCC	PASS	upstream_gene_variant	MODIFIER	CACNA1D	484724	transcript	XM_014122090.2	protein_coding	-1	c.-465_-464insGGGCGGGC		-1	-1	-1	-1	-1	-1	158
20	36488613	T	TGCCCGCCC	PASS	upstream_gene_variant	MODIFIER	CACNA1D	484724	transcript	XM_022406588.1	protein_coding	-1	c.-465_-464insGGGCGGGC		-1	-1	-1	-1	-1	-1	158
20	36488613	T	TGCCCGCCC	PASS	upstream_gene_variant	MODIFIER	CACNA1D	484724	transcript	XM_022406589.1	protein_coding	-1	c.-465_-464insGGGCGGGC		-1	-1	-1	-1	-1	-1	158
20	36488613	T	TGCCCGCCC	PASS	upstream_gene_variant	MODIFIER	CACNA1D	484724	transcript	XM_022406591.1	protein_coding	-1	c.-465_-464insGGGCGGGC		-1	-1	-1	-1	-1	-1	158
20	36488613	T	TGCCCGCCC	PASS	upstream_gene_variant	MODIFIER	CACNA1D	484724	transcript	XM_022406592.1	protein_coding	-1	c.-465_-464insGGGCGGGC		-1	-1	-1	-1	-1	-1	158
20	36488613	T	TGCCCGCCC	PASS	upstream_gene_variant	MODIFIER	CACNA1D	484724	transcript	XM_022406593.1	protein_coding	-1	c.-465_-464insGGGCGGGC		-1	-1	-1	-1	-1	-1	158
20	36488613	T	TGCCCGCCC	PASS	upstream_gene_variant	MODIFIER	CACNA1D	484724	transcript	XM_022406594.1	protein_coding	-1	c.-465_-464insGGGCGGGC		-1	-1	-1	-1	-1	-1	158
20	36488613	T	TGCCCGCCC	PASS	upstream_gene_variant	MODIFIER	CACNA1D	484724	transcript	XM_022406595.1	protein_coding	-1	c.-465_-464insGGGCGGGC		-1	-1	-1	-1	-1	-1	158
20	36488613	T	TGCCCGCCC	PASS	upstream_gene_variant	MODIFIER	CACNA1D	484724	transcript	XM_014122089.2	protein_coding	-1	c.-465_-464insGGGCGGGC		-1	-1	-1	-1	-1	-1	157
20	36488613	T	TGCCCGCCC	PASS	upstream_gene_variant	MODIFIER	CACNA1D	484724	transcript	XM_003432787.3	protein_coding	-1	c.-465_-464insGGGCGGGC		-1	-1	-1	-1	-1	-1	465
20	36488613	T	TGCCCGCCC	PASS	upstream_gene_variant	MODIFIER	CACNA1D	484724	transcript	XM_005632418.2	protein_coding	-1	c.-465_-464insGGGCGGGC		-1	-1	-1	-1	-1	-1	465
20	36488613	T	TGCCCGCCC	PASS	upstream_gene_variant	MODIFIER	CACNA1D	484724	transcript	XM_844338.4	protein_coding	-1	c.-465_-464insGGGCGGGC		-1	-1	-1	-1	-1	-1	465
20	36488613	T	TGCCCGCCC	PASS	upstream_gene_variant	MODIFIER	CACNA1D	484724	transcript	XM_853570.4	protein_coding	-1	c.-465_-464insGGGCGGGC		-1	-1	-1	-1	-1	-1	465
20	36488613	T	TGCCCGCCC	PASS	upstream_gene_variant	MODIFIER	CACNA1D	484724	transcript	XM_014122091.2	protein_coding	-1	c.-465_-464insGGGCGGGC		-1	-1	-1	-1	-1	-1	154
20	36488613	T	TGCCCGCCC	PASS	upstream_gene_variant	MODIFIER	CACNA1D	484724	transcript	XM_014122092.2	protein_coding	-1	c.-465_-464insGGGCGGGC		-1	-1	-1	-1	-1	-1	154
20	36488613	T	TGCCCGCCC	PASS	intergenic_region	MODIFIER	CACNA1D-LOC111091442	484724-111091442	intergenic_region	484724-111091442		-1	n.36488613_36488614insGCCCGCCC		-1	-1	-1	-1	-1	-1	0
20	36669609	G	C	GATKstd	intergenic_region	MODIFIER	DCP1A-TKT	607346-476588	intergenic_region	607346-476588		-1	n.36669609G>C		-1	-1	-1	-1	-1	-1	0
20	38714232	AAGAG	A	PASS	intergenic_region	MODIFIER	DOCK3-MAPKAPK3	476610-484756	intergenic_region	476610-484756		-1	n.38714233_38714236delAGAG		-1	-1	-1	-1	-1	-1	0
20	38994603	G	A	GATKstd	3_prime_UTR_variant	MODIFIER	CACNA2D2	100688870	transcript	XM_014121960.2	protein_coding	38	c.*1330G>A		-1	-1	-1	-1	-1	-1	1330
20	38994603	G	A	GATKstd	3_prime_UTR_variant	MODIFIER	CACNA2D2	100688870	transcript	XM_022406687.1	protein_coding	37	c.*1538G>A		-1	-1	-1	-1	-1	-1	1538
20	38994603	G	A	GATKstd	3_prime_UTR_variant	MODIFIER	CACNA2D2	100688870	transcript	XM_022406684.1	protein_coding	37	c.*1538G>A		-1	-1	-1	-1	-1	-1	1538
20	38994603	G	A	GATKstd	3_prime_UTR_variant	MODIFIER	CACNA2D2	100688870	transcript	XM_022406685.1	protein_coding	37	c.*1538G>A		-1	-1	-1	-1	-1	-1	1538
20	38994603	G	A	GATKstd	3_prime_UTR_variant	MODIFIER	CACNA2D2	100688870	transcript	XM_022406686.1	protein_coding	37	c.*1538G>A		-1	-1	-1	-1	-1	-1	1538
20	38994603	G	A	GATKstd	upstream_gene_variant	MODIFIER	TMEM115	484758	transcript	XM_845052.5	protein_coding	-1	c.-3437G>A		-1	-1	-1	-1	-1	-1	2979
20	38994603	G	A	GATKstd	downstream_gene_variant	MODIFIER	LOC111091325	111091325	transcript	XR_002616802.1	pseudogene	-1	n.*286C>T		-1	-1	-1	-1	-1	-1	286
20	52027369	G	GGGGGGGCCC	PASS	intron_variant	MODIFIER	INSR	484990	transcript	XM_005633222.2	protein_coding	17	c.3441+33_3441+34insGGGCCCCCC		-1	-1	-1	-1	-1	-1	0
20	52027369	G	GGGGGGGCCC	PASS	intron_variant	MODIFIER	INSR	484990	transcript	XM_022407090.1	protein_coding	17	c.2781+33_2781+34insGGGCCCCCC		-1	-1	-1	-1	-1	-1	0
20	52027369	G	GGGGGGGCCC	PASS	intron_variant	MODIFIER	INSR	484990	transcript	XM_022407087.1	protein_coding	17	c.3438+33_3438+34insGGGCCCCCC		-1	-1	-1	-1	-1	-1	0
20	52027369	G	GGGGGGGCCC	PASS	intron_variant	MODIFIER	INSR	484990	transcript	XM_022407088.1	protein_coding	16	c.3405+33_3405+34insGGGCCCCCC		-1	-1	-1	-1	-1	-1	0
20	52027369	G	GGGGGGGCCC	PASS	intron_variant	MODIFIER	INSR	484990	transcript	XM_022407089.1	protein_coding	16	c.3402+33_3402+34insGGGCCCCCC		-1	-1	-1	-1	-1	-1	0
21	1593320	C	CCACCCGGCCCCCAACCA	PASS	intron_variant	MODIFIER	CNTN5	485109	transcript	XM_005633312.3	protein_coding	6	c.577+21210_577+21211insTGGTTGGGGGCCGGGTG		-1	-1	-1	-1	-1	-1	0
21	1593320	C	CCACCCGGCCCCCAACCA	PASS	intron_variant	MODIFIER	CNTN5	485109	transcript	XM_014122723.2	protein_coding	7	c.577+21210_577+21211insTGGTTGGGGGCCGGGTG		-1	-1	-1	-1	-1	-1	0
21	1593320	C	CCACCCGGCCCCCAACCA	PASS	intron_variant	MODIFIER	CNTN5	485109	transcript	XM_014122727.2	protein_coding	7	c.577+21210_577+21211insTGGTTGGGGGCCGGGTG		-1	-1	-1	-1	-1	-1	0
21	9522102	A	AG	PASS	intergenic_region	MODIFIER	LOC100682679-LOC106560174	100682679-106560174	intergenic_region	100682679-106560174		-1	n.9522102_9522103insG		-1	-1	-1	-1	-1	-1	0
21	9522104	C	CTCAGCTATATGCCAAT	PASS	intergenic_region	MODIFIER	LOC100682679-LOC106560174	100682679-106560174	intergenic_region	100682679-106560174		-1	n.9522104_9522105insTCAGCTATATGCCAAT		-1	-1	-1	-1	-1	-1	0
21	9522109	G	T	GATKstd	intergenic_region	MODIFIER	LOC100682679-LOC106560174	100682679-106560174	intergenic_region	100682679-106560174		-1	n.9522109G>T		-1	-1	-1	-1	-1	-1	0
21	11860503	A	ACCCCTTAGGACTGTTTTTTCCCCCCTGCATCCTATAGGTTTTGGCATGTTGTGGTC	PASS	intergenic_region	MODIFIER	LOC111091495-LOC111091496	111091495-111091496	intergenic_region	111091495-111091496		-1	n.11860503_11860504insCCCCTTAGGACTGTTTTTTCCCCCCTGCATCCTATAGGTTTTGGCATGTTGTGGTC		-1	-1	-1	-1	-1	-1	0
21	27200439	G	T	GATKstd	upstream_gene_variant	MODIFIER	LOC100684682	100684682	transcript	XM_022407982.1	protein_coding	-1	c.-2064C>A		-1	-1	-1	-1	-1	-1	2062
21	27200439	G	T	GATKstd	intergenic_region	MODIFIER	LOC100684682-LOC100688692	100684682-100688692	intergenic_region	100684682-100688692		-1	n.27200439G>T		-1	-1	-1	-1	-1	-1	0
21	27200451	G	A	GATKstd	upstream_gene_variant	MODIFIER	LOC100684682	100684682	transcript	XM_022407982.1	protein_coding	-1	c.-2076C>T		-1	-1	-1	-1	-1	-1	2074
21	27200451	G	A	GATKstd	intergenic_region	MODIFIER	LOC100684682-LOC100688692	100684682-100688692	intergenic_region	100684682-100688692		-1	n.27200451G>A		-1	-1	-1	-1	-1	-1	0
21	27229936	C	T	GATKstd	intergenic_region	MODIFIER	LOC100684682-LOC100688692	100684682-100688692	intergenic_region	100684682-100688692		-1	n.27229936C>T		-1	-1	-1	-1	-1	-1	0
21	28061829	C	G	GATKstd	downstream_gene_variant	MODIFIER	COR51X4	485249	transcript	XM_542367.3	protein_coding	-1	c.*1416C>G		-1	-1	-1	-1	-1	-1	1416
21	28061829	C	G	GATKstd	intergenic_region	MODIFIER	COR51X4-LOC610378	485249-610378	intergenic_region	485249-610378		-1	n.28061829C>G		-1	-1	-1	-1	-1	-1	0
21	35821535	A	C	GATKstd	intron_variant	MODIFIER	TEAD1	610713	transcript	XM_005633681.3	protein_coding	2	c.158-37826A>C		-1	-1	-1	-1	-1	-1	0
21	35821535	A	C	GATKstd	intron_variant	MODIFIER	TEAD1	610713	transcript	XM_005633682.3	protein_coding	2	c.158-37826A>C		-1	-1	-1	-1	-1	-1	0
21	35821535	A	C	GATKstd	intron_variant	MODIFIER	TEAD1	610713	transcript	XM_014122601.2	protein_coding	2	c.158-37826A>C		-1	-1	-1	-1	-1	-1	0
21	35821535	A	C	GATKstd	intron_variant	MODIFIER	TEAD1	610713	transcript	XM_014122602.2	protein_coding	2	c.158-37826A>C		-1	-1	-1	-1	-1	-1	0
21	35821535	A	C	GATKstd	intron_variant	MODIFIER	TEAD1	610713	transcript	XM_014122603.2	protein_coding	2	c.158-37826A>C		-1	-1	-1	-1	-1	-1	0
21	35821535	A	C	GATKstd	intron_variant	MODIFIER	TEAD1	610713	transcript	XM_014122604.2	protein_coding	2	c.158-37826A>C		-1	-1	-1	-1	-1	-1	0
21	40036784	C	CCCT	PASS	intron_variant	MODIFIER	ABCC8	485402	transcript	XM_005633723.3	protein_coding	1	c.148+49_148+50insAGG		-1	-1	-1	-1	-1	-1	0
21	40036784	C	CCCT	PASS	intron_variant	MODIFIER	ABCC8	485402	transcript	XM_005633724.3	protein_coding	1	c.148+49_148+50insAGG		-1	-1	-1	-1	-1	-1	0
21	40036784	C	CCCT	PASS	intron_variant	MODIFIER	ABCC8	485402	transcript	XM_005633725.3	protein_coding	1	c.148+49_148+50insAGG		-1	-1	-1	-1	-1	-1	0
21	40036784	C	CCCT	PASS	intron_variant	MODIFIER	ABCC8	485402	transcript	XM_014122750.2	protein_coding	1	c.148+49_148+50insAGG		-1	-1	-1	-1	-1	-1	0
21	40036784	C	CCCT	PASS	intron_variant	MODIFIER	ABCC8	485402	transcript	XM_022407901.1	protein_coding	1	c.148+49_148+50insAGG		-1	-1	-1	-1	-1	-1	0
21	40036784	C	CCCT	PASS	intron_variant	MODIFIER	ABCC8	485402	transcript	XM_022407902.1	protein_coding	1	c.148+49_148+50insAGG		-1	-1	-1	-1	-1	-1	0
21	40036784	C	CCCT	PASS	intron_variant	MODIFIER	ABCC8	485402	transcript	XM_022407903.1	protein_coding	1	c.148+49_148+50insAGG		-1	-1	-1	-1	-1	-1	0
21	40036784	C	CCCT	PASS	intron_variant	MODIFIER	ABCC8	485402	transcript	XM_014122751.2	protein_coding	1	c.148+49_148+50insAGG		-1	-1	-1	-1	-1	-1	0
21	40036784	C	CCCT	PASS	intron_variant	MODIFIER	ABCC8	485402	transcript	XM_005633726.3	protein_coding	1	c.148+49_148+50insAGG		-1	-1	-1	-1	-1	-1	0
21	40631940	C	T	GATKstd	intron_variant	MODIFIER	LOC102155886	102155886	transcript	XM_005633728.3	protein_coding	2	c.91+853G>A		-1	-1	-1	-1	-1	-1	0
21	41546631	G	GAGAGAGAGAGAGAGAGAGAC	PASS	intron_variant	MODIFIER	NAV2	485411	transcript	XM_014122561.2	protein_coding	1	c.75+87573_75+87574insAGAGAGAGAGAGAGAGAGAC		-1	-1	-1	-1	-1	-1	0
21	49031053	T	TTTTATTTTTATTTTATTTTTATTTATTTATTTATTTTTTTTTAATTTTTA	PASS	intergenic_region	MODIFIER	LOC111091588-LOC111091469	111091588-111091469	intergenic_region	111091588-111091469		-1	n.49031053_49031054insTTTATTTTTATTTTATTTTTATTTATTTATTTATTTTTTTTTAATTTTTA		-1	-1	-1	-1	-1	-1	0
22	9310184	T	TA	PASS	intron_variant	MODIFIER	NAA16	485464	transcript	XM_022408358.1	protein_coding	1	c.88-3947_88-3946insT		-1	-1	-1	-1	-1	-1	0
22	9310184	T	TA	PASS	intron_variant	MODIFIER	NAA16	485464	transcript	XM_014106388.2	protein_coding	1	c.88-3947_88-3946insT		-1	-1	-1	-1	-1	-1	0
22	9310184	T	TA	PASS	intron_variant	MODIFIER	NAA16	485464	transcript	XM_022408359.1	protein_coding	1	c.88-3947_88-3946insT		-1	-1	-1	-1	-1	-1	0
22	9310184	T	TA	PASS	intron_variant	MODIFIER	NAA16	485464	transcript	XM_022408360.1	protein_coding	1	c.88-3947_88-3946insT		-1	-1	-1	-1	-1	-1	0
22	9310184	T	TA	PASS	intron_variant	MODIFIER	NAA16	485464	transcript	XM_022408361.1	protein_coding	1	c.88-3947_88-3946insT		-1	-1	-1	-1	-1	-1	0
22	16386997	CTCCTTTCCTTTCCTTTCCTTTCCTTTCCTT	C	PASS	intron_variant	MODIFIER	TDRD3	100686460	transcript	XM_005642451.3	protein_coding	8	c.580-461_580-432delTCCTTTCCTTTCCTTTCCTTTCCTTTCCTT		-1	-1	-1	-1	-1	-1	0
22	43380840	T	C	GATKstd	intron_variant	MODIFIER	GPC5	485518	transcript	XM_542637.6	protein_coding	7	c.1558+185494T>C		-1	-1	-1	-1	-1	-1	0
22	43380841	G	A	GATKstd	intron_variant	MODIFIER	GPC5	485518	transcript	XM_542637.6	protein_coding	7	c.1558+185495G>A		-1	-1	-1	-1	-1	-1	0
23	574676	G	A	GATKstd	intergenic_region	MODIFIER	LOC106557604-LOC111091910	106557604-111091910	intergenic_region	106557604-111091910		-1	n.574676G>A		-1	-1	-1	-1	-1	-1	0
23	1321461	C	G	GATKstd	intergenic_region	MODIFIER	LOC100686553-LOC111091846	100686553-111091846	intergenic_region	100686553-111091846		-1	n.1321461C>G		-1	-1	-1	-1	-1	-1	0
23	1384677	G	GGCCCCCC,GGCCCCCCC	PASS	intron_variant	MODIFIER	ENTPD6	485564	transcript	XM_022408400.1	protein_coding	1	c.-29-6699_-29-6698insGCCCCCC		-1	-1	-1	-1	-1	-1	0
23	1384677	G	GGCCCCCC,GGCCCCCCC	PASS	intron_variant	MODIFIER	ENTPD6	485564	transcript	XM_022408400.1	protein_coding	1	c.-29-6699_-29-6698insGCCCCCCC		-1	-1	-1	-1	-1	-1	0
23	1384677	G	GGCCCCCC,GGCCCCCCC	PASS	intron_variant	MODIFIER	ENTPD6	485564	transcript	XM_542683.6	protein_coding	1	c.-29-6699_-29-6698insGCCCCCC		-1	-1	-1	-1	-1	-1	0
23	1384677	G	GGCCCCCC,GGCCCCCCC	PASS	intron_variant	MODIFIER	ENTPD6	485564	transcript	XM_542683.6	protein_coding	1	c.-29-6699_-29-6698insGCCCCCCC		-1	-1	-1	-1	-1	-1	0
23	1384677	G	GGCCCCCC,GGCCCCCCC	PASS	intron_variant	MODIFIER	ENTPD6	485564	transcript	XM_014106752.2	protein_coding	1	c.-29-6699_-29-6698insGCCCCCC		-1	-1	-1	-1	-1	-1	0
23	1384677	G	GGCCCCCC,GGCCCCCCC	PASS	intron_variant	MODIFIER	ENTPD6	485564	transcript	XM_014106752.2	protein_coding	1	c.-29-6699_-29-6698insGCCCCCCC		-1	-1	-1	-1	-1	-1	0
23	1384677	G	GGCCCCCC,GGCCCCCCC	PASS	intron_variant	MODIFIER	ENTPD6	485564	transcript	XM_022408401.1	protein_coding	1	c.-29-6699_-29-6698insGCCCCCC		-1	-1	-1	-1	-1	-1	0
23	1384677	G	GGCCCCCC,GGCCCCCCC	PASS	intron_variant	MODIFIER	ENTPD6	485564	transcript	XM_022408401.1	protein_coding	1	c.-29-6699_-29-6698insGCCCCCCC		-1	-1	-1	-1	-1	-1	0
23	1384677	G	GGCCCCCC,GGCCCCCCC	PASS	intron_variant	MODIFIER	ENTPD6	485564	transcript	XM_014106753.2	protein_coding	1	c.-111-6699_-111-6698insGCCCCCC		-1	-1	-1	-1	-1	-1	0
23	1384677	G	GGCCCCCC,GGCCCCCCC	PASS	intron_variant	MODIFIER	ENTPD6	485564	transcript	XM_014106753.2	protein_coding	1	c.-111-6699_-111-6698insGCCCCCCC		-1	-1	-1	-1	-1	-1	0
23	1384677	G	GGCCCCCC,GGCCCCCCC	PASS	intron_variant	MODIFIER	ENTPD6	485564	transcript	XM_022408402.1	protein_coding	1	c.-278-8848_-278-8847insGCCCCCC		-1	-1	-1	-1	-1	-1	0
23	1384677	G	GGCCCCCC,GGCCCCCCC	PASS	intron_variant	MODIFIER	ENTPD6	485564	transcript	XM_022408402.1	protein_coding	1	c.-278-8848_-278-8847insGCCCCCCC		-1	-1	-1	-1	-1	-1	0
23	1577862	G	C	GATKstd	splice_donor_variant&intron_variant	HIGH	GINS1	477005	transcript	XM_005634173.3	protein_coding	3	c.228+1G>C		-1	-1	-1	-1	-1	-1	0
23	1577862	G	C	GATKstd	missense_variant	MODERATE	GINS1	477005	transcript	XM_843559.5	protein_coding	3	c.229G>C	p.Val77Leu	379	1187	229	591	77	196	0
23	1577862	G	C	GATKstd	missense_variant	MODERATE	GINS1	477005	transcript	XM_005634177.3	protein_coding	3	c.229G>C	p.Val77Leu	381	1020	229	477	77	158	0
23	1577862	G	C	GATKstd	missense_variant	MODERATE	GINS1	477005	transcript	XM_005634171.3	protein_coding	3	c.229G>C	p.Val77Leu	380	1113	229	516	77	171	0
23	1577862	G	C	GATKstd	missense_variant	MODERATE	GINS1	477005	transcript	XM_005634174.3	protein_coding	5	c.124G>C	p.Val42Leu	742	1550	124	486	42	161	0
23	1577862	G	C	GATKstd	missense_variant	MODERATE	GINS1	477005	transcript	XM_005634176.3	protein_coding	4	c.124G>C	p.Val42Leu	455	1263	124	486	42	161	0
23	1577862	G	C	GATKstd	missense_variant	MODERATE	GINS1	477005	transcript	XM_022408410.1	protein_coding	3	c.124G>C	p.Val42Leu	370	1178	124	486	42	161	0
23	2357459	C	A	GATKstd	upstream_gene_variant	MODIFIER	LOC100687334	100687334	transcript	100687334	pseudogene	-1	n.-1881C>A		-1	-1	-1	-1	-1	-1	1881
23	2357459	C	A	GATKstd	intergenic_region	MODIFIER	LOC106557605-LOC100687334	106557605-100687334	intergenic_region	106557605-100687334		-1	n.2357459C>A		-1	-1	-1	-1	-1	-1	0
23	2872678	G	T	GATKstd	intron_variant	MODIFIER	ANO10	477010	transcript	XM_005634184.3	protein_coding	12	c.1915-27183G>T		-1	-1	-1	-1	-1	-1	0
23	2872678	G	T	GATKstd	intron_variant	MODIFIER	ANO10	477010	transcript	XM_005634185.3	protein_coding	11	c.1840-27183G>T		-1	-1	-1	-1	-1	-1	0
23	2872678	G	T	GATKstd	intron_variant	MODIFIER	ANO10	477010	transcript	XM_022408416.1	protein_coding	11	c.1795-27183G>T		-1	-1	-1	-1	-1	-1	0
23	3238306	G	A	GATKstd	intergenic_region	MODIFIER	LOC111091904-CLASP2	111091904-477012	intergenic_region	111091904-477012		-1	n.3238306G>A		-1	-1	-1	-1	-1	-1	0
23	3608573	G	C	GATKstd	upstream_gene_variant	MODIFIER	FBXL2	485573	transcript	XM_022408430.1	protein_coding	-1	c.-25668C>G		-1	-1	-1	-1	-1	-1	2557
23	3608573	G	C	GATKstd	intron_variant	MODIFIER	LOC100856198	100856198	transcript	XM_014106763.2	protein_coding	1	c.-256-413G>C		-1	-1	-1	-1	-1	-1	0
23	3608573	G	C	GATKstd	intron_variant	MODIFIER	LOC100856198	100856198	transcript	XR_002618019.1	pseudogene	1	n.215-413G>C		-1	-1	-1	-1	-1	-1	0
23	3608573	G	C	GATKstd	intron_variant	MODIFIER	LOC100856198	100856198	transcript	XR_002618020.1	pseudogene	1	n.215-413G>C		-1	-1	-1	-1	-1	-1	0
23	3608573	G	C	GATKstd	intron_variant	MODIFIER	LOC100856198	100856198	transcript	XM_022408432.1	protein_coding	1	c.-189-413G>C		-1	-1	-1	-1	-1	-1	0
23	3608573	G	C	GATKstd	intron_variant	MODIFIER	LOC100856198	100856198	transcript	XM_022408433.1	protein_coding	1	c.-219-413G>C		-1	-1	-1	-1	-1	-1	0
23	3608573	G	C	GATKstd	intron_variant	MODIFIER	LOC100856198	100856198	transcript	XM_022408434.1	protein_coding	1	c.-81+1436G>C		-1	-1	-1	-1	-1	-1	0
23	3608573	G	C	GATKstd	intron_variant	MODIFIER	LOC100856198	100856198	transcript	XM_022408435.1	protein_coding	1	c.-111+1436G>C		-1	-1	-1	-1	-1	-1	0
23	3608573	G	C	GATKstd	intron_variant	MODIFIER	LOC100856198	100856198	transcript	XR_002618021.1	pseudogene	1	n.215-413G>C		-1	-1	-1	-1	-1	-1	0
23	3814073	A	G	GATKstd	3_prime_UTR_variant	MODIFIER	GLB1	403873	transcript	XM_022408380.1	protein_coding	16	c.*161A>G		-1	-1	-1	-1	-1	-1	161
23	3814073	A	G	GATKstd	3_prime_UTR_variant	MODIFIER	GLB1	403873	transcript	XM_022408379.1	protein_coding	16	c.*161A>G		-1	-1	-1	-1	-1	-1	161
23	3814073	A	G	GATKstd	downstream_gene_variant	MODIFIER	GLB1	403873	transcript	NM_001037641.1	protein_coding	-1	c.*161A>G		-1	-1	-1	-1	-1	-1	155
23	3989377	T	TA	PASS	intron_variant	MODIFIER	CNOT10	612778	transcript	XM_853263.5	protein_coding	17	c.2184+230_2184+231insT		-1	-1	-1	-1	-1	-1	0
23	3989377	T	TA	PASS	intron_variant	MODIFIER	CNOT10	612778	transcript	XM_005634204.3	protein_coding	17	c.2181+230_2181+231insT		-1	-1	-1	-1	-1	-1	0
23	3989377	T	TA	PASS	intron_variant	MODIFIER	CNOT10	612778	transcript	XR_002618024.1	pseudogene	17	n.2279+230_2279+231insT		-1	-1	-1	-1	-1	-1	0
23	3989377	T	TA	PASS	intron_variant	MODIFIER	CNOT10	612778	transcript	XM_022408436.1	protein_coding	16	c.1704+230_1704+231insT		-1	-1	-1	-1	-1	-1	0
23	3989377	T	TA	PASS	intron_variant	MODIFIER	CNOT10	612778	transcript	XM_844118.5	protein_coding	17	c.2004+230_2004+231insT		-1	-1	-1	-1	-1	-1	0
23	3989377	T	TA	PASS	intron_variant	MODIFIER	CNOT10	612778	transcript	XM_005634205.3	protein_coding	17	c.2184+230_2184+231insT		-1	-1	-1	-1	-1	-1	0
23	4192725	A	AT	PASS	intron_variant	MODIFIER	PDCD6IP	477015	transcript	XM_005634206.3	protein_coding	16	c.2259+229_2259+230insT		-1	-1	-1	-1	-1	-1	0
23	4192725	A	AT	PASS	intron_variant	MODIFIER	PDCD6IP	477015	transcript	XM_534215.6	protein_coding	16	c.2244+229_2244+230insT		-1	-1	-1	-1	-1	-1	0
23	4413855	G	A	GATKstd	intergenic_region	MODIFIER	PDCD6IP-LOC100685151	477015-100685151	intergenic_region	477015-100685151		-1	n.4413855G>A		-1	-1	-1	-1	-1	-1	0
23	4475625	G	A	GATKstd	intergenic_region	MODIFIER	LOC100685151-LOC111091861	100685151-111091861	intergenic_region	100685151-111091861		-1	n.4475625G>A		-1	-1	-1	-1	-1	-1	0
23	4783818	G	A	GATKstd	downstream_gene_variant	MODIFIER	LOC111091862	111091862	transcript	XR_002618029.1	pseudogene	-1	n.*511G>A		-1	-1	-1	-1	-1	-1	511
23	4783818	G	A	GATKstd	intron_variant	MODIFIER	LOC102155029	102155029	transcript	XR_002618026.1	pseudogene	4	n.605-27735G>A		-1	-1	-1	-1	-1	-1	0
23	4783818	G	A	GATKstd	intron_variant	MODIFIER	LOC102155029	102155029	transcript	XR_002618027.1	pseudogene	4	n.341-27735G>A		-1	-1	-1	-1	-1	-1	0
23	5931460	C	T	GATKstd	intergenic_region	MODIFIER	ARPP21-LOC111091961	477016-111091961	intergenic_region	477016-111091961		-1	n.5931460C>T		-1	-1	-1	-1	-1	-1	0
23	6580268	A	C	GATKstd	intergenic_region	MODIFIER	STAC-LOC100685633	477017-100685633	intergenic_region	477017-100685633		-1	n.6580268A>C		-1	-1	-1	-1	-1	-1	0
23	8121910	T	A	GATKstd	upstream_gene_variant	MODIFIER	XYLB	609126	transcript	XM_846334.4	protein_coding	-1	c.-1168T>A		-1	-1	-1	-1	-1	-1	1131
23	8121910	T	A	GATKstd	upstream_gene_variant	MODIFIER	XYLB	609126	transcript	XR_295287.3	pseudogene	-1	n.-1131T>A		-1	-1	-1	-1	-1	-1	1131
23	8121910	T	A	GATKstd	upstream_gene_variant	MODIFIER	XYLB	609126	transcript	XM_022408479.1	protein_coding	-1	c.-12430T>A		-1	-1	-1	-1	-1	-1	1143
23	8121910	T	A	GATKstd	intergenic_region	MODIFIER	SLC22A14-XYLB	485588-609126	intergenic_region	485588-609126		-1	n.8121910T>A		-1	-1	-1	-1	-1	-1	0
23	10152790	C	T	GATKstd	intergenic_region	MODIFIER	LOC100687892-LOC111091857	100687892-111091857	intergenic_region	100687892-111091857		-1	n.10152790C>T		-1	-1	-1	-1	-1	-1	0
23	10297573	T	C	GATKstd	intergenic_region	MODIFIER	LOC106557623-LOC111091881	106557623-111091881	intergenic_region	106557623-111091881		-1	n.10297573T>C		-1	-1	-1	-1	-1	-1	0
23	10582243	T	C	PASS	intron_variant	MODIFIER	ULK4	477033	transcript	XM_022408505.1	protein_coding	36	c.3745-1152A>G		-1	-1	-1	-1	-1	-1	0
23	10582243	T	C	PASS	intron_variant	MODIFIER	ULK4	477033	transcript	XM_022408506.1	protein_coding	36	c.3742-1152A>G		-1	-1	-1	-1	-1	-1	0
23	10582243	T	C	PASS	intron_variant	MODIFIER	ULK4	477033	transcript	XM_534232.5	protein_coding	35	c.3676-1152A>G		-1	-1	-1	-1	-1	-1	0
23	10783642	A	G	PASS	intron_variant	MODIFIER	ULK4	477033	transcript	XM_022408505.1	protein_coding	33	c.3293-30105T>C		-1	-1	-1	-1	-1	-1	0
23	10783642	A	G	PASS	intron_variant	MODIFIER	ULK4	477033	transcript	XM_022408506.1	protein_coding	33	c.3290-30105T>C		-1	-1	-1	-1	-1	-1	0
23	10783642	A	G	PASS	intron_variant	MODIFIER	ULK4	477033	transcript	XM_534232.5	protein_coding	32	c.3224-30105T>C		-1	-1	-1	-1	-1	-1	0
23	11210342	AAGG	A	PASS	intron_variant	MODIFIER	LOC100686144	100686144	transcript	XR_002618064.1	pseudogene	3	n.499-963_499-961delCCT		-1	-1	-1	-1	-1	-1	0
23	11210342	AAGG	A	PASS	intron_variant	MODIFIER	LOC100686144	100686144	transcript	XR_002618067.1	pseudogene	3	n.499-1007_499-1005delCCT		-1	-1	-1	-1	-1	-1	0
23	11210342	AAGG	A	PASS	intron_variant	MODIFIER	LOC100686144	100686144	transcript	XR_002618066.1	pseudogene	3	n.500-963_500-961delCCT		-1	-1	-1	-1	-1	-1	0
23	11210342	AAGG	A	PASS	intron_variant	MODIFIER	LOC100686144	100686144	transcript	XR_002618065.1	pseudogene	3	n.501-963_501-961delCCT		-1	-1	-1	-1	-1	-1	0
23	11551172	G	A	GATKstd	intergenic_region	MODIFIER	LYZL4-LOC111091905	100855480-111091905	intergenic_region	100855480-111091905		-1	n.11551172G>A		-1	-1	-1	-1	-1	-1	0
23	14189728	A	AAC	PASS	intergenic_region	MODIFIER	LOC111091844-RBMS3	111091844-485630	intergenic_region	111091844-485630		-1	n.14189728_14189729insAC		-1	-1	-1	-1	-1	-1	0
23	39142588	A	ATTTTTTTTTTTTT	PASS	intron_variant	MODIFIER	SLC9A9	611417	transcript	XM_849086.5	protein_coding	7	c.756-26447_756-26446insAAAAAAAAAAAAA		-1	-1	-1	-1	-1	-1	0
23	39142588	A	ATTTTTTTTTTTTT	PASS	intron_variant	MODIFIER	LOC106557635	106557635	transcript	XR_002618265.1	pseudogene	3	n.645-3283_645-3282insTTTTTTTTTTTTT		-1	-1	-1	-1	-1	-1	0
23	39142588	A	ATTTTTTTTTTTTT	PASS	intron_variant	MODIFIER	SLC9A9	611417	transcript	XM_022408719.1	protein_coding	6	c.573-26447_573-26446insAAAAAAAAAAAAA		-1	-1	-1	-1	-1	-1	0
23	39142588	A	ATTTTTTTTTTTTT	PASS	intron_variant	MODIFIER	SLC9A9	611417	transcript	XM_022408721.1	protein_coding	6	c.573-26447_573-26446insAAAAAAAAAAAAA		-1	-1	-1	-1	-1	-1	0
23	39142588	A	ATTTTTTTTTTTTT	PASS	intron_variant	MODIFIER	SLC9A9	611417	transcript	XM_022408718.1	protein_coding	7	c.573-26447_573-26446insAAAAAAAAAAAAA		-1	-1	-1	-1	-1	-1	0
23	39142588	A	ATTTTTTTTTTTTT	PASS	intron_variant	MODIFIER	SLC9A9	611417	transcript	XM_022408717.1	protein_coding	7	c.573-26447_573-26446insAAAAAAAAAAAAA		-1	-1	-1	-1	-1	-1	0
23	39142588	A	ATTTTTTTTTTTTT	PASS	intron_variant	MODIFIER	SLC9A9	611417	transcript	XM_022408720.1	protein_coding	7	c.573-26447_573-26446insAAAAAAAAAAAAA		-1	-1	-1	-1	-1	-1	0
23	39142588	A	ATTTTTTTTTTTTT	PASS	intron_variant	MODIFIER	SLC9A9	611417	transcript	XM_022408716.1	protein_coding	7	c.573-26447_573-26446insAAAAAAAAAAAAA		-1	-1	-1	-1	-1	-1	0
23	39142588	A	ATTTTTTTTTTTTT	PASS	intron_variant	MODIFIER	LOC106557635	106557635	transcript	XR_002618266.1	pseudogene	3	n.645-3283_645-3282insTTTTTTTTTTTTT		-1	-1	-1	-1	-1	-1	0
23	39142588	A	ATTTTTTTTTTTTT	PASS	intron_variant	MODIFIER	LOC106557635	106557635	transcript	XR_002618263.1	pseudogene	3	n.645-3283_645-3282insTTTTTTTTTTTTT		-1	-1	-1	-1	-1	-1	0
23	39142588	A	ATTTTTTTTTTTTT	PASS	intron_variant	MODIFIER	LOC106557635	106557635	transcript	XR_002618269.1	pseudogene	3	n.645-3283_645-3282insTTTTTTTTTTTTT		-1	-1	-1	-1	-1	-1	0
23	39142588	A	ATTTTTTTTTTTTT	PASS	intron_variant	MODIFIER	LOC106557635	106557635	transcript	XR_001314286.2	pseudogene	3	n.645-3283_645-3282insTTTTTTTTTTTTT		-1	-1	-1	-1	-1	-1	0
23	39142588	A	ATTTTTTTTTTTTT	PASS	intron_variant	MODIFIER	LOC106557635	106557635	transcript	XR_002618264.1	pseudogene	3	n.645-3283_645-3282insTTTTTTTTTTTTT		-1	-1	-1	-1	-1	-1	0
23	39142588	A	ATTTTTTTTTTTTT	PASS	intron_variant	MODIFIER	LOC106557635	106557635	transcript	XR_002618267.1	pseudogene	3	n.645-3283_645-3282insTTTTTTTTTTTTT		-1	-1	-1	-1	-1	-1	0
23	39142588	A	ATTTTTTTTTTTTT	PASS	intron_variant	MODIFIER	LOC106557635	106557635	transcript	XR_002618272.1	pseudogene	3	n.645-3283_645-3282insTTTTTTTTTTTTT		-1	-1	-1	-1	-1	-1	0
23	39142588	A	ATTTTTTTTTTTTT	PASS	intron_variant	MODIFIER	LOC106557635	106557635	transcript	XR_002618273.1	pseudogene	3	n.645-3283_645-3282insTTTTTTTTTTTTT		-1	-1	-1	-1	-1	-1	0
23	39142588	A	ATTTTTTTTTTTTT	PASS	intron_variant	MODIFIER	LOC106557635	106557635	transcript	XR_002618274.1	pseudogene	3	n.645-3283_645-3282insTTTTTTTTTTTTT		-1	-1	-1	-1	-1	-1	0
23	39142588	A	ATTTTTTTTTTTTT	PASS	intron_variant	MODIFIER	LOC106557635	106557635	transcript	XR_002618275.1	pseudogene	3	n.645-3283_645-3282insTTTTTTTTTTTTT		-1	-1	-1	-1	-1	-1	0
23	39142588	A	ATTTTTTTTTTTTT	PASS	intron_variant	MODIFIER	LOC106557635	106557635	transcript	XR_002618268.1	pseudogene	3	n.644-3283_644-3282insTTTTTTTTTTTTT		-1	-1	-1	-1	-1	-1	0
23	39142588	A	ATTTTTTTTTTTTT	PASS	intron_variant	MODIFIER	LOC106557635	106557635	transcript	XR_002618271.1	pseudogene	3	n.640-3283_640-3282insTTTTTTTTTTTTT		-1	-1	-1	-1	-1	-1	0
23	39142588	A	ATTTTTTTTTTTTT	PASS	intron_variant	MODIFIER	LOC106557635	106557635	transcript	XR_002618270.1	pseudogene	3	n.640-3283_640-3282insTTTTTTTTTTTTT		-1	-1	-1	-1	-1	-1	0
23	39142588	A	ATTTTTTTTTTTTT	PASS	intron_variant	MODIFIER	LOC106557635	106557635	transcript	XR_295359.3	pseudogene	3	n.639-3283_639-3282insTTTTTTTTTTTTT		-1	-1	-1	-1	-1	-1	0
23	40310096	C	CGTTACTTTCTGCAAGCAATGGTTGTGCATGTCACTTCACATACATAGCAGCATGTTATTTTTTTTCCCTATCAAGTCACA	PASS	intron_variant	MODIFIER	LOC477105	477105	transcript	477105	pseudogene	2	n.491-11332_491-11331insGTTACTTTCTGCAAGCAATGGTTGTGCATGTCACTTCACATACATAGCAGCATGTTATTTTTTTTCCCTATCAAGTCACA		-1	-1	-1	-1	-1	-1	0
23	40310096	C	CGTTACTTTCTGCAAGCAATGGTTGTGCATGTCACTTCACATACATAGCAGCATGTTATTTTTTTTCCCTATCAAGTCACA	PASS	intron_variant	MODIFIER	LOC106557598	106557598	transcript	XR_001314234.2	pseudogene	2	n.347-26832_347-26831insTGTGACTTGATAGGGAAAAAAAATAACATGCTGCTATGTATGTGAAGTGACATGCACAACCATTGCTTGCAGAAAGTAAC		-1	-1	-1	-1	-1	-1	0
23	40310100	A	AAAACAGATT	PASS	intron_variant	MODIFIER	LOC477105	477105	transcript	477105	pseudogene	2	n.491-11328_491-11327insAAACAGATT		-1	-1	-1	-1	-1	-1	0
23	40310100	A	AAAACAGATT	PASS	intron_variant	MODIFIER	LOC106557598	106557598	transcript	XR_001314234.2	pseudogene	2	n.347-26836_347-26835insAATCTGTTT		-1	-1	-1	-1	-1	-1	0
23	41064260	A	G	GATKstd	intergenic_region	MODIFIER	LOC111091885-LOC100688646	111091885-100688646	intergenic_region	111091885-100688646		-1	n.41064260A>G		-1	-1	-1	-1	-1	-1	0
24	20960830	C	G	PASS	intron_variant	MODIFIER	DEFB123	100684036	transcript	XM_003433241.4	protein_coding	1	c.268+1125C>G		-1	-1	-1	-1	-1	-1	0
24	22280713	T	TTTTTATTTATTTATGATAGTCA	PASS	intron_variant	MODIFIER	BPIFB2	485834	transcript	XM_542958.4	protein_coding	4	c.314+422_314+423insTTTTATTTATTTATGATAGTCA		-1	-1	-1	-1	-1	-1	0
24	31555846	G	A	GATKstd	intron_variant	MODIFIER	TOX2	485880	transcript	XM_014107193.2	protein_coding	1	c.126+3856G>A		-1	-1	-1	-1	-1	-1	0
24	31555846	G	A	GATKstd	intron_variant	MODIFIER	TOX2	485880	transcript	XM_543004.6	protein_coding	1	c.100-19436G>A		-1	-1	-1	-1	-1	-1	0
24	31555846	G	A	GATKstd	intron_variant	MODIFIER	TOX2	485880	transcript	XM_022409486.1	protein_coding	1	c.99+32403G>A		-1	-1	-1	-1	-1	-1	0
24	31555846	G	A	GATKstd	intron_variant	MODIFIER	TOX2	485880	transcript	XM_005635083.3	protein_coding	1	c.-28+3873G>A		-1	-1	-1	-1	-1	-1	0
24	33861138	T	TTTTTTTTTTA	PASS	intron_variant	MODIFIER	SLC13A3	485910	transcript	XM_543034.5	protein_coding	1	c.112-3591_112-3590insTAAAAAAAAA		-1	-1	-1	-1	-1	-1	0
24	33861138	T	TTTTTTTTTTA	PASS	intron_variant	MODIFIER	SLC13A3	485910	transcript	XM_022408841.1	protein_coding	1	c.-30-3591_-30-3590insTAAAAAAAAA		-1	-1	-1	-1	-1	-1	0
24	38144333	T	G	GATKstd	intron_variant	MODIFIER	AR	403588_circ	transcript	NM_001003053.1_circ	protein_coding	3	c.868+3412872T>G		-1	-1	-1	-1	-1	-1	0	WARNING_TRANSCRIPT_MULTIPLE_STOP_CODONS
24	46488428	T	G	GATKstd	upstream_gene_variant	MODIFIER	MIR133C	100886148	transcript	NR_049419.1	pseudogene	-1	n.-2073T>G		-1	-1	-1	-1	-1	-1	2073
24	46488428	T	G	GATKstd	upstream_gene_variant	MODIFIER	MIR133C	100886148	transcript	TRANSCRIPT_100886148	pseudogene	-1	n.-2124T>G		-1	-1	-1	-1	-1	-1	2124
24	46488428	T	G	GATKstd	intron_variant	MODIFIER	AR	403588_circ	transcript	NM_001003053.1_circ	protein_coding	3	c.869-5481358T>G		-1	-1	-1	-1	-1	-1	0	WARNING_TRANSCRIPT_MULTIPLE_STOP_CODONS
25	9966278	C	CAA	PASS	intergenic_region	MODIFIER	LOC111092357-LOC102156398	111092357-102156398	intergenic_region	111092357-102156398		-1	n.9966278_9966279insAA		-1	-1	-1	-1	-1	-1	0
25	13946793	T	TAAGA	PASS	intron_variant	MODIFIER	ATP8A2	100687016	transcript	XM_003433297.4	protein_coding	2	c.221+21318_221+21319insTCTT		-1	-1	-1	-1	-1	-1	0
25	13946793	T	TAAGA	PASS	intron_variant	MODIFIER	ATP8A2	100687016	transcript	XM_022409587.1	protein_coding	2	c.221+21318_221+21319insTCTT		-1	-1	-1	-1	-1	-1	0
25	13946793	T	TAAGA	PASS	intron_variant	MODIFIER	ATP8A2	100687016	transcript	XM_005635539.3	protein_coding	2	c.101+21318_101+21319insTCTT		-1	-1	-1	-1	-1	-1	0
25	13946793	T	TAAGA	PASS	intron_variant	MODIFIER	ATP8A2	100687016	transcript	XM_022409588.1	protein_coding	7	c.101+21318_101+21319insTCTT		-1	-1	-1	-1	-1	-1	0
25	13946793	T	TAAGA	PASS	intron_variant	MODIFIER	ATP8A2	100687016	transcript	XM_022409589.1	protein_coding	6	c.101+21318_101+21319insTCTT		-1	-1	-1	-1	-1	-1	0
25	13946793	T	TAAGA	PASS	intron_variant	MODIFIER	ATP8A2	100687016	transcript	XM_022409590.1	protein_coding	6	c.101+21318_101+21319insTCTT		-1	-1	-1	-1	-1	-1	0
25	13946793	T	TAAGA	PASS	intron_variant	MODIFIER	ATP8A2	100687016	transcript	XM_022409591.1	protein_coding	6	c.101+21318_101+21319insTCTT		-1	-1	-1	-1	-1	-1	0
25	13946793	T	TAAGA	PASS	intron_variant	MODIFIER	ATP8A2	100687016	transcript	XM_022409592.1	protein_coding	6	c.101+21318_101+21319insTCTT		-1	-1	-1	-1	-1	-1	0
25	13946793	T	TAAGA	PASS	intron_variant	MODIFIER	ATP8A2	100687016	transcript	XM_022409593.1	protein_coding	5	c.101+21318_101+21319insTCTT		-1	-1	-1	-1	-1	-1	0
25	13946793	T	TAAGA	PASS	intron_variant	MODIFIER	ATP8A2	100687016	transcript	XM_022409594.1	protein_coding	5	c.101+21318_101+21319insTCTT		-1	-1	-1	-1	-1	-1	0
25	13946793	T	TAAGA	PASS	intron_variant	MODIFIER	ATP8A2	100687016	transcript	XM_022409595.1	protein_coding	4	c.101+21318_101+21319insTCTT		-1	-1	-1	-1	-1	-1	0
25	13946793	T	TAAGA	PASS	intron_variant	MODIFIER	ATP8A2	100687016	transcript	XM_022409597.1	protein_coding	2	c.221+21318_221+21319insTCTT		-1	-1	-1	-1	-1	-1	0
25	13946793	T	TAAGA	PASS	intron_variant	MODIFIER	ATP8A2	100687016	transcript	XM_022409598.1	protein_coding	2	c.221+21318_221+21319insTCTT		-1	-1	-1	-1	-1	-1	0
25	13946797	A	ATTT	PASS	intron_variant	MODIFIER	ATP8A2	100687016	transcript	XM_003433297.4	protein_coding	2	c.221+21314_221+21315insAAA		-1	-1	-1	-1	-1	-1	0
25	13946797	A	ATTT	PASS	intron_variant	MODIFIER	ATP8A2	100687016	transcript	XM_022409587.1	protein_coding	2	c.221+21314_221+21315insAAA		-1	-1	-1	-1	-1	-1	0
25	13946797	A	ATTT	PASS	intron_variant	MODIFIER	ATP8A2	100687016	transcript	XM_005635539.3	protein_coding	2	c.101+21314_101+21315insAAA		-1	-1	-1	-1	-1	-1	0
25	13946797	A	ATTT	PASS	intron_variant	MODIFIER	ATP8A2	100687016	transcript	XM_022409588.1	protein_coding	7	c.101+21314_101+21315insAAA		-1	-1	-1	-1	-1	-1	0
25	13946797	A	ATTT	PASS	intron_variant	MODIFIER	ATP8A2	100687016	transcript	XM_022409589.1	protein_coding	6	c.101+21314_101+21315insAAA		-1	-1	-1	-1	-1	-1	0
25	13946797	A	ATTT	PASS	intron_variant	MODIFIER	ATP8A2	100687016	transcript	XM_022409590.1	protein_coding	6	c.101+21314_101+21315insAAA		-1	-1	-1	-1	-1	-1	0
25	13946797	A	ATTT	PASS	intron_variant	MODIFIER	ATP8A2	100687016	transcript	XM_022409591.1	protein_coding	6	c.101+21314_101+21315insAAA		-1	-1	-1	-1	-1	-1	0
25	13946797	A	ATTT	PASS	intron_variant	MODIFIER	ATP8A2	100687016	transcript	XM_022409592.1	protein_coding	6	c.101+21314_101+21315insAAA		-1	-1	-1	-1	-1	-1	0
25	13946797	A	ATTT	PASS	intron_variant	MODIFIER	ATP8A2	100687016	transcript	XM_022409593.1	protein_coding	5	c.101+21314_101+21315insAAA		-1	-1	-1	-1	-1	-1	0
25	13946797	A	ATTT	PASS	intron_variant	MODIFIER	ATP8A2	100687016	transcript	XM_022409594.1	protein_coding	5	c.101+21314_101+21315insAAA		-1	-1	-1	-1	-1	-1	0
25	13946797	A	ATTT	PASS	intron_variant	MODIFIER	ATP8A2	100687016	transcript	XM_022409595.1	protein_coding	4	c.101+21314_101+21315insAAA		-1	-1	-1	-1	-1	-1	0
25	13946797	A	ATTT	PASS	intron_variant	MODIFIER	ATP8A2	100687016	transcript	XM_022409597.1	protein_coding	2	c.221+21314_221+21315insAAA		-1	-1	-1	-1	-1	-1	0
25	13946797	A	ATTT	PASS	intron_variant	MODIFIER	ATP8A2	100687016	transcript	XM_022409598.1	protein_coding	2	c.221+21314_221+21315insAAA		-1	-1	-1	-1	-1	-1	0
25	13946798	A	ATT	PASS	intron_variant	MODIFIER	ATP8A2	100687016	transcript	XM_003433297.4	protein_coding	2	c.221+21313_221+21314insAA		-1	-1	-1	-1	-1	-1	0
25	13946798	A	ATT	PASS	intron_variant	MODIFIER	ATP8A2	100687016	transcript	XM_022409587.1	protein_coding	2	c.221+21313_221+21314insAA		-1	-1	-1	-1	-1	-1	0
25	13946798	A	ATT	PASS	intron_variant	MODIFIER	ATP8A2	100687016	transcript	XM_005635539.3	protein_coding	2	c.101+21313_101+21314insAA		-1	-1	-1	-1	-1	-1	0
25	13946798	A	ATT	PASS	intron_variant	MODIFIER	ATP8A2	100687016	transcript	XM_022409588.1	protein_coding	7	c.101+21313_101+21314insAA		-1	-1	-1	-1	-1	-1	0
25	13946798	A	ATT	PASS	intron_variant	MODIFIER	ATP8A2	100687016	transcript	XM_022409589.1	protein_coding	6	c.101+21313_101+21314insAA		-1	-1	-1	-1	-1	-1	0
25	13946798	A	ATT	PASS	intron_variant	MODIFIER	ATP8A2	100687016	transcript	XM_022409590.1	protein_coding	6	c.101+21313_101+21314insAA		-1	-1	-1	-1	-1	-1	0
25	13946798	A	ATT	PASS	intron_variant	MODIFIER	ATP8A2	100687016	transcript	XM_022409591.1	protein_coding	6	c.101+21313_101+21314insAA		-1	-1	-1	-1	-1	-1	0
25	13946798	A	ATT	PASS	intron_variant	MODIFIER	ATP8A2	100687016	transcript	XM_022409592.1	protein_coding	6	c.101+21313_101+21314insAA		-1	-1	-1	-1	-1	-1	0
25	13946798	A	ATT	PASS	intron_variant	MODIFIER	ATP8A2	100687016	transcript	XM_022409593.1	protein_coding	5	c.101+21313_101+21314insAA		-1	-1	-1	-1	-1	-1	0
25	13946798	A	ATT	PASS	intron_variant	MODIFIER	ATP8A2	100687016	transcript	XM_022409594.1	protein_coding	5	c.101+21313_101+21314insAA		-1	-1	-1	-1	-1	-1	0
25	13946798	A	ATT	PASS	intron_variant	MODIFIER	ATP8A2	100687016	transcript	XM_022409595.1	protein_coding	4	c.101+21313_101+21314insAA		-1	-1	-1	-1	-1	-1	0
25	13946798	A	ATT	PASS	intron_variant	MODIFIER	ATP8A2	100687016	transcript	XM_022409597.1	protein_coding	2	c.221+21313_221+21314insAA		-1	-1	-1	-1	-1	-1	0
25	13946798	A	ATT	PASS	intron_variant	MODIFIER	ATP8A2	100687016	transcript	XM_022409598.1	protein_coding	2	c.221+21313_221+21314insAA		-1	-1	-1	-1	-1	-1	0
25	21733257	C	CTCTCTT	PASS	intergenic_region	MODIFIER	LOC111092440-LOC100686034	111092440-100686034	intergenic_region	111092440-100686034		-1	n.21733257_21733258insTCTCTT		-1	-1	-1	-1	-1	-1	0
25	21733260	T	C	PASS	intergenic_region	MODIFIER	LOC111092440-LOC100686034	111092440-100686034	intergenic_region	111092440-100686034		-1	n.21733260T>C		-1	-1	-1	-1	-1	-1	0
25	22986340	T	G	GATKstd	intron_variant	MODIFIER	GALNTL6	486063	transcript	XM_014107585.2	protein_coding	2	c.559+40004T>G		-1	-1	-1	-1	-1	-1	0
25	22986340	T	G	GATKstd	intron_variant	MODIFIER	GALNTL6	486063	transcript	XM_022409821.1	protein_coding	3	c.247+40004T>G		-1	-1	-1	-1	-1	-1	0
25	22986347	C	T	GATKstd	intron_variant	MODIFIER	GALNTL6	486063	transcript	XM_014107585.2	protein_coding	2	c.559+40011C>T		-1	-1	-1	-1	-1	-1	0
25	22986347	C	T	GATKstd	intron_variant	MODIFIER	GALNTL6	486063	transcript	XM_022409821.1	protein_coding	3	c.247+40011C>T		-1	-1	-1	-1	-1	-1	0
25	22986350	C	T	GATKstd	intron_variant	MODIFIER	GALNTL6	486063	transcript	XM_014107585.2	protein_coding	2	c.559+40014C>T		-1	-1	-1	-1	-1	-1	0
25	22986350	C	T	GATKstd	intron_variant	MODIFIER	GALNTL6	486063	transcript	XM_022409821.1	protein_coding	3	c.247+40014C>T		-1	-1	-1	-1	-1	-1	0
25	29056518	C	CTTTTTTTTTTTTTTTTTTTTTT	PASS	upstream_gene_variant	MODIFIER	FZD3	486093	transcript	XM_022409711.1	protein_coding	-1	c.-16198_-16197insAAAAAAAAAAAAAAAAAAAAAA		-1	-1	-1	-1	-1	-1	989
25	29056518	C	CTTTTTTTTTTTTTTTTTTTTTT	PASS	upstream_gene_variant	MODIFIER	FZD3	486093	transcript	XM_022409712.1	protein_coding	-1	c.-16198_-16197insAAAAAAAAAAAAAAAAAAAAAA		-1	-1	-1	-1	-1	-1	867
25	29056518	C	CTTTTTTTTTTTTTTTTTTTTTT	PASS	intron_variant	MODIFIER	FZD3	486093	transcript	XM_014107594.2	protein_coding	2	c.189+8999_189+9000insAAAAAAAAAAAAAAAAAAAAAA		-1	-1	-1	-1	-1	-1	0
25	29056518	C	CTTTTTTTTTTTTTTTTTTTTTT	PASS	intron_variant	MODIFIER	FZD3	486093	transcript	XM_022409710.1	protein_coding	2	c.189+8999_189+9000insAAAAAAAAAAAAAAAAAAAAAA		-1	-1	-1	-1	-1	-1	0
25	29056518	C	CTTTTTTTTTTTTTTTTTTTTTT	PASS	intron_variant	MODIFIER	FZD3	486093	transcript	XM_022409709.1	protein_coding	2	c.189+8999_189+9000insAAAAAAAAAAAAAAAAAAAAAA		-1	-1	-1	-1	-1	-1	0
25	29056518	C	CTTTTTTTTTTTTTTTTTTTTTT	PASS	intron_variant	MODIFIER	FZD3	486093	transcript	XM_543219.6	protein_coding	2	c.189+8999_189+9000insAAAAAAAAAAAAAAAAAAAAAA		-1	-1	-1	-1	-1	-1	0
25	30903975	AAAGAAAAAAGAAAG	A	PASS	intron_variant	MODIFIER	DPYSL2	486107	transcript	XM_844032.5	protein_coding	13	c.1943-643_1943-630delCTTTCTTTTTTCTT		-1	-1	-1	-1	-1	-1	0
25	30903975	AAAGAAAAAAGAAAG	A	PASS	intron_variant	MODIFIER	DPYSL2	486107	transcript	XM_022410041.1	protein_coding	13	c.1520-643_1520-630delCTTTCTTTTTTCTT		-1	-1	-1	-1	-1	-1	0
25	30903975	AAAGAAAAAAGAAAG	A	PASS	intron_variant	MODIFIER	DPYSL2	486107	transcript	XM_022410040.1	protein_coding	13	c.1607-643_1607-630delCTTTCTTTTTTCTT		-1	-1	-1	-1	-1	-1	0
25	30903975	AAAGAAAAAAGAAAG	A	PASS	intron_variant	MODIFIER	DPYSL2	486107	transcript	XM_853027.5	protein_coding	13	c.1628-643_1628-630delCTTTCTTTTTTCTT		-1	-1	-1	-1	-1	-1	0
25	30987456	A	C	PASS	intron_variant	MODIFIER	DPYSL2	486107	transcript	XM_844032.5	protein_coding	1	c.355-16890T>G		-1	-1	-1	-1	-1	-1	0
25	31202961	CT	C	PASS	intron_variant	MODIFIER	LOC111092378	111092378	transcript	XR_002619233.1	pseudogene	1	n.343-27532delT		-1	-1	-1	-1	-1	-1	0
25	31202961	CT	C	PASS	intron_variant	MODIFIER	PPP2R2A	477374	transcript	XM_014107534.2	protein_coding	8	c.972+745delA		-1	-1	-1	-1	-1	-1	0
25	31202961	CT	C	PASS	intron_variant	MODIFIER	PPP2R2A	477374	transcript	XM_022409948.1	protein_coding	7	c.921+745delA		-1	-1	-1	-1	-1	-1	0
25	31202961	CT	C	PASS	intron_variant	MODIFIER	PPP2R2A	477374	transcript	XM_005635688.2	protein_coding	8	c.906+745delA		-1	-1	-1	-1	-1	-1	0
25	31202961	CT	C	PASS	intron_variant	MODIFIER	PPP2R2A	477374	transcript	XM_022409947.1	protein_coding	8	c.972+745delA		-1	-1	-1	-1	-1	-1	0
25	31283431	A	G	PASS	upstream_gene_variant	MODIFIER	PPP2R2A	477374	transcript	XM_014107534.2	protein_coding	-1	c.-1699T>C		-1	-1	-1	-1	-1	-1	1404
25	31283431	A	G	PASS	upstream_gene_variant	MODIFIER	PPP2R2A	477374	transcript	XM_005635688.2	protein_coding	-1	c.-38083T>C		-1	-1	-1	-1	-1	-1	3733
25	31283431	A	G	PASS	upstream_gene_variant	MODIFIER	PPP2R2A	477374	transcript	XM_022409947.1	protein_coding	-1	c.-3197T>C		-1	-1	-1	-1	-1	-1	3182
25	31283431	A	G	PASS	intergenic_region	MODIFIER	PPP2R2A-LOC111092379	477374-111092379	intergenic_region	477374-111092379		-1	n.31283431A>G		-1	-1	-1	-1	-1	-1	0
25	31955432	CCT	C	PASS	intron_variant	MODIFIER	CDCA2	477377	transcript	XM_005635692.3	protein_coding	13	c.1690-4257_1690-4256delAG		-1	-1	-1	-1	-1	-1	0
25	31955432	CCT	C	PASS	intron_variant	MODIFIER	CDCA2	477377	transcript	XM_005635694.2	protein_coding	10	c.1243-4257_1243-4256delAG		-1	-1	-1	-1	-1	-1	0
25	31955432	CCT	C	PASS	intron_variant	MODIFIER	CDCA2	477377	transcript	XM_022410127.1	protein_coding	10	c.1387-4257_1387-4256delAG		-1	-1	-1	-1	-1	-1	0
25	31955432	CCT	C	PASS	intron_variant	MODIFIER	CDCA2	477377	transcript	XM_014107621.2	protein_coding	13	c.1690-4257_1690-4256delAG		-1	-1	-1	-1	-1	-1	0
25	31955432	CCT	C	PASS	intron_variant	MODIFIER	CDCA2	477377	transcript	XM_022410126.1	protein_coding	13	c.1684-4257_1684-4256delAG		-1	-1	-1	-1	-1	-1	0
25	31955432	CCT	C	PASS	intron_variant	MODIFIER	CDCA2	477377	transcript	XM_022410125.1	protein_coding	13	c.1684-4257_1684-4256delAG		-1	-1	-1	-1	-1	-1	0
25	31955432	CCT	C	PASS	intron_variant	MODIFIER	CDCA2	477377	transcript	XM_022410123.1	protein_coding	13	c.1690-4257_1690-4256delAG		-1	-1	-1	-1	-1	-1	0
25	31955432	CCT	C	PASS	intron_variant	MODIFIER	CDCA2	477377	transcript	XM_005635693.3	protein_coding	13	c.1660-4257_1660-4256delAG		-1	-1	-1	-1	-1	-1	0
25	31955432	CCT	C	PASS	intron_variant	MODIFIER	CDCA2	477377	transcript	XM_022410124.1	protein_coding	13	c.1684-4257_1684-4256delAG		-1	-1	-1	-1	-1	-1	0
25	31963429	A	G	GATKstd	intron_variant	MODIFIER	CDCA2	477377	transcript	XM_005635692.3	protein_coding	12	c.1551+118T>C		-1	-1	-1	-1	-1	-1	0
25	31963429	A	G	GATKstd	intron_variant	MODIFIER	CDCA2	477377	transcript	XM_005635694.2	protein_coding	9	c.1104+118T>C		-1	-1	-1	-1	-1	-1	0
25	31963429	A	G	GATKstd	intron_variant	MODIFIER	CDCA2	477377	transcript	XM_022410127.1	protein_coding	9	c.1248+118T>C		-1	-1	-1	-1	-1	-1	0
25	31963429	A	G	GATKstd	intron_variant	MODIFIER	CDCA2	477377	transcript	XM_014107621.2	protein_coding	12	c.1551+118T>C		-1	-1	-1	-1	-1	-1	0
25	31963429	A	G	GATKstd	intron_variant	MODIFIER	CDCA2	477377	transcript	XM_022410126.1	protein_coding	12	c.1545+118T>C		-1	-1	-1	-1	-1	-1	0
25	31963429	A	G	GATKstd	intron_variant	MODIFIER	CDCA2	477377	transcript	XM_022410125.1	protein_coding	12	c.1545+118T>C		-1	-1	-1	-1	-1	-1	0
25	31963429	A	G	GATKstd	intron_variant	MODIFIER	CDCA2	477377	transcript	XM_022410123.1	protein_coding	12	c.1551+118T>C		-1	-1	-1	-1	-1	-1	0
25	31963429	A	G	GATKstd	intron_variant	MODIFIER	CDCA2	477377	transcript	XM_005635693.3	protein_coding	12	c.1521+118T>C		-1	-1	-1	-1	-1	-1	0
25	31963429	A	G	GATKstd	intron_variant	MODIFIER	CDCA2	477377	transcript	XM_022410124.1	protein_coding	12	c.1545+118T>C		-1	-1	-1	-1	-1	-1	0
25	31976866	A	T	PASS	intron_variant	MODIFIER	CDCA2	477377	transcript	XM_005635692.3	protein_coding	7	c.835+1102T>A		-1	-1	-1	-1	-1	-1	0
25	31976866	A	T	PASS	intron_variant	MODIFIER	CDCA2	477377	transcript	XM_005635694.2	protein_coding	4	c.388+1102T>A		-1	-1	-1	-1	-1	-1	0
25	31976866	A	T	PASS	intron_variant	MODIFIER	CDCA2	477377	transcript	XM_022410127.1	protein_coding	4	c.532+1102T>A		-1	-1	-1	-1	-1	-1	0
25	31976866	A	T	PASS	intron_variant	MODIFIER	CDCA2	477377	transcript	XM_014107621.2	protein_coding	7	c.835+1102T>A		-1	-1	-1	-1	-1	-1	0
25	31976866	A	T	PASS	intron_variant	MODIFIER	CDCA2	477377	transcript	XM_022410126.1	protein_coding	7	c.829+1102T>A		-1	-1	-1	-1	-1	-1	0
25	31976866	A	T	PASS	intron_variant	MODIFIER	CDCA2	477377	transcript	XM_022410125.1	protein_coding	7	c.829+1102T>A		-1	-1	-1	-1	-1	-1	0
25	31976866	A	T	PASS	intron_variant	MODIFIER	CDCA2	477377	transcript	XM_022410123.1	protein_coding	7	c.835+1102T>A		-1	-1	-1	-1	-1	-1	0
25	31976866	A	T	PASS	intron_variant	MODIFIER	CDCA2	477377	transcript	XM_005635693.3	protein_coding	7	c.835+1102T>A		-1	-1	-1	-1	-1	-1	0
25	31976866	A	T	PASS	intron_variant	MODIFIER	CDCA2	477377	transcript	XM_022410124.1	protein_coding	7	c.829+1102T>A		-1	-1	-1	-1	-1	-1	0
25	31978697	C	T	PASS	intron_variant	MODIFIER	CDCA2	477377	transcript	XM_005635692.3	protein_coding	6	c.751-645G>A		-1	-1	-1	-1	-1	-1	0
25	31978697	C	T	PASS	intron_variant	MODIFIER	CDCA2	477377	transcript	XM_005635694.2	protein_coding	3	c.304-645G>A		-1	-1	-1	-1	-1	-1	0
25	31978697	C	T	PASS	intron_variant	MODIFIER	CDCA2	477377	transcript	XM_022410127.1	protein_coding	3	c.448-645G>A		-1	-1	-1	-1	-1	-1	0
25	31978697	C	T	PASS	intron_variant	MODIFIER	CDCA2	477377	transcript	XM_014107621.2	protein_coding	6	c.751-645G>A		-1	-1	-1	-1	-1	-1	0
25	31978697	C	T	PASS	intron_variant	MODIFIER	CDCA2	477377	transcript	XM_022410126.1	protein_coding	6	c.745-645G>A		-1	-1	-1	-1	-1	-1	0
25	31978697	C	T	PASS	intron_variant	MODIFIER	CDCA2	477377	transcript	XM_022410125.1	protein_coding	6	c.745-645G>A		-1	-1	-1	-1	-1	-1	0
25	31978697	C	T	PASS	intron_variant	MODIFIER	CDCA2	477377	transcript	XM_022410123.1	protein_coding	6	c.751-645G>A		-1	-1	-1	-1	-1	-1	0
25	31978697	C	T	PASS	intron_variant	MODIFIER	CDCA2	477377	transcript	XM_005635693.3	protein_coding	6	c.751-645G>A		-1	-1	-1	-1	-1	-1	0
25	31978697	C	T	PASS	intron_variant	MODIFIER	CDCA2	477377	transcript	XM_022410124.1	protein_coding	6	c.745-645G>A		-1	-1	-1	-1	-1	-1	0
25	31984306	G	A	PASS	upstream_gene_variant	MODIFIER	LOC106557764	106557764	transcript	106557764	pseudogene	-1	n.-3806G>A		-1	-1	-1	-1	-1	-1	3806
25	31984306	G	A	PASS	upstream_gene_variant	MODIFIER	CDCA2	477377	transcript	XM_005635694.2	protein_coding	-1	c.-2404C>T		-1	-1	-1	-1	-1	-1	1103
25	31984306	G	A	PASS	upstream_gene_variant	MODIFIER	CDCA2	477377	transcript	XM_022410127.1	protein_coding	-1	c.-1090C>T		-1	-1	-1	-1	-1	-1	1071
25	31984306	G	A	PASS	intron_variant	MODIFIER	CDCA2	477377	transcript	XM_005635692.3	protein_coding	4	c.403-2359C>T		-1	-1	-1	-1	-1	-1	0
25	31984306	G	A	PASS	intron_variant	MODIFIER	CDCA2	477377	transcript	XM_014107621.2	protein_coding	4	c.403-2359C>T		-1	-1	-1	-1	-1	-1	0
25	31984306	G	A	PASS	intron_variant	MODIFIER	CDCA2	477377	transcript	XM_022410126.1	protein_coding	4	c.397-2359C>T		-1	-1	-1	-1	-1	-1	0
25	31984306	G	A	PASS	intron_variant	MODIFIER	CDCA2	477377	transcript	XM_022410125.1	protein_coding	4	c.397-2359C>T		-1	-1	-1	-1	-1	-1	0
25	31984306	G	A	PASS	intron_variant	MODIFIER	CDCA2	477377	transcript	XM_022410123.1	protein_coding	4	c.403-2359C>T		-1	-1	-1	-1	-1	-1	0
25	31984306	G	A	PASS	intron_variant	MODIFIER	CDCA2	477377	transcript	XM_005635693.3	protein_coding	4	c.403-2359C>T		-1	-1	-1	-1	-1	-1	0
25	31984306	G	A	PASS	intron_variant	MODIFIER	CDCA2	477377	transcript	XM_022410124.1	protein_coding	4	c.397-2359C>T		-1	-1	-1	-1	-1	-1	0
25	32206304	G	A	GATKstd	intron_variant	MODIFIER	DOCK5	100684965	transcript	XM_003433336.3	protein_coding	1	c.44-8215C>T		-1	-1	-1	-1	-1	-1	0
25	32206304	G	A	GATKstd	intron_variant	MODIFIER	DOCK5	100684965	transcript	XM_022410042.1	protein_coding	1	c.-74-8215C>T		-1	-1	-1	-1	-1	-1	0
25	32206304	G	A	GATKstd	intron_variant	MODIFIER	DOCK5	100684965	transcript	XM_005635695.3	protein_coding	1	c.44-8215C>T		-1	-1	-1	-1	-1	-1	0
25	32206304	G	A	GATKstd	intron_variant	MODIFIER	LOC111092454	111092454	transcript	XR_002619404.1	pseudogene	3	n.508+19037G>A		-1	-1	-1	-1	-1	-1	0
25	32259089	C	T	PASS	upstream_gene_variant	MODIFIER	DOCK5	100684965	transcript	XM_003433336.3	protein_coding	-1	c.-2142G>A		-1	-1	-1	-1	-1	-1	2078
25	32259089	C	T	PASS	upstream_gene_variant	MODIFIER	DOCK5	100684965	transcript	XM_005635695.3	protein_coding	-1	c.-2142G>A		-1	-1	-1	-1	-1	-1	2078
25	32259089	C	T	PASS	intergenic_region	MODIFIER	DOCK5-LOC111092438	100684965-111092438	intergenic_region	100684965-111092438		-1	n.32259089C>T		-1	-1	-1	-1	-1	-1	0
25	32345861	T	C	PASS	intergenic_region	MODIFIER	DOCK5-LOC111092438	100684965-111092438	intergenic_region	100684965-111092438		-1	n.32345861T>C		-1	-1	-1	-1	-1	-1	0
25	32487212	T	C	PASS	intergenic_region	MODIFIER	NEFL-NEFM	100856220-486111	intergenic_region	100856220-486111		-1	n.32487212T>C		-1	-1	-1	-1	-1	-1	0
25	35018345	G	A	PASS	upstream_gene_variant	MODIFIER	POLR3D	100856457	transcript	XM_003639882.3	protein_coding	-1	c.-2081C>T		-1	-1	-1	-1	-1	-1	1728
25	35018345	G	A	PASS	upstream_gene_variant	MODIFIER	POLR3D	100856457	transcript	XM_005635723.2	protein_coding	-1	c.-2081C>T		-1	-1	-1	-1	-1	-1	1732
25	35018345	G	A	PASS	downstream_gene_variant	MODIFIER	MIR320	100885909	transcript	NR_049291.1	pseudogene	-1	n.*1616G>A		-1	-1	-1	-1	-1	-1	1616
25	35018345	G	A	PASS	downstream_gene_variant	MODIFIER	MIR320	100885909	transcript	TRANSCRIPT_100885909	pseudogene	-1	n.*1616G>A		-1	-1	-1	-1	-1	-1	1616
25	35018345	G	A	PASS	intergenic_region	MODIFIER	MIR320-PHYHIP	100885909-100856493	intergenic_region	100885909-100856493		-1	n.35018345G>A		-1	-1	-1	-1	-1	-1	0
25	35396715	A	C	PASS	intergenic_region	MODIFIER	DOK2-GFRA2	486133-609172	intergenic_region	486133-609172		-1	n.35396715A>C		-1	-1	-1	-1	-1	-1	0
25	35835622	G	T	PASS	intron_variant	MODIFIER	LOC102154197	102154197	transcript	XR_002619123.1	pseudogene	2	n.227+22889G>T		-1	-1	-1	-1	-1	-1	0
25	35835622	G	T	PASS	intron_variant	MODIFIER	LOC102154197	102154197	transcript	XR_002619124.1	pseudogene	2	n.225+22889G>T		-1	-1	-1	-1	-1	-1	0
25	36063035	C	CTTTAT	PASS	intergenic_region	MODIFIER	LOC102154197-LOC106557769	102154197-106557769	intergenic_region	102154197-106557769		-1	n.36063035_36063036insTTTAT		-1	-1	-1	-1	-1	-1	0
25	36212364	G	A	GATKstd	intergenic_region	MODIFIER	LOC106557769-LOC100687893	106557769-100687893	intergenic_region	106557769-100687893		-1	n.36212364G>A		-1	-1	-1	-1	-1	-1	0
25	38633623	G	T	PASS	intron_variant	MODIFIER	NYAP2	486147	transcript	XM_005635755.3	protein_coding	4	c.526+10761G>T		-1	-1	-1	-1	-1	-1	0
25	38633623	G	T	PASS	intron_variant	MODIFIER	NYAP2	486147	transcript	XM_543273.6	protein_coding	4	c.526+10761G>T		-1	-1	-1	-1	-1	-1	0
25	38633623	G	T	PASS	intron_variant	MODIFIER	NYAP2	486147	transcript	XM_003433349.4	protein_coding	3	c.526+10761G>T		-1	-1	-1	-1	-1	-1	0
25	38633623	G	T	PASS	intron_variant	MODIFIER	NYAP2	486147	transcript	XM_005635756.3	protein_coding	4	c.526+10761G>T		-1	-1	-1	-1	-1	-1	0
25	38633623	G	T	PASS	intron_variant	MODIFIER	NYAP2	486147	transcript	XM_014107577.2	protein_coding	3	c.526+10761G>T		-1	-1	-1	-1	-1	-1	0
25	38669950	G	T	GATKstd	synonymous_variant	LOW	NYAP2	486147	transcript	XM_005635755.3	protein_coding	5	c.663G>T	p.Thr221Thr	1792	8504	663	2187	221	728	0
25	38669950	G	T	GATKstd	synonymous_variant	LOW	NYAP2	486147	transcript	XM_543273.6	protein_coding	5	c.663G>T	p.Thr221Thr	1472	8184	663	2187	221	728	0
25	38669950	G	T	GATKstd	synonymous_variant	LOW	NYAP2	486147	transcript	XM_003433349.4	protein_coding	4	c.663G>T	p.Thr221Thr	1356	3085	663	1989	221	662	0
25	38669950	G	T	GATKstd	synonymous_variant	LOW	NYAP2	486147	transcript	XM_005635756.3	protein_coding	5	c.663G>T	p.Thr221Thr	1259	7971	663	2187	221	728	0
25	38669950	G	T	GATKstd	synonymous_variant	LOW	NYAP2	486147	transcript	XM_014107577.2	protein_coding	4	c.663G>T	p.Thr221Thr	1356	8068	663	2187	221	728	0
25	38709248	A	T	GATKstd	intron_variant	MODIFIER	NYAP2	486147	transcript	XM_005635755.3	protein_coding	6	c.1855+3770A>T		-1	-1	-1	-1	-1	-1	0
25	38709248	A	T	GATKstd	intron_variant	MODIFIER	NYAP2	486147	transcript	XM_543273.6	protein_coding	6	c.1855+3770A>T		-1	-1	-1	-1	-1	-1	0
25	38709248	A	T	GATKstd	intron_variant	MODIFIER	NYAP2	486147	transcript	XM_003433349.4	protein_coding	5	c.1855+3770A>T		-1	-1	-1	-1	-1	-1	0
25	38709248	A	T	GATKstd	intron_variant	MODIFIER	NYAP2	486147	transcript	XM_005635756.3	protein_coding	6	c.1855+3770A>T		-1	-1	-1	-1	-1	-1	0
25	38709248	A	T	GATKstd	intron_variant	MODIFIER	NYAP2	486147	transcript	XM_014107577.2	protein_coding	5	c.1855+3770A>T		-1	-1	-1	-1	-1	-1	0
25	38727808	T	C	GATKstd	intron_variant	MODIFIER	NYAP2	486147	transcript	XM_005635755.3	protein_coding	6	c.1856-1861T>C		-1	-1	-1	-1	-1	-1	0
25	38727808	T	C	GATKstd	intron_variant	MODIFIER	NYAP2	486147	transcript	XM_543273.6	protein_coding	6	c.1856-1861T>C		-1	-1	-1	-1	-1	-1	0
25	38727808	T	C	GATKstd	intron_variant	MODIFIER	NYAP2	486147	transcript	XM_003433349.4	protein_coding	5	c.1856-1861T>C		-1	-1	-1	-1	-1	-1	0
25	38727808	T	C	GATKstd	intron_variant	MODIFIER	NYAP2	486147	transcript	XM_005635756.3	protein_coding	6	c.1856-1861T>C		-1	-1	-1	-1	-1	-1	0
25	38727808	T	C	GATKstd	intron_variant	MODIFIER	NYAP2	486147	transcript	XM_014107577.2	protein_coding	5	c.1856-1861T>C		-1	-1	-1	-1	-1	-1	0
25	38840558	T	C	GATKstd	intron_variant	MODIFIER	LOC111092343	111092343	transcript	XR_002619136.1	pseudogene	1	n.120+476A>G		-1	-1	-1	-1	-1	-1	0
25	47891626	C	T	PASS	intergenic_region	MODIFIER	LOC111092408-LOC111092461	111092408-111092461	intergenic_region	111092408-111092461		-1	n.47891626C>T		-1	-1	-1	-1	-1	-1	0
25	48132132	G	A	PASS	intron_variant	MODIFIER	MLPH	607077	transcript	NM_001103219.2	protein_coding	2	c.110+3222G>A		-1	-1	-1	-1	-1	-1	0
25	48152431	G	A	GATKstd	intron_variant	MODIFIER	MLPH	607077	transcript	NM_001103219.2	protein_coding	8	c.907+356G>A		-1	-1	-1	-1	-1	-1	0
25	48662078	C	T	GATKstd	downstream_gene_variant	MODIFIER	ILKAP	486179	transcript	XM_543305.6	protein_coding	-1	c.*4921G>A		-1	-1	-1	-1	-1	-1	4772
25	48662078	C	T	GATKstd	downstream_gene_variant	MODIFIER	ILKAP	486179	transcript	XM_014107666.2	protein_coding	-1	c.*4921G>A		-1	-1	-1	-1	-1	-1	4772
25	48662078	C	T	GATKstd	downstream_gene_variant	MODIFIER	ILKAP	486179	transcript	XM_014107668.2	protein_coding	-1	c.*4921G>A		-1	-1	-1	-1	-1	-1	4772
25	48662078	C	T	GATKstd	intron_variant	MODIFIER	ERFE	102157118	transcript	XM_022409806.1	protein_coding	4	c.572+177C>T		-1	-1	-1	-1	-1	-1	0
25	49578563	G	A	PASS	intergenic_region	MODIFIER	HDAC4-LOC111092364	607662-111092364	intergenic_region	607662-111092364		-1	n.49578563G>A		-1	-1	-1	-1	-1	-1	0
25	49650012	G	GGGCC	PASS	intergenic_region	MODIFIER	LOC111092364-LOC111092418	111092364-111092418	intergenic_region	111092364-111092418		-1	n.49650012_49650013insGGCC		-1	-1	-1	-1	-1	-1	0
25	49885235	G	C	GATKstd	intergenic_region	MODIFIER	LOC111092418-NDUFA10	111092418-608244	intergenic_region	111092418-608244		-1	n.49885235G>C		-1	-1	-1	-1	-1	-1	0
25	50059054	A	T	PASS	upstream_gene_variant	MODIFIER	LOC111092359	111092359	transcript	XR_002619179.1	pseudogene	-1	n.-4681T>A		-1	-1	-1	-1	-1	-1	4681
25	50059054	A	T	PASS	upstream_gene_variant	MODIFIER	LOC111092359	111092359	transcript	XR_002619178.1	pseudogene	-1	n.-4681T>A		-1	-1	-1	-1	-1	-1	4681
25	50059054	A	T	PASS	upstream_gene_variant	MODIFIER	LOC111092359	111092359	transcript	XR_002619177.1	pseudogene	-1	n.-4669T>A		-1	-1	-1	-1	-1	-1	4669
25	50059054	A	T	PASS	intergenic_region	MODIFIER	LOC111092359-LOC106557789	111092359-106557789	intergenic_region	111092359-106557789		-1	n.50059054A>T		-1	-1	-1	-1	-1	-1	0
25	50704853	T	TGGAAATTAAAAATGAAAAAAAAAAAAAAAAAAAAAAAAA	PASS	intron_variant	MODIFIER	LOC100855802	100855802	transcript	XM_022409756.1	protein_coding	1	c.818-135455_818-135454insGGAAATTAAAAATGAAAAAAAAAAAAAAAAAAAAAAAAA		-1	-1	-1	-1	-1	-1	0
25	50726017	C	T	GATKstd	downstream_gene_variant	MODIFIER	LOC607355	607355	transcript	XM_843235.5	protein_coding	-1	c.*951C>T		-1	-1	-1	-1	-1	-1	720
25	50726017	C	T	GATKstd	downstream_gene_variant	MODIFIER	LOC102152569	102152569	transcript	XM_005635935.3	protein_coding	-1	c.*4792C>T		-1	-1	-1	-1	-1	-1	4663
25	50726017	C	T	GATKstd	intron_variant	MODIFIER	LOC100855802	100855802	transcript	XM_022409756.1	protein_coding	1	c.818-114291C>T		-1	-1	-1	-1	-1	-1	0
25	50748259	A	AC	PASS	intron_variant	MODIFIER	LOC100855802	100855802	transcript	XM_022409756.1	protein_coding	1	c.818-92049_818-92048insC		-1	-1	-1	-1	-1	-1	0
25	50759360	C	A	GATKstd	intron_variant	MODIFIER	LOC100855802	100855802	transcript	XM_022409756.1	protein_coding	1	c.818-80948C>A		-1	-1	-1	-1	-1	-1	0
25	50759360	C	A	GATKstd	intron_variant	MODIFIER	LOC102154786	102154786	transcript	XM_022410114.1	protein_coding	1	c.-118+416C>A		-1	-1	-1	-1	-1	-1	0
25	50778172	ACGGGCAGC	A	PASS	intron_variant	MODIFIER	LOC100855802	100855802	transcript	XM_022409756.1	protein_coding	1	c.818-62135_818-62128delCGGGCAGC		-1	-1	-1	-1	-1	-1	0
25	50778172	ACGGGCAGC	A	PASS	intron_variant	MODIFIER	LOC100855783	100855783	transcript	XM_014107689.2	protein_coding	26	c.3040-239_3040-232delGCTGCCCG		-1	-1	-1	-1	-1	-1	0
25	51573246	G	GCAGCCA	PASS	intron_variant	MODIFIER	D2HGDH	609641	transcript	XM_005635985.3	protein_coding	8	c.904+2097_904+2098insCAGCCA		-1	-1	-1	-1	-1	-1	0
25	51573246	G	GCAGCCA	PASS	intron_variant	MODIFIER	D2HGDH	609641	transcript	XM_005635986.3	protein_coding	7	c.760+2097_760+2098insCAGCCA		-1	-1	-1	-1	-1	-1	0
26	5287853	T	C	GATKstd	intergenic_region	MODIFIER	LOC102156845-LOC111092506	102156845-111092506	intergenic_region	102156845-111092506		-1	n.5287853T>C		-1	-1	-1	-1	-1	-1	0
26	5370603	G	GTGGACCAATGTCTTTTTTTTTTTTTTTTTTTT	PASS	intron_variant	MODIFIER	NCOR2	486242	transcript	XM_022410179.1	protein_coding	4	c.592-786_592-785insTGGACCAATGTCTTTTTTTTTTTTTTTTTTTT		-1	-1	-1	-1	-1	-1	0
26	5513587	TTAATTTTTA	T	PASS	upstream_gene_variant	MODIFIER	FAM101A	610487	transcript	XM_005636106.3	protein_coding	-1	c.-8927_-8919delTAAAAATTA		-1	-1	-1	-1	-1	-1	4470
26	5513587	TTAATTTTTA	T	PASS	intergenic_region	MODIFIER	FAM101A-LOC106557806	610487-106557806	intergenic_region	610487-106557806		-1	n.5513588_5513596delTAATTTTTA		-1	-1	-1	-1	-1	-1	0
26	5564871	A	ACC	PASS	intergenic_region	MODIFIER	LOC106557806-LOC111092605	106557806-111092605	intergenic_region	106557806-111092605		-1	n.5564871_5564872insCC		-1	-1	-1	-1	-1	-1	0
26	6007710	G	A	GATKstd	upstream_gene_variant	MODIFIER	EIF2B1	477447	transcript	XM_005636114.2	protein_coding	-1	c.-3715G>A		-1	-1	-1	-1	-1	-1	3570
26	6007710	G	A	GATKstd	intron_variant	MODIFIER	GTF2H3	477446	transcript	XM_534644.6	protein_coding	1	c.14-260C>T		-1	-1	-1	-1	-1	-1	0
26	6007710	G	A	GATKstd	intron_variant	MODIFIER	GTF2H3	477446	transcript	XM_014108056.2	protein_coding	1	c.14-260C>T		-1	-1	-1	-1	-1	-1	0
26	6007710	G	A	GATKstd	intron_variant	MODIFIER	GTF2H3	477446	transcript	XM_022410528.1	protein_coding	1	c.14-260C>T		-1	-1	-1	-1	-1	-1	0
26	6020073	TCTCTCTCTCTCTCTC	T	PASS	downstream_gene_variant	MODIFIER	DDX55	486246	transcript	XM_022410524.1	protein_coding	-1	c.*3220_*3234delGAGAGAGAGAGAGAG		-1	-1	-1	-1	-1	-1	2665
26	6020073	TCTCTCTCTCTCTCTC	T	PASS	downstream_gene_variant	MODIFIER	DDX55	486246	transcript	XM_022410526.1	protein_coding	-1	c.*3220_*3234delGAGAGAGAGAGAGAG		-1	-1	-1	-1	-1	-1	2665
26	6020073	TCTCTCTCTCTCTCTC	T	PASS	downstream_gene_variant	MODIFIER	DDX55	486246	transcript	XM_022410525.1	protein_coding	-1	c.*3220_*3234delGAGAGAGAGAGAGAG		-1	-1	-1	-1	-1	-1	2665
26	6020073	TCTCTCTCTCTCTCTC	T	PASS	downstream_gene_variant	MODIFIER	DDX55	486246	transcript	XM_543371.5	protein_coding	-1	c.*3220_*3234delGAGAGAGAGAGAGAG		-1	-1	-1	-1	-1	-1	2665
26	6020073	TCTCTCTCTCTCTCTC	T	PASS	downstream_gene_variant	MODIFIER	DDX55	486246	transcript	XM_022410527.1	protein_coding	-1	c.*3827_*3841delGAGAGAGAGAGAGAG		-1	-1	-1	-1	-1	-1	3772
26	6020073	TCTCTCTCTCTCTCTC	T	PASS	intron_variant	MODIFIER	EIF2B1	477447	transcript	XM_005636114.2	protein_coding	7	c.628-196_628-182delCTCTCTCTCTCTCTC		-1	-1	-1	-1	-1	-1	0
26	6136267	C	A	GATKstd	intron_variant	MODIFIER	LOC610615	610615	transcript	XM_022410728.1	protein_coding	4	c.427-14807G>T		-1	-1	-1	-1	-1	-1	0
26	6538864	A	AAGGTAACAGGTAAGAGCTTGGCCCCCGGGACTCCCGAACAGGTCGTTCTCGGCCCGGGGTGCCAAGCCGGACACAGGCAGGGGGCGTCTGGGACCCCTGCCTCAGAGGTAGAGTAGGCTTC	PASS	splice_region_variant&intron_variant	LOW	ABCB9	477456	transcript	XM_853575.5	protein_coding	1	c.-85+3_-85+4insAGGTAACAGGTAAGAGCTTGGCCCCCGGGACTCCCGAACAGGTCGTTCTCGGCCCGGGGTGCCAAGCCGGACACAGGCAGGGGGCGTCTGGGACCCCTGCCTCAGAGGTAGAGTAGGCTTC		-1	-1	-1	-1	-1	-1	0
26	6538864	A	AAGGTAACAGGTAAGAGCTTGGCCCCCGGGACTCCCGAACAGGTCGTTCTCGGCCCGGGGTGCCAAGCCGGACACAGGCAGGGGGCGTCTGGGACCCCTGCCTCAGAGGTAGAGTAGGCTTC	PASS	splice_region_variant&intron_variant	LOW	ABCB9	477456	transcript	XM_014107933.2	protein_coding	1	c.-85+3_-85+4insAGGTAACAGGTAAGAGCTTGGCCCCCGGGACTCCCGAACAGGTCGTTCTCGGCCCGGGGTGCCAAGCCGGACACAGGCAGGGGGCGTCTGGGACCCCTGCCTCAGAGGTAGAGTAGGCTTC		-1	-1	-1	-1	-1	-1	0
26	6538864	A	AAGGTAACAGGTAAGAGCTTGGCCCCCGGGACTCCCGAACAGGTCGTTCTCGGCCCGGGGTGCCAAGCCGGACACAGGCAGGGGGCGTCTGGGACCCCTGCCTCAGAGGTAGAGTAGGCTTC	PASS	splice_region_variant&intron_variant	LOW	ABCB9	477456	transcript	XM_022410393.1	protein_coding	1	c.-85+3_-85+4insAGGTAACAGGTAAGAGCTTGGCCCCCGGGACTCCCGAACAGGTCGTTCTCGGCCCGGGGTGCCAAGCCGGACACAGGCAGGGGGCGTCTGGGACCCCTGCCTCAGAGGTAGAGTAGGCTTC		-1	-1	-1	-1	-1	-1	0
26	6564204	TTTTCTTTTTTC	T	PASS	intron_variant	MODIFIER	ABCB9	477456	transcript	XM_853575.5	protein_coding	10	c.1904-1092_1904-1082delTTTCTTTTTTC		-1	-1	-1	-1	-1	-1	0
26	6564204	TTTTCTTTTTTC	T	PASS	intron_variant	MODIFIER	ABCB9	477456	transcript	XM_014107933.2	protein_coding	9	c.1775-1092_1775-1082delTTTCTTTTTTC		-1	-1	-1	-1	-1	-1	0
26	6564204	TTTTCTTTTTTC	T	PASS	intron_variant	MODIFIER	ABCB9	477456	transcript	XM_022410393.1	protein_coding	9	c.1775-1092_1775-1082delTTTCTTTTTTC		-1	-1	-1	-1	-1	-1	0
26	7929080	G	GAACAACTTAAAGTGAAAAAAAAAAAAAAAAAAAAAAAAAAAAAAAAAAAAAT	PASS	intron_variant	MODIFIER	P2RX7	448778	transcript	XM_014107713.2	protein_coding	12	c.1294-93_1294-92insATTTTTTTTTTTTTTTTTTTTTTTTTTTTTTTTTTTTTCACTTTAAGTTGTT		-1	-1	-1	-1	-1	-1	0
26	10715893	C	CAAAGGCAGACACTCAAAAAAAAAAAAAAAAAAAAAAAAAAAAAAAAAAA	PASS	intron_variant	MODIFIER	PLBD2	477493	transcript	XM_005636513.2	protein_coding	7	c.875-1662_875-1661insAAAGGCAGACACTCAAAAAAAAAAAAAAAAAAAAAAAAAAAAAAAAAAA		-1	-1	-1	-1	-1	-1	0
26	11479508	A	C	GATKstd	intron_variant	MODIFIER	TBX5	491447	transcript	XM_014108044.2	protein_coding	6	c.756-5309T>G		-1	-1	-1	-1	-1	-1	0
26	11479508	A	C	GATKstd	intron_variant	MODIFIER	LOC111092531	111092531	transcript	XR_002619568.1	pseudogene	1	n.281+88A>C		-1	-1	-1	-1	-1	-1	0
26	11479508	A	C	GATKstd	intron_variant	MODIFIER	TBX5	491447	transcript	XM_014108050.2	protein_coding	6	c.606-5309T>G		-1	-1	-1	-1	-1	-1	0
26	11479508	A	C	GATKstd	intron_variant	MODIFIER	TBX5	491447	transcript	XM_014108048.2	protein_coding	7	c.756-5309T>G		-1	-1	-1	-1	-1	-1	0
26	11479508	A	C	GATKstd	intron_variant	MODIFIER	TBX5	491447	transcript	XM_022410324.1	protein_coding	7	c.756-5309T>G		-1	-1	-1	-1	-1	-1	0
26	11479508	A	C	GATKstd	intron_variant	MODIFIER	TBX5	491447	transcript	XM_022410323.1	protein_coding	7	c.756-5309T>G		-1	-1	-1	-1	-1	-1	0
26	11479508	A	C	GATKstd	intron_variant	MODIFIER	TBX5	491447	transcript	XM_548568.6	protein_coding	7	c.756-5309T>G		-1	-1	-1	-1	-1	-1	0
26	11479508	A	C	GATKstd	intron_variant	MODIFIER	TBX5	491447	transcript	XM_014108046.2	protein_coding	8	c.756-5309T>G		-1	-1	-1	-1	-1	-1	0
26	11479508	A	C	GATKstd	intron_variant	MODIFIER	TBX5	491447	transcript	XM_014108047.2	protein_coding	7	c.756-5309T>G		-1	-1	-1	-1	-1	-1	0
26	11479508	A	C	GATKstd	intron_variant	MODIFIER	TBX5	491447	transcript	XM_014108049.2	protein_coding	7	c.756-5309T>G		-1	-1	-1	-1	-1	-1	0
26	11479508	A	C	GATKstd	intron_variant	MODIFIER	LOC111092531	111092531	transcript	XR_002619567.1	pseudogene	1	n.280+88A>C		-1	-1	-1	-1	-1	-1	0
26	17051975	G	A	PASS	intron_variant	MODIFIER	LOC486307	486307	transcript	XM_022410804.1	protein_coding	7	c.897-16C>T		-1	-1	-1	-1	-1	-1	0
26	17326813	G	A	PASS	intron_variant	MODIFIER	TRPV4	486308	transcript	XM_005636018.3	protein_coding	14	c.2263-508G>A		-1	-1	-1	-1	-1	-1	0
26	17326813	G	A	PASS	intron_variant	MODIFIER	TRPV4	486308	transcript	XM_005636019.3	protein_coding	14	c.2263-508G>A		-1	-1	-1	-1	-1	-1	0
26	17326813	G	A	PASS	intron_variant	MODIFIER	TRPV4	486308	transcript	XM_005636020.3	protein_coding	13	c.2209-508G>A		-1	-1	-1	-1	-1	-1	0
26	17326813	G	A	PASS	intron_variant	MODIFIER	TRPV4	486308	transcript	NM_001127315.1	protein_coding	12	c.2209-508G>A		-1	-1	-1	-1	-1	-1	0
26	17333194	T	C	PASS	downstream_gene_variant	MODIFIER	TRPV4	486308	transcript	XM_005636018.3	protein_coding	-1	c.*3614T>C		-1	-1	-1	-1	-1	-1	3038
26	17333194	T	C	PASS	downstream_gene_variant	MODIFIER	TRPV4	486308	transcript	XM_005636019.3	protein_coding	-1	c.*3614T>C		-1	-1	-1	-1	-1	-1	3038
26	17333194	T	C	PASS	downstream_gene_variant	MODIFIER	TRPV4	486308	transcript	XM_005636020.3	protein_coding	-1	c.*3614T>C		-1	-1	-1	-1	-1	-1	3038
26	17333194	T	C	PASS	downstream_gene_variant	MODIFIER	TRPV4	486308	transcript	NM_001127315.1	protein_coding	-1	c.*3614T>C		-1	-1	-1	-1	-1	-1	3614
26	17333194	T	C	PASS	intergenic_region	MODIFIER	TRPV4-FAM222A	486308-102154947	intergenic_region	486308-102154947		-1	n.17333194T>C		-1	-1	-1	-1	-1	-1	0
26	17517408	A	T	PASS	upstream_gene_variant	MODIFIER	MMAB	486310	transcript	XM_543436.5	protein_coding	-1	c.-1810A>T		-1	-1	-1	-1	-1	-1	1750
26	17517408	A	T	PASS	upstream_gene_variant	MODIFIER	MMAB	486310	transcript	XM_022410819.1	protein_coding	-1	c.-2935A>T		-1	-1	-1	-1	-1	-1	1788
26	17517408	A	T	PASS	intron_variant	MODIFIER	MVK	486309	transcript	XM_005636321.3	protein_coding	2	c.78+430T>A		-1	-1	-1	-1	-1	-1	0
26	17517408	A	T	PASS	intron_variant	MODIFIER	MVK	486309	transcript	XM_005636322.1	protein_coding	2	c.78+430T>A		-1	-1	-1	-1	-1	-1	0
26	17517408	A	T	PASS	intron_variant	MODIFIER	MVK	486309	transcript	XM_022410818.1	protein_coding	2	c.78+430T>A		-1	-1	-1	-1	-1	-1	0
26	17541004	G	A	GATKstd	upstream_gene_variant	MODIFIER	LOC111092706	111092706	transcript	XR_002619911.1	pseudogene	-1	n.-2777C>T		-1	-1	-1	-1	-1	-1	2777
26	17541004	G	A	GATKstd	downstream_gene_variant	MODIFIER	UBE3B	486311	transcript	XM_543437.6	protein_coding	-1	c.*5150C>T		-1	-1	-1	-1	-1	-1	3078
26	17541004	G	A	GATKstd	intergenic_region	MODIFIER	LOC111092706-UBE3B	111092706-486311	intergenic_region	111092706-486311		-1	n.17541004G>A		-1	-1	-1	-1	-1	-1	0
26	18631325	T	TG	PASS	intron_variant	MODIFIER	WSCD2	486322	transcript	XM_005636350.3	protein_coding	1	c.-552-3739_-552-3738insC		-1	-1	-1	-1	-1	-1	0
26	18631325	T	TG	PASS	intron_variant	MODIFIER	WSCD2	486322	transcript	XM_005636352.3	protein_coding	1	c.-553+361_-553+362insC		-1	-1	-1	-1	-1	-1	0
26	18631325	T	TG	PASS	intron_variant	MODIFIER	WSCD2	486322	transcript	XM_014107941.2	protein_coding	1	c.-552-3739_-552-3738insC		-1	-1	-1	-1	-1	-1	0
26	18631325	T	TG	PASS	intron_variant	MODIFIER	WSCD2	486322	transcript	XM_022410158.1	protein_coding	1	c.-678-2776_-678-2775insC		-1	-1	-1	-1	-1	-1	0
26	18631325	T	TG	PASS	intron_variant	MODIFIER	WSCD2	486322	transcript	XM_022410159.1	protein_coding	1	c.-552-3739_-552-3738insC		-1	-1	-1	-1	-1	-1	0
26	18631325	T	TG	PASS	intron_variant	MODIFIER	WSCD2	486322	transcript	XM_014107940.2	protein_coding	1	c.-552-3739_-552-3738insC		-1	-1	-1	-1	-1	-1	0
26	18631325	T	TG	PASS	intron_variant	MODIFIER	WSCD2	486322	transcript	XM_005636351.2	protein_coding	1	c.-552-3739_-552-3738insC		-1	-1	-1	-1	-1	-1	0
26	18631325	T	TG	PASS	intron_variant	MODIFIER	WSCD2	486322	transcript	XM_543448.5	protein_coding	1	c.-552-3739_-552-3738insC		-1	-1	-1	-1	-1	-1	0
26	24960413	A	C	GATKstd	downstream_gene_variant	MODIFIER	SLC5A1	492299	transcript	NM_001007141.1	protein_coding	-1	c.*4223A>C		-1	-1	-1	-1	-1	-1	4223
26	24960413	A	C	GATKstd	intergenic_region	MODIFIER	SLC5A1-LOC100685907	492299-100685907	intergenic_region	492299-100685907		-1	n.24960413A>C		-1	-1	-1	-1	-1	-1	0
26	25495509	C	A	GATKstd	intergenic_region	MODIFIER	LOC612115-LOC111092502	612115-111092502	intergenic_region	612115-111092502		-1	n.25495509C>A		-1	-1	-1	-1	-1	-1	0
26	25570043	A	C	PASS	downstream_gene_variant	MODIFIER	LOC486373	486373	transcript	486373	pseudogene	-1	n.*730T>G		-1	-1	-1	-1	-1	-1	730
26	25570043	A	C	PASS	intergenic_region	MODIFIER	LOC111092676-LOC486373	111092676-486373	intergenic_region	111092676-486373		-1	n.25570043A>C		-1	-1	-1	-1	-1	-1	0
26	27543702	T	A	GATKstd	upstream_gene_variant	MODIFIER	LOC111092616	111092616	transcript	111092616	pseudogene	-1	n.-3036T>A		-1	-1	-1	-1	-1	-1	3036
26	27543702	T	A	GATKstd	intron_variant	MODIFIER	LOC607368	607368	transcript	XM_014108148.2	protein_coding	2	c.369-75050T>A		-1	-1	-1	-1	-1	-1	0
26	27543702	T	A	GATKstd	intron_variant	MODIFIER	LOC607368	607368	transcript	XM_014108163.2	protein_coding	2	c.366-61475T>A		-1	-1	-1	-1	-1	-1	0
26	27543702	T	A	GATKstd	intron_variant	MODIFIER	LOC607368	607368	transcript	XM_014108164.2	protein_coding	3	c.366-61475T>A		-1	-1	-1	-1	-1	-1	0
26	27543702	T	A	GATKstd	intron_variant	MODIFIER	LOC607368	607368	transcript	XM_022410581.1	protein_coding	3	c.366-61475T>A		-1	-1	-1	-1	-1	-1	0
26	27543702	T	A	GATKstd	intron_variant	MODIFIER	LOC607368	607368	transcript	XM_014108175.2	protein_coding	3	c.366-61475T>A		-1	-1	-1	-1	-1	-1	0
26	27543702	T	A	GATKstd	intron_variant	MODIFIER	LOC607368	607368	transcript	XM_022410575.1	protein_coding	3	c.366-61475T>A		-1	-1	-1	-1	-1	-1	0
26	27543702	T	A	GATKstd	intron_variant	MODIFIER	LOC607368	607368	transcript	XM_022410576.1	protein_coding	2	c.366-61475T>A		-1	-1	-1	-1	-1	-1	0
26	27543702	T	A	GATKstd	intron_variant	MODIFIER	LOC607368	607368	transcript	XM_014108157.1	protein_coding	2	c.366-75050T>A		-1	-1	-1	-1	-1	-1	0
26	27543702	T	A	GATKstd	intron_variant	MODIFIER	LOC607368	607368	transcript	XM_014108178.2	protein_coding	2	c.363-61475T>A		-1	-1	-1	-1	-1	-1	0
26	27543702	T	A	GATKstd	intron_variant	MODIFIER	LOC607368	607368	transcript	XM_014108179.2	protein_coding	3	c.363-61475T>A		-1	-1	-1	-1	-1	-1	0
26	27543702	T	A	GATKstd	intron_variant	MODIFIER	LOC607368	607368	transcript	XM_022410583.1	protein_coding	2	c.366-61475T>A		-1	-1	-1	-1	-1	-1	0
26	27543702	T	A	GATKstd	intron_variant	MODIFIER	LOC607368	607368	transcript	XM_022410584.1	protein_coding	3	c.366-61475T>A		-1	-1	-1	-1	-1	-1	0
26	27543702	T	A	GATKstd	intron_variant	MODIFIER	LOC607368	607368	transcript	XM_022410578.1	protein_coding	3	c.366-61475T>A		-1	-1	-1	-1	-1	-1	0
26	27543702	T	A	GATKstd	intron_variant	MODIFIER	LOC607368	607368	transcript	XM_022410579.1	protein_coding	2	c.366-61475T>A		-1	-1	-1	-1	-1	-1	0
26	27543702	T	A	GATKstd	intron_variant	MODIFIER	LOC607368	607368	transcript	XM_022410587.1	protein_coding	2	c.363-61475T>A		-1	-1	-1	-1	-1	-1	0
26	27543702	T	A	GATKstd	intron_variant	MODIFIER	LOC607368	607368	transcript	XM_022410588.1	protein_coding	3	c.363-61475T>A		-1	-1	-1	-1	-1	-1	0
26	27543702	T	A	GATKstd	intron_variant	MODIFIER	LOC607368	607368	transcript	XM_022410577.1	protein_coding	2	c.366-75050T>A		-1	-1	-1	-1	-1	-1	0
26	27543702	T	A	GATKstd	intron_variant	MODIFIER	LOC607368	607368	transcript	XM_022410585.1	protein_coding	3	c.366-61475T>A		-1	-1	-1	-1	-1	-1	0
26	27543702	T	A	GATKstd	intron_variant	MODIFIER	LOC607368	607368	transcript	XM_022410573.1	protein_coding	2	c.363-70571T>A		-1	-1	-1	-1	-1	-1	0
26	27543702	T	A	GATKstd	intron_variant	MODIFIER	LOC607368	607368	transcript	XM_022410580.1	protein_coding	3	c.366-61475T>A		-1	-1	-1	-1	-1	-1	0
26	27543702	T	A	GATKstd	intron_variant	MODIFIER	LOC607368	607368	transcript	XM_022410586.1	protein_coding	2	c.363-70571T>A		-1	-1	-1	-1	-1	-1	0
26	27543702	T	A	GATKstd	intron_variant	MODIFIER	LOC607368	607368	transcript	XM_014108150.2	protein_coding	2	c.369-61475T>A		-1	-1	-1	-1	-1	-1	0
26	27543702	T	A	GATKstd	intron_variant	MODIFIER	LOC607368	607368	transcript	XM_014108151.2	protein_coding	2	c.366-61472T>A		-1	-1	-1	-1	-1	-1	0
26	27543702	T	A	GATKstd	intron_variant	MODIFIER	LOC607368	607368	transcript	XM_022410572.1	protein_coding	3	c.369-61475T>A		-1	-1	-1	-1	-1	-1	0
26	27543702	T	A	GATKstd	intron_variant	MODIFIER	LOC607368	607368	transcript	XM_022410569.1	protein_coding	2	c.369-61475T>A		-1	-1	-1	-1	-1	-1	0
26	27543702	T	A	GATKstd	intron_variant	MODIFIER	LOC607368	607368	transcript	XM_022410570.1	protein_coding	2	c.366-61472T>A		-1	-1	-1	-1	-1	-1	0
26	27543702	T	A	GATKstd	intron_variant	MODIFIER	LOC607368	607368	transcript	XM_022410571.1	protein_coding	3	c.369-61475T>A		-1	-1	-1	-1	-1	-1	0
26	27543702	T	A	GATKstd	intron_variant	MODIFIER	LOC607368	607368	transcript	XM_014108154.2	protein_coding	2	c.366-70571T>A		-1	-1	-1	-1	-1	-1	0
26	27543702	T	A	GATKstd	intron_variant	MODIFIER	LOC607368	607368	transcript	XM_014108156.2	protein_coding	2	c.366-70571T>A		-1	-1	-1	-1	-1	-1	0
26	27543702	T	A	GATKstd	intron_variant	MODIFIER	LOC607368	607368	transcript	XM_022410589.1	protein_coding	2	c.354-70571T>A		-1	-1	-1	-1	-1	-1	0
26	27543702	T	A	GATKstd	intron_variant	MODIFIER	LOC607368	607368	transcript	XM_022410590.1	protein_coding	2	c.354-70571T>A		-1	-1	-1	-1	-1	-1	0
26	27543702	T	A	GATKstd	intron_variant	MODIFIER	LOC607368	607368	transcript	XM_005636543.3	protein_coding	2	c.345-70571T>A		-1	-1	-1	-1	-1	-1	0
26	27543702	T	A	GATKstd	intron_variant	MODIFIER	LOC607368	607368	transcript	XM_022410601.1	protein_coding	2	c.345-70571T>A		-1	-1	-1	-1	-1	-1	0
26	27543702	T	A	GATKstd	intron_variant	MODIFIER	LOC607368	607368	transcript	XM_022410598.1	protein_coding	2	c.345-61472T>A		-1	-1	-1	-1	-1	-1	0
26	27543702	T	A	GATKstd	intron_variant	MODIFIER	LOC607368	607368	transcript	XM_022410607.1	protein_coding	2	c.339-61472T>A		-1	-1	-1	-1	-1	-1	0
26	27543702	T	A	GATKstd	intron_variant	MODIFIER	LOC607368	607368	transcript	XM_022410592.1	protein_coding	2	c.345-70571T>A		-1	-1	-1	-1	-1	-1	0
26	27543702	T	A	GATKstd	intron_variant	MODIFIER	LOC607368	607368	transcript	XM_022410595.1	protein_coding	2	c.345-61472T>A		-1	-1	-1	-1	-1	-1	0
26	27543702	T	A	GATKstd	intron_variant	MODIFIER	LOC607368	607368	transcript	XM_022410605.1	protein_coding	2	c.339-70571T>A		-1	-1	-1	-1	-1	-1	0
26	27543702	T	A	GATKstd	intron_variant	MODIFIER	LOC607368	607368	transcript	XM_022410606.1	protein_coding	2	c.339-61472T>A		-1	-1	-1	-1	-1	-1	0
26	27543702	T	A	GATKstd	intron_variant	MODIFIER	LOC607368	607368	transcript	XM_022410600.1	protein_coding	2	c.345-70571T>A		-1	-1	-1	-1	-1	-1	0
26	27543702	T	A	GATKstd	intron_variant	MODIFIER	LOC607368	607368	transcript	XM_022410593.1	protein_coding	1	c.47-15081T>A		-1	-1	-1	-1	-1	-1	0
26	27543702	T	A	GATKstd	intron_variant	MODIFIER	LOC607368	607368	transcript	XM_022410594.1	protein_coding	1	c.46+9533T>A		-1	-1	-1	-1	-1	-1	0
26	28977240	TA	T	PASS	intron_variant	MODIFIER	LOC102152975	102152975	transcript	XR_001314622.2	pseudogene	20	n.3627-8147delA		-1	-1	-1	-1	-1	-1	0
26	28977240	TA	T	PASS	intron_variant	MODIFIER	LOC102152975	102152975	transcript	XR_002619553.1	pseudogene	20	n.3627-8147delA		-1	-1	-1	-1	-1	-1	0
26	28977240	TA	T	PASS	intron_variant	MODIFIER	LOC102152975	102152975	transcript	XR_002619551.1	pseudogene	20	n.3627-8147delA		-1	-1	-1	-1	-1	-1	0
26	28977240	TA	T	PASS	intron_variant	MODIFIER	LOC102152975	102152975	transcript	XR_002619548.1	pseudogene	20	n.3623-8147delA		-1	-1	-1	-1	-1	-1	0
26	28977240	TA	T	PASS	intron_variant	MODIFIER	LOC102152975	102152975	transcript	XR_002619549.1	pseudogene	19	n.3533-8147delA		-1	-1	-1	-1	-1	-1	0
26	28977240	TA	T	PASS	intron_variant	MODIFIER	LOC102152975	102152975	transcript	XR_002619552.1	pseudogene	20	n.3623-8147delA		-1	-1	-1	-1	-1	-1	0
26	28977240	TA	T	PASS	intron_variant	MODIFIER	LOC102152975	102152975	transcript	XR_002619550.1	pseudogene	20	n.2469-8147delA		-1	-1	-1	-1	-1	-1	0
26	28977240	TA	T	PASS	intron_variant	MODIFIER	LOC111092524	111092524	transcript	XR_002619547.1	pseudogene	1	n.136+8217delT		-1	-1	-1	-1	-1	-1	0
26	29136980	G	A	PASS	intergenic_region	MODIFIER	RTN4R-CCDC188	486414-100687283	intergenic_region	486414-100687283		-1	n.29136980G>A		-1	-1	-1	-1	-1	-1	0
26	29582318	TG	T	PASS	intergenic_region	MODIFIER	SEPT5-CLDN5	486419-100684266	intergenic_region	486419-100684266		-1	n.29582319delG		-1	-1	-1	-1	-1	-1	0
26	29840876	C	T	PASS	intron_variant	MODIFIER	LOC486424	486424	transcript	XM_005636591.1	protein_coding	15	c.1776-3819C>T		-1	-1	-1	-1	-1	-1	0
26	29840876	C	T	PASS	intron_variant	MODIFIER	LOC486424	486424	transcript	XM_543550.6	protein_coding	15	c.1776-3819C>T		-1	-1	-1	-1	-1	-1	0
26	29840876	C	T	PASS	intron_variant	MODIFIER	LOC486424	486424	transcript	XM_005636592.3	protein_coding	13	c.1530-3819C>T		-1	-1	-1	-1	-1	-1	0
26	30459624	C	G	PASS	upstream_gene_variant	MODIFIER	LRRC74B	102151749	transcript	XM_005636613.3	protein_coding	-1	c.-3434G>C		-1	-1	-1	-1	-1	-1	3405
26	30459624	C	G	PASS	intron_variant	MODIFIER	P2RX6	486436	transcript	XM_022410552.1	protein_coding	3	c.408+48C>G		-1	-1	-1	-1	-1	-1	0
26	30459624	C	G	PASS	intron_variant	MODIFIER	P2RX6	486436	transcript	XM_005636614.3	protein_coding	3	c.357+48C>G		-1	-1	-1	-1	-1	-1	0
26	30778681	G	A	GATKstd	intron_variant	MODIFIER	HIC2	486444	transcript	XM_005636617.3	protein_coding	2	c.27-393C>T		-1	-1	-1	-1	-1	-1	0
26	30778681	G	A	GATKstd	intron_variant	MODIFIER	HIC2	486444	transcript	XM_003433444.4	protein_coding	2	c.27-393C>T		-1	-1	-1	-1	-1	-1	0
26	30924447	C	T	PASS	upstream_gene_variant	MODIFIER	LOC608641	608641	transcript	XM_014108241.2	protein_coding	-1	c.-2535C>T		-1	-1	-1	-1	-1	-1	2281
26	30924447	C	T	PASS	upstream_gene_variant	MODIFIER	MIR130B	100886173	transcript	TRANSCRIPT_100886173	pseudogene	-1	n.-23C>T		-1	-1	-1	-1	-1	-1	23
26	30924447	C	T	PASS	downstream_gene_variant	MODIFIER	SDF2L1	608633	transcript	XM_845717.5	protein_coding	-1	c.*3680C>T		-1	-1	-1	-1	-1	-1	3574
26	30924447	C	T	PASS	downstream_gene_variant	MODIFIER	MIR301B	100885990	transcript	NR_049442.1	pseudogene	-1	n.*269C>T		-1	-1	-1	-1	-1	-1	269
26	30924447	C	T	PASS	downstream_gene_variant	MODIFIER	MIR301B	100885990	transcript	TRANSCRIPT_100885990	pseudogene	-1	n.*280C>T		-1	-1	-1	-1	-1	-1	280
26	30924447	C	T	PASS	intron_variant	MODIFIER	LOC102153177	102153177	transcript	XR_295780.3	pseudogene	1	n.170-201C>T		-1	-1	-1	-1	-1	-1	0
26	30924447	C	T	PASS	non_coding_transcript_exon_variant	MODIFIER	MIR130B	100886173	transcript	NR_049292.1	pseudogene	1	n.16C>T		-1	-1	-1	-1	-1	-1	0
26	31080484	G	A	PASS	intron_variant	MODIFIER	MAPK1	477575	transcript	NM_001110800.1	protein_coding	1	c.120-25215C>T		-1	-1	-1	-1	-1	-1	0
26	32723469	C	CAAGAAATGACATAATAGTAGTAAAAAAAAAAAAAAAAAAAAAAAAAAAAAAAAAAA	PASS	intergenic_region	MODIFIER	LOC111092511-LOC100686148	111092511-100686148	intergenic_region	111092511-100686148		-1	n.32723469_32723470insAAGAAATGACATAATAGTAGTAAAAAAAAAAAAAAAAAAAAAAAAAAAAAAAAAAA		-1	-1	-1	-1	-1	-1	0
26	32743023	T	C	GATKstd	intergenic_region	MODIFIER	LOC111092511-LOC100686148	111092511-100686148	intergenic_region	111092511-100686148		-1	n.32743023T>C		-1	-1	-1	-1	-1	-1	0
26	32743059	T	C	GATKstd	intergenic_region	MODIFIER	LOC111092511-LOC100686148	111092511-100686148	intergenic_region	111092511-100686148		-1	n.32743059T>C		-1	-1	-1	-1	-1	-1	0
26	32743062	T	C	GATKstd	intergenic_region	MODIFIER	LOC111092511-LOC100686148	111092511-100686148	intergenic_region	111092511-100686148		-1	n.32743062T>C		-1	-1	-1	-1	-1	-1	0
26	32940450	C	A	GATKstd	intergenic_region	MODIFIER	LOC111092511-LOC100686148	111092511-100686148	intergenic_region	111092511-100686148		-1	n.32940450C>A		-1	-1	-1	-1	-1	-1	0
26	34855063	AAAGTC	A	PASS	intergenic_region	MODIFIER	LOC111092631-LOC102154759	111092631-102154759	intergenic_region	111092631-102154759		-1	n.34855064_34855068delAAGTC		-1	-1	-1	-1	-1	-1	0
26	34884440	C	A	PASS	intergenic_region	MODIFIER	LOC111092631-LOC102154759	111092631-102154759	intergenic_region	111092631-102154759		-1	n.34884440C>A		-1	-1	-1	-1	-1	-1	0
26	34922288	G	A	PASS	intergenic_region	MODIFIER	LOC111092631-LOC102154759	111092631-102154759	intergenic_region	111092631-102154759		-1	n.34922288G>A		-1	-1	-1	-1	-1	-1	0
26	35453556	GT	G	PASS	intergenic_region	MODIFIER	LOC111092577-LOC106557850	111092577-106557850	intergenic_region	111092577-106557850		-1	n.35453557delT		-1	-1	-1	-1	-1	-1	0
26	35626086	ATAAT	A	PASS	intergenic_region	MODIFIER	LOC106557850-LOC102154823	106557850-102154823	intergenic_region	106557850-102154823		-1	n.35626087_35626090delTAAT		-1	-1	-1	-1	-1	-1	0
26	35668219	G	C	PASS	intergenic_region	MODIFIER	LOC106557850-LOC102154823	106557850-102154823	intergenic_region	106557850-102154823		-1	n.35668219G>C		-1	-1	-1	-1	-1	-1	0
26	35719364	G	A	PASS	intergenic_region	MODIFIER	DKK1-PRKG1	609600-609616	intergenic_region	609600-609616		-1	n.35719364G>A		-1	-1	-1	-1	-1	-1	0
26	35756551	A	C	PASS	intron_variant	MODIFIER	PRKG1	609616	transcript	XM_846904.5	protein_coding	12	c.1359-1414T>G		-1	-1	-1	-1	-1	-1	0
26	35756551	A	C	PASS	intron_variant	MODIFIER	PRKG1	609616	transcript	XM_022410516.1	protein_coding	12	c.1146-1414T>G		-1	-1	-1	-1	-1	-1	0
26	35924223	C	T	GATKstd	intron_variant	MODIFIER	PRKG1	609616	transcript	XM_846904.5	protein_coding	7	c.890+17611G>A		-1	-1	-1	-1	-1	-1	0
26	35924223	C	T	GATKstd	intron_variant	MODIFIER	PRKG1	609616	transcript	XM_022410516.1	protein_coding	7	c.677+17611G>A		-1	-1	-1	-1	-1	-1	0
26	36007067	CAA	C	PASS	intron_variant	MODIFIER	PRKG1	609616	transcript	XM_846904.5	protein_coding	5	c.718-55647_718-55646delTT		-1	-1	-1	-1	-1	-1	0
26	36007067	CAA	C	PASS	intron_variant	MODIFIER	PRKG1	609616	transcript	XM_022410516.1	protein_coding	5	c.505-55647_505-55646delTT		-1	-1	-1	-1	-1	-1	0
26	36066523	A	G	PASS	intron_variant	MODIFIER	PRKG1	609616	transcript	XM_846904.5	protein_coding	5	c.717+15190T>C		-1	-1	-1	-1	-1	-1	0
26	36066523	A	G	PASS	intron_variant	MODIFIER	PRKG1	609616	transcript	XM_022410516.1	protein_coding	5	c.504+15190T>C		-1	-1	-1	-1	-1	-1	0
26	36070454	C	T	PASS	intron_variant	MODIFIER	PRKG1	609616	transcript	XM_846904.5	protein_coding	5	c.717+11259G>A		-1	-1	-1	-1	-1	-1	0
26	36070454	C	T	PASS	intron_variant	MODIFIER	PRKG1	609616	transcript	XM_022410516.1	protein_coding	5	c.504+11259G>A		-1	-1	-1	-1	-1	-1	0
26	36095032	TC	T,TGGTTTCCAAAC	PASS	splice_region_variant&intron_variant	LOW	LOC111092581	111092581	transcript	XR_002619719.1	pseudogene	1	n.288+6_288+7insGGTTTCCAAA		-1	-1	-1	-1	-1	-1	0
26	36095032	TC	T,TGGTTTCCAAAC	PASS	splice_region_variant&intron_variant	LOW	LOC111092581	111092581	transcript	XR_002619719.1	pseudogene	1	n.288+7delC		-1	-1	-1	-1	-1	-1	0
26	36095032	TC	T,TGGTTTCCAAAC	PASS	splice_region_variant&intron_variant	LOW	LOC111092581	111092581	transcript	XR_002619718.1	pseudogene	1	n.288+6_288+7insGGTTTCCAAA		-1	-1	-1	-1	-1	-1	0
26	36095032	TC	T,TGGTTTCCAAAC	PASS	splice_region_variant&intron_variant	LOW	LOC111092581	111092581	transcript	XR_002619718.1	pseudogene	1	n.288+7delC		-1	-1	-1	-1	-1	-1	0
26	36095032	TC	T,TGGTTTCCAAAC	PASS	intron_variant	MODIFIER	PRKG1	609616	transcript	XM_846904.5	protein_coding	4	c.654-13257_654-13256insTTTGGAAACC		-1	-1	-1	-1	-1	-1	0
26	36095032	TC	T,TGGTTTCCAAAC	PASS	intron_variant	MODIFIER	PRKG1	609616	transcript	XM_846904.5	protein_coding	4	c.654-13257delG		-1	-1	-1	-1	-1	-1	0
26	36095032	TC	T,TGGTTTCCAAAC	PASS	intron_variant	MODIFIER	PRKG1	609616	transcript	XM_022410516.1	protein_coding	4	c.441-13257_441-13256insTTTGGAAACC		-1	-1	-1	-1	-1	-1	0
26	36095032	TC	T,TGGTTTCCAAAC	PASS	intron_variant	MODIFIER	PRKG1	609616	transcript	XM_022410516.1	protein_coding	4	c.441-13257delG		-1	-1	-1	-1	-1	-1	0
27	2647936	C	CTTTTTTTTTTTTTTTTT	PASS	downstream_gene_variant	MODIFIER	KRT75	100683813	transcript	XM_003433503.4	protein_coding	-1	c.*2721_*2722insTTTTTTTTTTTTTTTTT		-1	-1	-1	-1	-1	-1	2250
27	2647936	C	CTTTTTTTTTTTTTTTTT	PASS	intron_variant	MODIFIER	KRT124	486524	transcript	XM_543650.5	protein_coding	1	c.480+61_480+62insTTTTTTTTTTTTTTTTT		-1	-1	-1	-1	-1	-1	0
27	3088590	C	T	GATKstd	upstream_gene_variant	MODIFIER	ACVRL1	477603	transcript	XM_022411071.1	protein_coding	-1	c.-1981G>A		-1	-1	-1	-1	-1	-1	1946
27	3088590	C	T	GATKstd	upstream_gene_variant	MODIFIER	LOC102153499	102153499	transcript	XR_002620269.1	pseudogene	-1	n.-3418C>T		-1	-1	-1	-1	-1	-1	3418
27	3088590	C	T	GATKstd	upstream_gene_variant	MODIFIER	LOC102153499	102153499	transcript	XR_002620270.1	pseudogene	-1	n.-3420C>T		-1	-1	-1	-1	-1	-1	3420
27	3088590	C	T	GATKstd	intron_variant	MODIFIER	ACVRL1	477603	transcript	XM_014108648.2	protein_coding	1	c.-6+1142G>A		-1	-1	-1	-1	-1	-1	0
27	3088590	C	T	GATKstd	intron_variant	MODIFIER	ACVRL1	477603	transcript	XM_534796.5	protein_coding	1	c.-6+1881G>A		-1	-1	-1	-1	-1	-1	0
27	3088590	C	T	GATKstd	intron_variant	MODIFIER	ACVRL1	477603	transcript	XM_005636803.2	protein_coding	2	c.-6+1142G>A		-1	-1	-1	-1	-1	-1	0
27	17569256	C	CCCCCCCCCCCGGCCCCCGCGCGCGCTCCGGGCTCGGCGCCCCGGGTCTCCACCCGGCCGGTGCCCCGGACCCTGCGGCCGCCGCGGCCCGCCCCG	PASS	intron_variant	MODIFIER	IPO8	612863	transcript	XM_860128.6	protein_coding	1	c.84+31_84+32insCCCCCCCCCCGGCCCCCGCGCGCGCTCCGGGCTCGGCGCCCCGGGTCTCCACCCGGCCGGTGCCCCGGACCCTGCGGCCGCCGCGGCCCGCCCCG		-1	-1	-1	-1	-1	-1	0
27	22611261	T	TGCTCTCCCCCCCCCCCGCGCCCCCC	PASS	intron_variant	MODIFIER	BCAT1	486633	transcript	XM_005637053.3	protein_coding	5	c.511-2336_511-2335insGCTCTCCCCCCCCCCCGCGCCCCCC		-1	-1	-1	-1	-1	-1	0
27	22611261	T	TGCTCTCCCCCCCCCCCGCGCCCCCC	PASS	intron_variant	MODIFIER	BCAT1	486633	transcript	XM_005637054.3	protein_coding	5	c.508-2336_508-2335insGCTCTCCCCCCCCCCCGCGCCCCCC		-1	-1	-1	-1	-1	-1	0
27	33460632	T	G	GATKstd	upstream_gene_variant	MODIFIER	GPRC5A	486680	transcript	XM_014108738.2	protein_coding	-1	c.-15420A>C		-1	-1	-1	-1	-1	-1	570
27	33460632	T	G	GATKstd	intergenic_region	MODIFIER	GPRC5A-LOC111092817	486680-111092817	intergenic_region	486680-111092817		-1	n.33460632T>G		-1	-1	-1	-1	-1	-1	0
27	36440028	C	T	PASS	intron_variant	MODIFIER	LOC611455	611455	transcript	XM_005637171.2	protein_coding	20	c.2596+166C>T		-1	-1	-1	-1	-1	-1	0
27	36440028	C	T	PASS	intron_variant	MODIFIER	LOC611455	611455	transcript	XM_005637172.2	protein_coding	20	c.2596+166C>T		-1	-1	-1	-1	-1	-1	0
27	36913425	G	T	GATKstd	intergenic_region	MODIFIER	A2ML1-RIMKLB	486697-486698	intergenic_region	486697-486698		-1	n.36913425G>T		-1	-1	-1	-1	-1	-1	0
27	36961933	C	G	PASS	intron_variant	MODIFIER	RIMKLB	486698	transcript	XM_014108662.2	protein_coding	2	c.176-13311G>C		-1	-1	-1	-1	-1	-1	0
27	36961933	C	G	PASS	intron_variant	MODIFIER	RIMKLB	486698	transcript	XM_543825.6	protein_coding	2	c.176-13311G>C		-1	-1	-1	-1	-1	-1	0
27	36961933	C	G	PASS	intron_variant	MODIFIER	RIMKLB	486698	transcript	XM_022411509.1	protein_coding	2	c.176-13311G>C		-1	-1	-1	-1	-1	-1	0
27	36961933	C	G	PASS	intron_variant	MODIFIER	RIMKLB	486698	transcript	XM_022411508.1	protein_coding	2	c.176-13311G>C		-1	-1	-1	-1	-1	-1	0
27	36961933	C	G	PASS	intron_variant	MODIFIER	RIMKLB	486698	transcript	XM_022411505.1	protein_coding	2	c.176-13311G>C		-1	-1	-1	-1	-1	-1	0
27	36961933	C	G	PASS	intron_variant	MODIFIER	RIMKLB	486698	transcript	XM_022411506.1	protein_coding	2	c.176-13311G>C		-1	-1	-1	-1	-1	-1	0
27	36961933	C	G	PASS	intron_variant	MODIFIER	RIMKLB	486698	transcript	XM_022411507.1	protein_coding	3	c.176-13311G>C		-1	-1	-1	-1	-1	-1	0
27	37427541	G	A	PASS	downstream_gene_variant	MODIFIER	C3AR1	486704	transcript	XM_005637196.3	protein_coding	-1	c.*6251C>T		-1	-1	-1	-1	-1	-1	4204
27	37427541	G	A	PASS	downstream_gene_variant	MODIFIER	C3AR1	486704	transcript	XM_014108728.2	protein_coding	-1	c.*6251C>T		-1	-1	-1	-1	-1	-1	4204
27	37427541	G	A	PASS	intron_variant	MODIFIER	FOXJ2	486703	transcript	XM_848094.5	protein_coding	10	c.1631-545G>A		-1	-1	-1	-1	-1	-1	0
27	37427541	G	A	PASS	intron_variant	MODIFIER	FOXJ2	486703	transcript	XM_005637195.3	protein_coding	9	c.1433-545G>A		-1	-1	-1	-1	-1	-1	0
27	37763021	C	T	PASS	intron_variant	MODIFIER	LOC111092864	111092864	transcript	XR_002620285.1	pseudogene	1	n.224+299G>A		-1	-1	-1	-1	-1	-1	0
27	41503303	C	G	PASS	intron_variant	MODIFIER	TSPAN11	611819	transcript	XM_022410914.1	protein_coding	2	c.277-2784C>G		-1	-1	-1	-1	-1	-1	0
27	41503303	C	G	PASS	intron_variant	MODIFIER	TSPAN11	611819	transcript	XM_022410920.1	protein_coding	2	c.277-2784C>G		-1	-1	-1	-1	-1	-1	0
27	41503303	C	G	PASS	intron_variant	MODIFIER	TSPAN11	611819	transcript	XR_002619951.1	pseudogene	2	n.288-2784C>G		-1	-1	-1	-1	-1	-1	0
27	41503303	C	G	PASS	intron_variant	MODIFIER	TSPAN11	611819	transcript	XM_022410917.1	protein_coding	2	c.277-2784C>G		-1	-1	-1	-1	-1	-1	0
27	41503303	C	G	PASS	intron_variant	MODIFIER	TSPAN11	611819	transcript	XM_022410919.1	protein_coding	2	c.277-2784C>G		-1	-1	-1	-1	-1	-1	0
27	41503303	C	G	PASS	intron_variant	MODIFIER	TSPAN11	611819	transcript	XM_022410915.1	protein_coding	2	c.277-2784C>G		-1	-1	-1	-1	-1	-1	0
27	41503303	C	G	PASS	intron_variant	MODIFIER	TSPAN11	611819	transcript	XR_002619952.1	pseudogene	2	n.288-2784C>G		-1	-1	-1	-1	-1	-1	0
27	41503303	C	G	PASS	intron_variant	MODIFIER	TSPAN11	611819	transcript	XM_022410916.1	protein_coding	2	c.277-2784C>G		-1	-1	-1	-1	-1	-1	0
27	41503303	C	G	PASS	intron_variant	MODIFIER	TSPAN11	611819	transcript	XM_022410918.1	protein_coding	2	c.277-2784C>G		-1	-1	-1	-1	-1	-1	0
27	41599086	C	T	PASS	intron_variant	MODIFIER	TSPAN9	612996	transcript	XM_022410967.1	protein_coding	3	c.162+11814G>A		-1	-1	-1	-1	-1	-1	0
27	41599086	C	T	PASS	intron_variant	MODIFIER	TSPAN9	612996	transcript	XM_849537.5	protein_coding	1	c.63+11814G>A		-1	-1	-1	-1	-1	-1	0
27	41599086	C	T	PASS	intron_variant	MODIFIER	TSPAN9	612996	transcript	XM_022410966.1	protein_coding	1	c.63+11814G>A		-1	-1	-1	-1	-1	-1	0
27	41599086	C	T	PASS	intron_variant	MODIFIER	TSPAN9	612996	transcript	XM_014108480.2	protein_coding	3	c.162+11814G>A		-1	-1	-1	-1	-1	-1	0
27	41599086	C	T	PASS	intron_variant	MODIFIER	TSPAN9	612996	transcript	XM_005637286.1	protein_coding	2	c.63+11814G>A		-1	-1	-1	-1	-1	-1	0
27	41599086	C	T	PASS	intron_variant	MODIFIER	TSPAN9	612996	transcript	XM_022410969.1	protein_coding	2	c.63+11814G>A		-1	-1	-1	-1	-1	-1	0
27	41599086	C	T	PASS	intron_variant	MODIFIER	TSPAN9	612996	transcript	XR_002619971.1	pseudogene	1	n.781+11814G>A		-1	-1	-1	-1	-1	-1	0
27	41599086	C	T	PASS	intron_variant	MODIFIER	TSPAN9	612996	transcript	XR_002619972.1	pseudogene	1	n.781+11814G>A		-1	-1	-1	-1	-1	-1	0
27	41599086	C	T	PASS	intron_variant	MODIFIER	TSPAN9	612996	transcript	XR_002619973.1	pseudogene	1	n.781+11814G>A		-1	-1	-1	-1	-1	-1	0
28	238710	C	A	PASS	intron_variant	MODIFIER	FRMPD2	486768	transcript	XM_022411898.1	protein_coding	16	c.1945+396G>T		-1	-1	-1	-1	-1	-1	0
28	1214033	T	C	GATKstd	intergenic_region	MODIFIER	LOC102152620-C28H10orf71	102152620-486772	intergenic_region	102152620-486772		-1	n.1214033T>C		-1	-1	-1	-1	-1	-1	0
28	5042121	G	A	GATKstd	intron_variant	MODIFIER	TSFM	100682701	transcript	XM_014108775.1	protein_coding	1	c.226-24217G>A		-1	-1	-1	-1	-1	-1	0
28	7598274	G	A	GATKstd	downstream_gene_variant	MODIFIER	MYOF	607472	transcript	XM_853765.5	protein_coding	-1	c.*5051C>T		-1	-1	-1	-1	-1	-1	4504
28	7598274	G	A	GATKstd	downstream_gene_variant	MODIFIER	MYOF	607472	transcript	XM_005637544.3	protein_coding	-1	c.*5051C>T		-1	-1	-1	-1	-1	-1	4504
28	7598274	G	A	GATKstd	downstream_gene_variant	MODIFIER	MYOF	607472	transcript	XM_022412117.1	protein_coding	-1	c.*5051C>T		-1	-1	-1	-1	-1	-1	4504
28	7598274	G	A	GATKstd	intron_variant	MODIFIER	LOC102155351	102155351	transcript	XR_295950.3	pseudogene	1	n.59+3272C>T		-1	-1	-1	-1	-1	-1	0
28	7598274	G	A	GATKstd	intron_variant	MODIFIER	LOC111093084	111093084	transcript	XR_002620784.1	pseudogene	1	n.868+3884G>A		-1	-1	-1	-1	-1	-1	0
28	7598274	G	A	GATKstd	intron_variant	MODIFIER	LOC102155351	102155351	transcript	XR_002620783.1	pseudogene	1	n.59+3272C>T		-1	-1	-1	-1	-1	-1	0
28	9086583	G	A	GATKstd	intron_variant	MODIFIER	LOC111093079	111093079	transcript	XR_002620746.1	pseudogene	1	n.173+1301G>A		-1	-1	-1	-1	-1	-1	0
28	18408981	T	TAAACATTCCAAAGCTTCAAAAAAAAAAAAAAAAAAAAAAAAAAAAAAAAAAAAAAAAAA	PASS	intergenic_region	MODIFIER	LOC100687619-SORCS1	100687619-477816	intergenic_region	100687619-477816		-1	n.18408981_18408982insAAACATTCCAAAGCTTCAAAAAAAAAAAAAAAAAAAAAAAAAAAAAAAAAAAAAAAAAA		-1	-1	-1	-1	-1	-1	0
28	20970867	C	T	PASS	intergenic_region	MODIFIER	LOC111092988-LOC111093026	111092988-111093026	intergenic_region	111092988-111093026		-1	n.20970867C>T		-1	-1	-1	-1	-1	-1	0
28	21243758	T	C	GATKstd	downstream_gene_variant	MODIFIER	LOC111093026	111093026	transcript	XR_002620609.1	pseudogene	-1	n.*656A>G		-1	-1	-1	-1	-1	-1	656
28	21243758	T	C	GATKstd	intergenic_region	MODIFIER	LOC111092988-LOC111093026	111092988-111093026	intergenic_region	111092988-111093026		-1	n.21243758T>C		-1	-1	-1	-1	-1	-1	0
28	22374361	T	TGGGGGGGGGGGGG	PASS	intron_variant	MODIFIER	ADRA2A	486888	transcript	XM_022411624.1	protein_coding	2	c.1301+1110_1301+1111insGGGGGGGGGGGGG		-1	-1	-1	-1	-1	-1	0
28	28024370	G	GGGGGGGGA	PASS	upstream_gene_variant	MODIFIER	LOC102156401	102156401	transcript	XR_002620543.1	pseudogene	-1	n.-1173_-1172insGGGGGGGA		-1	-1	-1	-1	-1	-1	1172
28	28024370	G	GGGGGGGGA	PASS	upstream_gene_variant	MODIFIER	LOC102156401	102156401	transcript	XR_002620544.1	pseudogene	-1	n.-575_-574insGGGGGGGA		-1	-1	-1	-1	-1	-1	574
28	28024370	G	GGGGGGGGA	PASS	upstream_gene_variant	MODIFIER	LOC102156401	102156401	transcript	XR_002620545.1	pseudogene	-1	n.-575_-574insGGGGGGGA		-1	-1	-1	-1	-1	-1	574
28	28024370	G	GGGGGGGGA	PASS	intron_variant	MODIFIER	LOC102156401	102156401	transcript	XR_001314835.2	pseudogene	2	n.1471-7491_1471-7490insGGGGGGGA		-1	-1	-1	-1	-1	-1	0
28	28024370	G	GGGGGGGGA	PASS	intron_variant	MODIFIER	LOC102156401	102156401	transcript	XR_002620546.1	pseudogene	1	n.1352-7491_1352-7490insGGGGGGGA		-1	-1	-1	-1	-1	-1	0
28	32523308	C	CTCTA	PASS	intron_variant	MODIFIER	C28H10orf88	611203	transcript	XM_848841.5	protein_coding	3	c.442-627_442-626insTAGA		-1	-1	-1	-1	-1	-1	0
28	38836069	G	GGCCCCCCCCCCC	PASS	intergenic_region	MODIFIER	LOC102152832-LOC111093021	102152832-111093021	intergenic_region	102152832-111093021		-1	n.38836069_38836070insGCCCCCCCCCCC		-1	-1	-1	-1	-1	-1	0
28	40137789	A	T	GATKstd	intron_variant	MODIFIER	JAKMIP3	100855750	transcript	XM_014109145.2	protein_coding	6	c.1210-256A>T		-1	-1	-1	-1	-1	-1	0
29	1561595	G	T	PASS	intergenic_region	MODIFIER	LOC100855768-LOC100684688	100855768-100684688	intergenic_region	100855768-100684688		-1	n.1561595G>T		-1	-1	-1	-1	-1	-1	0
29	3706963	A	AGCG	PASS	5_prime_UTR_variant	MODIFIER	PXDNL	486944	transcript	XM_022412265.1	protein_coding	1	c.-35_-34insCGC		-1	-1	-1	-1	-1	-1	35
29	3706963	A	AGCG	PASS	5_prime_UTR_variant	MODIFIER	PXDNL	486944	transcript	XM_022412262.1	protein_coding	1	c.-35_-34insCGC		-1	-1	-1	-1	-1	-1	35
29	3706963	A	AGCG	PASS	upstream_gene_variant	MODIFIER	PXDNL	486944	transcript	XM_544073.6	protein_coding	-1	c.-35_-34insCGC		-1	-1	-1	-1	-1	-1	5
29	3706963	A	AGCG	PASS	upstream_gene_variant	MODIFIER	PXDNL	486944	transcript	XM_005637964.2	protein_coding	-1	c.-35_-34insCGC		-1	-1	-1	-1	-1	-1	4
29	3706963	A	AGCG	PASS	downstream_gene_variant	MODIFIER	PCMTD1	477874	transcript	XM_014109253.2	protein_coding	-1	c.*7029_*7030insCGC		-1	-1	-1	-1	-1	-1	4252
29	3706963	A	AGCG	PASS	downstream_gene_variant	MODIFIER	PCMTD1	477874	transcript	XM_005637967.3	protein_coding	-1	c.*7029_*7030insCGC		-1	-1	-1	-1	-1	-1	4252
29	3706963	A	AGCG	PASS	non_coding_transcript_exon_variant	MODIFIER	PXDNL	486944	transcript	XR_002620884.1	pseudogene	1	n.1_2insCGC		-1	-1	-1	-1	-1	-1	0
29	3706963	A	AGCG	PASS	non_coding_transcript_exon_variant	MODIFIER	PXDNL	486944	transcript	XR_002620885.1	pseudogene	1	n.1_2insCGC		-1	-1	-1	-1	-1	-1	0
29	8316190	T	G	GATKstd	intergenic_region	MODIFIER	LOC111093253-LOC111093248	111093253-111093248	intergenic_region	111093253-111093248		-1	n.8316190T>G		-1	-1	-1	-1	-1	-1	0
29	8316197	G	T	GATKstd	intergenic_region	MODIFIER	LOC111093253-LOC111093248	111093253-111093248	intergenic_region	111093253-111093248		-1	n.8316197G>T		-1	-1	-1	-1	-1	-1	0
29	31644740	C	G	GATKstd	intergenic_region	MODIFIER	LOC111093189-LRRCC1	111093189-487028	intergenic_region	111093189-487028		-1	n.31644740C>G		-1	-1	-1	-1	-1	-1	0
29	31644759	G	T	GATKstd	intergenic_region	MODIFIER	LOC111093189-LRRCC1	111093189-487028	intergenic_region	111093189-487028		-1	n.31644759G>T		-1	-1	-1	-1	-1	-1	0
29	40121372	A	C	GATKstd	intergenic_region	MODIFIER	LOC111093235-GDF6	111093235-100686579	intergenic_region	111093235-100686579		-1	n.40121372A>C		-1	-1	-1	-1	-1	-1	0
29	40121421	A	G	GATKstd	intergenic_region	MODIFIER	LOC111093235-GDF6	111093235-100686579	intergenic_region	111093235-100686579		-1	n.40121421A>G		-1	-1	-1	-1	-1	-1	0
29	41433514	G	GGGGGGGGGGGGGGC	PASS	intron_variant	MODIFIER	CPQ	477946	transcript	XM_022412248.1	protein_coding	7	c.1256-27547_1256-27546insGGGGGGGGGGGGGC		-1	-1	-1	-1	-1	-1	0
3	8466234	C	G	GATKstd	intergenic_region	MODIFIER	LOC111095344-LOC111095345	111095344-111095345	intergenic_region	111095344-111095345		-1	n.8466234C>G		-1	-1	-1	-1	-1	-1	0
3	8466263	G	C	GATKstd	intergenic_region	MODIFIER	LOC111095344-LOC111095345	111095344-111095345	intergenic_region	111095344-111095345		-1	n.8466263G>C		-1	-1	-1	-1	-1	-1	0
3	10070960	G	T	GATKstd	intergenic_region	MODIFIER	FAM174A-LOC111095336	608799-111095336	intergenic_region	608799-111095336		-1	n.10070960G>T		-1	-1	-1	-1	-1	-1	0
3	10658304	C	T	GATKstd	intron_variant	MODIFIER	LOC111095120	111095120	transcript	XR_002624805.1	pseudogene	3	n.695+19078G>A		-1	-1	-1	-1	-1	-1	0
3	16415906	T	A	GATKstd	intergenic_region	MODIFIER	LOC102151391-LOC111095137	102151391-111095137	intergenic_region	102151391-111095137		-1	n.16415906T>A		-1	-1	-1	-1	-1	-1	0
3	16415915	A	G	GATKstd	intergenic_region	MODIFIER	LOC102151391-LOC111095137	102151391-111095137	intergenic_region	102151391-111095137		-1	n.16415915A>G		-1	-1	-1	-1	-1	-1	0
3	16415979	C	CTTTTTTTT	PASS	intergenic_region	MODIFIER	LOC102151391-LOC111095137	102151391-111095137	intergenic_region	102151391-111095137		-1	n.16415979_16415980insTTTTTTTT		-1	-1	-1	-1	-1	-1	0
3	37006308	T	TTTTTTTC	PASS	intron_variant	MODIFIER	CHRNA7	488696	transcript	XM_014112304.2	protein_coding	3	c.-42-78564_-42-78563insGAAAAAA		-1	-1	-1	-1	-1	-1	0
3	37006308	T	TTTTTTTC	PASS	intron_variant	MODIFIER	CHRNA7	488696	transcript	XM_014112303.2	protein_coding	5	c.-42-78564_-42-78563insGAAAAAA		-1	-1	-1	-1	-1	-1	0
3	37006308	T	TTTTTTTC	PASS	intron_variant	MODIFIER	CHRNA7	488696	transcript	XM_022416817.1	protein_coding	6	c.-42-78564_-42-78563insGAAAAAA		-1	-1	-1	-1	-1	-1	0
3	37006308	T	TTTTTTTC	PASS	intron_variant	MODIFIER	CHRNA7	488696	transcript	XM_022416818.1	protein_coding	6	c.-42-78564_-42-78563insGAAAAAA		-1	-1	-1	-1	-1	-1	0
3	54980814	C	CGGCCTCCGGGTGACCGGCGGCCCTTTCCA	PASS	upstream_gene_variant	MODIFIER	HDGFL3	479059	transcript	XM_022416992.1	protein_coding	-1	c.-1977_-1976insTGGAAAGGGCCGCCGGTCACCCGGAGGCC		-1	-1	-1	-1	-1	-1	1962
3	54980814	C	CGGCCTCCGGGTGACCGGCGGCCCTTTCCA	PASS	intergenic_region	MODIFIER	HDGFL3-477597	479059-477597	intergenic_region	479059-477597		-1	n.54980814_54980815insGGCCTCCGGGTGACCGGCGGCCCTTTCCA		-1	-1	-1	-1	-1	-1	0
3	56476427	C	A	PASS	missense_variant	MODERATE	IL16	488762	transcript	XM_005618407.3	protein_coding	17	c.3715G>T	p.Val1239Phe	4204	5003	3715	4161	1239	1386	0
3	56476427	C	A	PASS	missense_variant	MODERATE	IL16	488762	transcript	XM_014112469.2	protein_coding	17	c.3574G>T	p.Val1192Phe	3944	4743	3574	4020	1192	1339	0
3	56476427	C	A	PASS	missense_variant	MODERATE	IL16	488762	transcript	XM_014112474.2	protein_coding	17	c.3574G>T	p.Val1192Phe	3767	4566	3574	4020	1192	1339	0
3	56476427	C	A	PASS	missense_variant	MODERATE	IL16	488762	transcript	XM_545880.6	protein_coding	17	c.3715G>T	p.Val1239Phe	4199	4906	3715	4131	1239	1376	0
3	56476427	C	A	PASS	downstream_gene_variant	MODIFIER	STARD5	100685077	transcript	XM_005618408.2	protein_coding	-1	c.*6536C>A		-1	-1	-1	-1	-1	-1	4240
3	56476427	C	A	PASS	downstream_gene_variant	MODIFIER	STARD5	100685077	transcript	XR_291885.3	pseudogene	-1	n.*4240C>A		-1	-1	-1	-1	-1	-1	4240
3	56507183	G	A	PASS	intron_variant	MODIFIER	IL16	488762	transcript	XM_005618407.3	protein_coding	6	c.916+625C>T		-1	-1	-1	-1	-1	-1	0
3	56507183	G	A	PASS	intron_variant	MODIFIER	IL16	488762	transcript	XM_014112469.2	protein_coding	6	c.775+625C>T		-1	-1	-1	-1	-1	-1	0
3	56507183	G	A	PASS	intron_variant	MODIFIER	IL16	488762	transcript	XM_014112474.2	protein_coding	6	c.775+625C>T		-1	-1	-1	-1	-1	-1	0
3	56507183	G	A	PASS	intron_variant	MODIFIER	IL16	488762	transcript	XM_545880.6	protein_coding	6	c.916+625C>T		-1	-1	-1	-1	-1	-1	0
3	88977120	T	C	GATKstd	intron_variant	MODIFIER	SLIT2	595148	transcript	XM_014112671.2	protein_coding	34	c.3705-3655A>G		-1	-1	-1	-1	-1	-1	0
3	88977120	T	C	GATKstd	intron_variant	MODIFIER	SLIT2	595148	transcript	XM_022417277.1	protein_coding	31	c.3342-3655A>G		-1	-1	-1	-1	-1	-1	0
3	88977120	T	C	GATKstd	intron_variant	MODIFIER	SLIT2	595148	transcript	XM_014112672.2	protein_coding	33	c.3693-3655A>G		-1	-1	-1	-1	-1	-1	0
3	88977120	T	C	GATKstd	intron_variant	MODIFIER	SLIT2	595148	transcript	XM_014112673.2	protein_coding	33	c.3681-3655A>G		-1	-1	-1	-1	-1	-1	0
3	88977120	T	C	GATKstd	intron_variant	MODIFIER	SLIT2	595148	transcript	XM_014112674.2	protein_coding	32	c.3669-3655A>G		-1	-1	-1	-1	-1	-1	0
3	88977120	T	C	GATKstd	intron_variant	MODIFIER	SLIT2	595148	transcript	XM_014112675.2	protein_coding	34	c.3705-3655A>G		-1	-1	-1	-1	-1	-1	0
3	88977120	T	C	GATKstd	intron_variant	MODIFIER	SLIT2	595148	transcript	XM_022417276.1	protein_coding	34	c.3705-3655A>G		-1	-1	-1	-1	-1	-1	0
3	89308968	G	A	GATKstd	intron_variant	MODIFIER	SLIT2	595148	transcript	XM_014112671.2	protein_coding	1	c.180-173C>T		-1	-1	-1	-1	-1	-1	0
3	89308968	G	A	GATKstd	intron_variant	MODIFIER	SLIT2	595148	transcript	XM_014112672.2	protein_coding	1	c.180-173C>T		-1	-1	-1	-1	-1	-1	0
3	89308968	G	A	GATKstd	intron_variant	MODIFIER	SLIT2	595148	transcript	XM_014112673.2	protein_coding	1	c.180-173C>T		-1	-1	-1	-1	-1	-1	0
3	89308968	G	A	GATKstd	intron_variant	MODIFIER	SLIT2	595148	transcript	XM_014112674.2	protein_coding	1	c.180-173C>T		-1	-1	-1	-1	-1	-1	0
3	89308968	G	A	GATKstd	intron_variant	MODIFIER	SLIT2	595148	transcript	XM_014112675.2	protein_coding	1	c.180-173C>T		-1	-1	-1	-1	-1	-1	0
3	89308968	G	A	GATKstd	intron_variant	MODIFIER	SLIT2	595148	transcript	XM_022417276.1	protein_coding	1	c.180-173C>T		-1	-1	-1	-1	-1	-1	0
3	91604533	G	A	PASS	intron_variant	MODIFIER	GAK	479133	transcript	XM_005618684.3	protein_coding	11	c.1250+1042G>A		-1	-1	-1	-1	-1	-1	0
3	91604533	G	A	PASS	intron_variant	MODIFIER	GAK	479133	transcript	XM_022417290.1	protein_coding	8	c.884+1042G>A		-1	-1	-1	-1	-1	-1	0
3	91604533	G	A	PASS	intron_variant	MODIFIER	GAK	479133	transcript	XM_536279.7	protein_coding	11	c.1202+1042G>A		-1	-1	-1	-1	-1	-1	0
3	91604533	G	A	PASS	intron_variant	MODIFIER	GAK	479133	transcript	XM_005618689.3	protein_coding	11	c.938+1042G>A		-1	-1	-1	-1	-1	-1	0
3	91604533	G	A	PASS	intron_variant	MODIFIER	GAK	479133	transcript	XM_005618687.3	protein_coding	11	c.938+1042G>A		-1	-1	-1	-1	-1	-1	0
3	91604533	G	A	PASS	intron_variant	MODIFIER	GAK	479133	transcript	XM_022417293.1	protein_coding	8	c.530+1042G>A		-1	-1	-1	-1	-1	-1	0
3	91604533	G	A	PASS	intron_variant	MODIFIER	GAK	479133	transcript	XM_022417291.1	protein_coding	11	c.1250+1042G>A		-1	-1	-1	-1	-1	-1	0
3	91604533	G	A	PASS	intron_variant	MODIFIER	GAK	479133	transcript	XM_022417292.1	protein_coding	11	c.1250+1042G>A		-1	-1	-1	-1	-1	-1	0
3	91604533	G	A	PASS	intron_variant	MODIFIER	GAK	479133	transcript	XM_005618685.3	protein_coding	11	c.1250+1042G>A		-1	-1	-1	-1	-1	-1	0
3	91604533	G	A	PASS	intron_variant	MODIFIER	GAK	479133	transcript	XM_022417289.1	protein_coding	8	c.932+1042G>A		-1	-1	-1	-1	-1	-1	0
3	91604533	G	A	PASS	intron_variant	MODIFIER	GAK	479133	transcript	XM_022417288.1	protein_coding	11	c.938+1042G>A		-1	-1	-1	-1	-1	-1	0
3	91604533	G	A	PASS	intron_variant	MODIFIER	GAK	479133	transcript	XM_022417285.1	protein_coding	11	c.1106+1042G>A		-1	-1	-1	-1	-1	-1	0
3	91604533	G	A	PASS	intron_variant	MODIFIER	GAK	479133	transcript	XM_022417295.1	protein_coding	11	c.938+1042G>A		-1	-1	-1	-1	-1	-1	0
3	91604533	G	A	PASS	intron_variant	MODIFIER	GAK	479133	transcript	XM_022417287.1	protein_coding	11	c.1007+1042G>A		-1	-1	-1	-1	-1	-1	0
3	91604533	G	A	PASS	intron_variant	MODIFIER	GAK	479133	transcript	XM_005618688.3	protein_coding	7	c.530+1042G>A		-1	-1	-1	-1	-1	-1	0
3	91612060	C	T	GATKstd	intron_variant	MODIFIER	GAK	479133	transcript	XM_005618684.3	protein_coding	14	c.1572+879C>T		-1	-1	-1	-1	-1	-1	0
3	91612060	C	T	GATKstd	intron_variant	MODIFIER	GAK	479133	transcript	XM_022417290.1	protein_coding	11	c.1206+879C>T		-1	-1	-1	-1	-1	-1	0
3	91612060	C	T	GATKstd	intron_variant	MODIFIER	GAK	479133	transcript	XM_536279.7	protein_coding	14	c.1524+879C>T		-1	-1	-1	-1	-1	-1	0
3	91612060	C	T	GATKstd	intron_variant	MODIFIER	GAK	479133	transcript	XM_005618689.3	protein_coding	14	c.1260+879C>T		-1	-1	-1	-1	-1	-1	0
3	91612060	C	T	GATKstd	intron_variant	MODIFIER	GAK	479133	transcript	XM_005618687.3	protein_coding	14	c.1260+879C>T		-1	-1	-1	-1	-1	-1	0
3	91612060	C	T	GATKstd	intron_variant	MODIFIER	GAK	479133	transcript	XM_022417293.1	protein_coding	11	c.852+879C>T		-1	-1	-1	-1	-1	-1	0
3	91612060	C	T	GATKstd	intron_variant	MODIFIER	GAK	479133	transcript	XM_022417291.1	protein_coding	14	c.1572+879C>T		-1	-1	-1	-1	-1	-1	0
3	91612060	C	T	GATKstd	intron_variant	MODIFIER	GAK	479133	transcript	XM_022417292.1	protein_coding	14	c.1572+879C>T		-1	-1	-1	-1	-1	-1	0
3	91612060	C	T	GATKstd	intron_variant	MODIFIER	GAK	479133	transcript	XM_005618685.3	protein_coding	14	c.1572+879C>T		-1	-1	-1	-1	-1	-1	0
3	91612060	C	T	GATKstd	intron_variant	MODIFIER	GAK	479133	transcript	XM_022417289.1	protein_coding	11	c.1254+879C>T		-1	-1	-1	-1	-1	-1	0
3	91612060	C	T	GATKstd	intron_variant	MODIFIER	GAK	479133	transcript	XM_022417288.1	protein_coding	14	c.1260+879C>T		-1	-1	-1	-1	-1	-1	0
3	91612060	C	T	GATKstd	intron_variant	MODIFIER	GAK	479133	transcript	XM_022417285.1	protein_coding	14	c.1428+879C>T		-1	-1	-1	-1	-1	-1	0
3	91612060	C	T	GATKstd	intron_variant	MODIFIER	GAK	479133	transcript	XM_022417295.1	protein_coding	14	c.1260+879C>T		-1	-1	-1	-1	-1	-1	0
3	91612060	C	T	GATKstd	intron_variant	MODIFIER	GAK	479133	transcript	XM_022417287.1	protein_coding	14	c.1329+879C>T		-1	-1	-1	-1	-1	-1	0
3	91612060	C	T	GATKstd	intron_variant	MODIFIER	GAK	479133	transcript	XM_005618688.3	protein_coding	10	c.852+879C>T		-1	-1	-1	-1	-1	-1	0
3	91612062	C	T	GATKstd	intron_variant	MODIFIER	GAK	479133	transcript	XM_005618684.3	protein_coding	14	c.1572+881C>T		-1	-1	-1	-1	-1	-1	0
3	91612062	C	T	GATKstd	intron_variant	MODIFIER	GAK	479133	transcript	XM_022417290.1	protein_coding	11	c.1206+881C>T		-1	-1	-1	-1	-1	-1	0
3	91612062	C	T	GATKstd	intron_variant	MODIFIER	GAK	479133	transcript	XM_536279.7	protein_coding	14	c.1524+881C>T		-1	-1	-1	-1	-1	-1	0
3	91612062	C	T	GATKstd	intron_variant	MODIFIER	GAK	479133	transcript	XM_005618689.3	protein_coding	14	c.1260+881C>T		-1	-1	-1	-1	-1	-1	0
3	91612062	C	T	GATKstd	intron_variant	MODIFIER	GAK	479133	transcript	XM_005618687.3	protein_coding	14	c.1260+881C>T		-1	-1	-1	-1	-1	-1	0
3	91612062	C	T	GATKstd	intron_variant	MODIFIER	GAK	479133	transcript	XM_022417293.1	protein_coding	11	c.852+881C>T		-1	-1	-1	-1	-1	-1	0
3	91612062	C	T	GATKstd	intron_variant	MODIFIER	GAK	479133	transcript	XM_022417291.1	protein_coding	14	c.1572+881C>T		-1	-1	-1	-1	-1	-1	0
3	91612062	C	T	GATKstd	intron_variant	MODIFIER	GAK	479133	transcript	XM_022417292.1	protein_coding	14	c.1572+881C>T		-1	-1	-1	-1	-1	-1	0
3	91612062	C	T	GATKstd	intron_variant	MODIFIER	GAK	479133	transcript	XM_005618685.3	protein_coding	14	c.1572+881C>T		-1	-1	-1	-1	-1	-1	0
3	91612062	C	T	GATKstd	intron_variant	MODIFIER	GAK	479133	transcript	XM_022417289.1	protein_coding	11	c.1254+881C>T		-1	-1	-1	-1	-1	-1	0
3	91612062	C	T	GATKstd	intron_variant	MODIFIER	GAK	479133	transcript	XM_022417288.1	protein_coding	14	c.1260+881C>T		-1	-1	-1	-1	-1	-1	0
3	91612062	C	T	GATKstd	intron_variant	MODIFIER	GAK	479133	transcript	XM_022417285.1	protein_coding	14	c.1428+881C>T		-1	-1	-1	-1	-1	-1	0
3	91612062	C	T	GATKstd	intron_variant	MODIFIER	GAK	479133	transcript	XM_022417295.1	protein_coding	14	c.1260+881C>T		-1	-1	-1	-1	-1	-1	0
3	91612062	C	T	GATKstd	intron_variant	MODIFIER	GAK	479133	transcript	XM_022417287.1	protein_coding	14	c.1329+881C>T		-1	-1	-1	-1	-1	-1	0
3	91612062	C	T	GATKstd	intron_variant	MODIFIER	GAK	479133	transcript	XM_005618688.3	protein_coding	10	c.852+881C>T		-1	-1	-1	-1	-1	-1	0
30	3146195	T	TGCCCCTGCCCCC	PASS	intron_variant	MODIFIER	DPH6	487480	transcript	XM_022412512.1	protein_coding	1	c.224+149_224+150insGGGGGCAGGGGC		-1	-1	-1	-1	-1	-1	0
30	6942366	A	T	GATKstd	intron_variant	MODIFIER	FSIP1	478256	transcript	XM_022413034.1	protein_coding	5	c.554-5131T>A		-1	-1	-1	-1	-1	-1	0
30	6942366	A	T	GATKstd	intron_variant	MODIFIER	FSIP1	478256	transcript	XR_002621535.1	pseudogene	5	n.743-5131T>A		-1	-1	-1	-1	-1	-1	0
30	6942366	A	T	GATKstd	intron_variant	MODIFIER	FSIP1	478256	transcript	XR_002621536.1	pseudogene	5	n.735-5131T>A		-1	-1	-1	-1	-1	-1	0
30	6942366	A	T	GATKstd	intron_variant	MODIFIER	FSIP1	478256	transcript	XR_002621531.1	pseudogene	5	n.743-5131T>A		-1	-1	-1	-1	-1	-1	0
30	6942366	A	T	GATKstd	intron_variant	MODIFIER	FSIP1	478256	transcript	XR_002621532.1	pseudogene	5	n.743-5131T>A		-1	-1	-1	-1	-1	-1	0
30	6942366	A	T	GATKstd	intron_variant	MODIFIER	FSIP1	478256	transcript	XR_002621533.1	pseudogene	5	n.743-5131T>A		-1	-1	-1	-1	-1	-1	0
30	6942366	A	T	GATKstd	intron_variant	MODIFIER	FSIP1	478256	transcript	XR_002621534.1	pseudogene	5	n.743-5131T>A		-1	-1	-1	-1	-1	-1	0
30	7014301	C	G	PASS	intron_variant	MODIFIER	GPR176	487488	transcript	XM_544612.5	protein_coding	1	c.173-14783G>C		-1	-1	-1	-1	-1	-1	0
30	7596443	T	A	PASS	downstream_gene_variant	MODIFIER	IVD	100856316	transcript	XM_003640038.4	protein_coding	-1	c.*2348T>A		-1	-1	-1	-1	-1	-1	1844
30	7596443	T	A	PASS	intergenic_region	MODIFIER	IVD-BAHD1	100856316-487495	intergenic_region	100856316-487495		-1	n.7596443T>A		-1	-1	-1	-1	-1	-1	0
30	7707335	T	TTAGAATGCCTTTTGAAAAAAAAAAAAAAAAAAAAAAAAAAAAAAAAAAAAAAAAAAAAAAAA	PASS	upstream_gene_variant	MODIFIER	LOC111093325	111093325	transcript	XR_002621311.1	pseudogene	-1	n.-823_-822insTAGAATGCCTTTTGAAAAAAAAAAAAAAAAAAAAAAAAAAAAAAAAAAAAAAAAAAAAAAAA		-1	-1	-1	-1	-1	-1	822
30	7707335	T	TTAGAATGCCTTTTGAAAAAAAAAAAAAAAAAAAAAAAAAAAAAAAAAAAAAAAAAAAAAAAA	PASS	upstream_gene_variant	MODIFIER	LOC111093325	111093325	transcript	XR_002621312.1	pseudogene	-1	n.-823_-822insTAGAATGCCTTTTGAAAAAAAAAAAAAAAAAAAAAAAAAAAAAAAAAAAAAAAAAAAAAAAA		-1	-1	-1	-1	-1	-1	822
30	7707335	T	TTAGAATGCCTTTTGAAAAAAAAAAAAAAAAAAAAAAAAAAAAAAAAAAAAAAAAAAAAAAAA	PASS	upstream_gene_variant	MODIFIER	LOC111093325	111093325	transcript	XR_002621310.1	pseudogene	-1	n.-823_-822insTAGAATGCCTTTTGAAAAAAAAAAAAAAAAAAAAAAAAAAAAAAAAAAAAAAAAAAAAAAAA		-1	-1	-1	-1	-1	-1	822
30	7707335	T	TTAGAATGCCTTTTGAAAAAAAAAAAAAAAAAAAAAAAAAAAAAAAAAAAAAAAAAAAAAAAA	PASS	upstream_gene_variant	MODIFIER	LOC111093325	111093325	transcript	XR_002621313.1	pseudogene	-1	n.-823_-822insTAGAATGCCTTTTGAAAAAAAAAAAAAAAAAAAAAAAAAAAAAAAAAAAAAAAAAAAAAAAA		-1	-1	-1	-1	-1	-1	822
30	7707335	T	TTAGAATGCCTTTTGAAAAAAAAAAAAAAAAAAAAAAAAAAAAAAAAAAAAAAAAAAAAAAAA	PASS	upstream_gene_variant	MODIFIER	LOC111093325	111093325	transcript	XR_002621314.1	pseudogene	-1	n.-823_-822insTAGAATGCCTTTTGAAAAAAAAAAAAAAAAAAAAAAAAAAAAAAAAAAAAAAAAAAAAAAAA		-1	-1	-1	-1	-1	-1	822
30	7707335	T	TTAGAATGCCTTTTGAAAAAAAAAAAAAAAAAAAAAAAAAAAAAAAAAAAAAAAAAAAAAAAA	PASS	intergenic_region	MODIFIER	CHST14-LOC111093325	608435-111093325	intergenic_region	608435-111093325		-1	n.7707335_7707336insTAGAATGCCTTTTGAAAAAAAAAAAAAAAAAAAAAAAAAAAAAAAAAAAAAAAAAAAAAAAA		-1	-1	-1	-1	-1	-1	0
30	7779857	G	T	PASS	intron_variant	MODIFIER	KNL1	478260	transcript	XM_005638255.2	protein_coding	5	c.198-3658G>T		-1	-1	-1	-1	-1	-1	0
30	7779857	G	T	PASS	intron_variant	MODIFIER	KNL1	478260	transcript	XM_014109668.2	protein_coding	5	c.198-3658G>T		-1	-1	-1	-1	-1	-1	0
30	7779857	G	T	PASS	intron_variant	MODIFIER	KNL1	478260	transcript	XM_022412663.1	protein_coding	5	c.197+4497G>T		-1	-1	-1	-1	-1	-1	0
30	7779857	G	T	PASS	intron_variant	MODIFIER	KNL1	478260	transcript	XM_005638256.2	protein_coding	5	c.198-3658G>T		-1	-1	-1	-1	-1	-1	0
30	7835063	CT	C	PASS	intergenic_region	MODIFIER	KNL1-RAD51	478260-403568	intergenic_region	478260-403568		-1	n.7835064delT		-1	-1	-1	-1	-1	-1	0
30	8131659	G	A	PASS	intron_variant	MODIFIER	INO80	478262	transcript	XM_844090.5	protein_coding	27	c.3414+4829C>T		-1	-1	-1	-1	-1	-1	0
30	8507962	T	G	PASS	intron_variant	MODIFIER	RTF1	487506	transcript	XM_544630.4	protein_coding	6	c.901+50T>G		-1	-1	-1	-1	-1	-1	0
30	8617854	C	T	PASS	upstream_gene_variant	MODIFIER	LOC111093345	111093345	transcript	XR_002621393.1	pseudogene	-1	n.-159C>T		-1	-1	-1	-1	-1	-1	159
30	8617854	C	T	PASS	intergenic_region	MODIFIER	TYRO3-LOC111093345	487509-111093345	intergenic_region	487509-111093345		-1	n.8617854C>T		-1	-1	-1	-1	-1	-1	0
30	8943698	T	C	PASS	intron_variant	MODIFIER	EHD4	608795	transcript	XM_845924.4	protein_coding	4	c.924+1861A>G		-1	-1	-1	-1	-1	-1	0
30	26053614	C	T	GATKstd	intergenic_region	MODIFIER	RORA-LOC100686151	478328-100686151	intergenic_region	478328-100686151		-1	n.26053614C>T		-1	-1	-1	-1	-1	-1	0
31	23717911	G	A	PASS	intergenic_region	MODIFIER	LOC111093569-LOC100686757	111093569-100686757	intergenic_region	111093569-100686757		-1	n.23717911G>A		-1	-1	-1	-1	-1	-1	0
31	23852509	C	T	PASS	intergenic_region	MODIFIER	LOC100686757-LOC102151634	100686757-102151634	intergenic_region	100686757-102151634		-1	n.23852509C>T		-1	-1	-1	-1	-1	-1	0
31	24171554	A	T	GATKstd	downstream_gene_variant	MODIFIER	MAP3K7CL	609129	transcript	XM_014109864.2	protein_coding	-1	c.*4189A>T		-1	-1	-1	-1	-1	-1	3197
31	24171554	A	T	GATKstd	downstream_gene_variant	MODIFIER	MAP3K7CL	609129	transcript	XM_022413269.1	protein_coding	-1	c.*4189A>T		-1	-1	-1	-1	-1	-1	3197
31	24171554	A	T	GATKstd	downstream_gene_variant	MODIFIER	MAP3K7CL	609129	transcript	XM_846337.5	protein_coding	-1	c.*4189A>T		-1	-1	-1	-1	-1	-1	3197
31	24171554	A	T	GATKstd	downstream_gene_variant	MODIFIER	MAP3K7CL	609129	transcript	XM_014109865.2	protein_coding	-1	c.*4189A>T		-1	-1	-1	-1	-1	-1	3197
31	24171554	A	T	GATKstd	downstream_gene_variant	MODIFIER	MAP3K7CL	609129	transcript	XM_022413268.1	protein_coding	-1	c.*4189A>T		-1	-1	-1	-1	-1	-1	3197
31	24171554	A	T	GATKstd	downstream_gene_variant	MODIFIER	MAP3K7CL	609129	transcript	XM_022413270.1	protein_coding	-1	c.*4189A>T		-1	-1	-1	-1	-1	-1	3197
31	24171554	A	T	GATKstd	downstream_gene_variant	MODIFIER	MAP3K7CL	609129	transcript	XM_022413271.1	protein_coding	-1	c.*4189A>T		-1	-1	-1	-1	-1	-1	3197
31	24171554	A	T	GATKstd	intergenic_region	MODIFIER	MAP3K7CL-LOC102151635	609129-102151635	intergenic_region	609129-102151635		-1	n.24171554A>T		-1	-1	-1	-1	-1	-1	0
31	24392816	TTATTAA	T	PASS	intergenic_region	MODIFIER	BACH1-GRIK1	487718-487719	intergenic_region	487718-487719		-1	n.24392817_24392822delTATTAA		-1	-1	-1	-1	-1	-1	0
31	24482634	T	A	GATKstd	downstream_gene_variant	MODIFIER	GRIK1	487719	transcript	XM_544843.6	protein_coding	-1	c.*11710A>T		-1	-1	-1	-1	-1	-1	3405
31	24482634	T	A	GATKstd	intron_variant	MODIFIER	GRIK1	487719	transcript	XM_022413196.1	protein_coding	16	c.2608-2977A>T		-1	-1	-1	-1	-1	-1	0
31	24482634	T	A	GATKstd	intron_variant	MODIFIER	GRIK1	487719	transcript	XM_005638805.3	protein_coding	15	c.2563-2977A>T		-1	-1	-1	-1	-1	-1	0
31	24482634	T	A	GATKstd	intron_variant	MODIFIER	GRIK1	487719	transcript	XM_005638806.3	protein_coding	16	c.2608-3472A>T		-1	-1	-1	-1	-1	-1	0
31	24482634	T	A	GATKstd	intron_variant	MODIFIER	GRIK1	487719	transcript	XM_005638807.3	protein_coding	15	c.2563-3472A>T		-1	-1	-1	-1	-1	-1	0
31	24830028	A	AG	PASS	intron_variant	MODIFIER	GRIK1	487719	transcript	XM_022413196.1	protein_coding	1	c.118+9288_118+9289insC		-1	-1	-1	-1	-1	-1	0
31	24830028	A	AG	PASS	intron_variant	MODIFIER	GRIK1	487719	transcript	XM_005638805.3	protein_coding	1	c.118+9288_118+9289insC		-1	-1	-1	-1	-1	-1	0
31	24830028	A	AG	PASS	intron_variant	MODIFIER	GRIK1	487719	transcript	XM_005638806.3	protein_coding	1	c.118+9288_118+9289insC		-1	-1	-1	-1	-1	-1	0
31	24830028	A	AG	PASS	intron_variant	MODIFIER	GRIK1	487719	transcript	XM_005638807.3	protein_coding	1	c.118+9288_118+9289insC		-1	-1	-1	-1	-1	-1	0
31	24830028	A	AG	PASS	intron_variant	MODIFIER	GRIK1	487719	transcript	XM_544843.6	protein_coding	1	c.118+9288_118+9289insC		-1	-1	-1	-1	-1	-1	0
31	32175995	A	T	GATKstd	intron_variant	MODIFIER	RIPPLY3	100688594	transcript	XM_003433968.4	protein_coding	2	c.384-3573A>T		-1	-1	-1	-1	-1	-1	0
31	39168318	G	T	GATKstd	intron_variant	MODIFIER	PCBP3	607066	transcript	XM_005639010.3	protein_coding	3	c.-123+46859G>T		-1	-1	-1	-1	-1	-1	0
31	39168318	G	T	GATKstd	intron_variant	MODIFIER	PCBP3	607066	transcript	XM_005639011.3	protein_coding	2	c.-122-51394G>T		-1	-1	-1	-1	-1	-1	0
31	39168318	G	T	GATKstd	intron_variant	MODIFIER	PCBP3	607066	transcript	XM_022413127.1	protein_coding	1	c.-123+22697G>T		-1	-1	-1	-1	-1	-1	0
31	39175865	C	T	GATKstd	intron_variant	MODIFIER	PCBP3	607066	transcript	XM_005639010.3	protein_coding	3	c.-122-43847C>T		-1	-1	-1	-1	-1	-1	0
31	39175865	C	T	GATKstd	intron_variant	MODIFIER	PCBP3	607066	transcript	XM_005639011.3	protein_coding	2	c.-122-43847C>T		-1	-1	-1	-1	-1	-1	0
31	39175865	C	T	GATKstd	intron_variant	MODIFIER	PCBP3	607066	transcript	XM_022413127.1	protein_coding	1	c.-123+30244C>T		-1	-1	-1	-1	-1	-1	0
31	39454623	G	A	GATKstd	intron_variant	MODIFIER	FTCD	607685	transcript	XM_022413320.1	protein_coding	10	c.1260+1234C>T		-1	-1	-1	-1	-1	-1	0
31	39454623	G	A	GATKstd	intron_variant	MODIFIER	FTCD	607685	transcript	XM_005639019.3	protein_coding	10	c.1200+1234C>T		-1	-1	-1	-1	-1	-1	0
31	39454623	G	A	GATKstd	intron_variant	MODIFIER	FTCD	607685	transcript	XM_844452.6	protein_coding	10	c.1260+1234C>T		-1	-1	-1	-1	-1	-1	0
31	39474513	C	T	PASS	downstream_gene_variant	MODIFIER	LSS	491611	transcript	XM_548733.6	protein_coding	-1	c.*6081G>A		-1	-1	-1	-1	-1	-1	4742
31	39474513	C	T	PASS	intron_variant	MODIFIER	SPATC1L	607689	transcript	XM_022413309.1	protein_coding	1	c.202+224G>A		-1	-1	-1	-1	-1	-1	0
31	39474513	C	T	PASS	intron_variant	MODIFIER	SPATC1L	607689	transcript	XM_844462.5	protein_coding	1	c.202+224G>A		-1	-1	-1	-1	-1	-1	0
32	8321300	T	G	GATKstd	intergenic_region	MODIFIER	LOC487839-CDS1	487839-487840	intergenic_region	487839-487840		-1	n.8321300T>G		-1	-1	-1	-1	-1	-1	0
32	13934235	TTTCTTTAGTTTTCTTTTTTTTTTTTTTTTTTTTTTTTTAAGATTTTTATTTATTTATTCATGATAGTCACAGAGAGAGAGAGAGAGGCAGAGACACAGGCAGAGGGAGAAGCAGGCTCCATGCACCGGGGGCCCGATGTGGGATTCGATCCCGAGTCTCCAGGATCGCGCCCTGGGCCAAAGGCAGGCGCCAAACCGCTGCGCCACCCAGGGATCCC	T	GATKIndelStd	intron_variant	MODIFIER	CCSER1	100683110	transcript	XM_005639189.3	protein_coding	6	c.2010+29087_2010+29303del		-1	-1	-1	-1	-1	-1	0
32	13934235	TTTCTTTAGTTTTCTTTTTTTTTTTTTTTTTTTTTTTTTAAGATTTTTATTTATTTATTCATGATAGTCACAGAGAGAGAGAGAGAGGCAGAGACACAGGCAGAGGGAGAAGCAGGCTCCATGCACCGGGGGCCCGATGTGGGATTCGATCCCGAGTCTCCAGGATCGCGCCCTGGGCCAAAGGCAGGCGCCAAACCGCTGCGCCACCCAGGGATCCC	T	GATKIndelStd	intron_variant	MODIFIER	CCSER1	100683110	transcript	XM_005639190.3	protein_coding	6	c.2010+29087_2010+29303del		-1	-1	-1	-1	-1	-1	0
32	16878879	A	C	PASS	intergenic_region	MODIFIER	ATOH1-LOC106558121	487864-106558121	intergenic_region	487864-106558121		-1	n.16878879A>C		-1	-1	-1	-1	-1	-1	0
32	17012895	A	G	GATKstd	intron_variant	MODIFIER	LOC106558143	106558143	transcript	XR_002622111.1	pseudogene	2	n.245+1957T>C		-1	-1	-1	-1	-1	-1	0
32	17012895	A	G	GATKstd	intron_variant	MODIFIER	LOC106558143	106558143	transcript	XR_001315086.2	pseudogene	2	n.245+1957T>C		-1	-1	-1	-1	-1	-1	0
32	17141236	T	TA	PASS	intron_variant	MODIFIER	SMARCAD1	100856284	transcript	XM_005639194.3	protein_coding	9	c.1282-3224_1282-3223insA		-1	-1	-1	-1	-1	-1	0
32	17141236	T	TA	PASS	intron_variant	MODIFIER	SMARCAD1	100856284	transcript	XM_005639197.3	protein_coding	9	c.1282-3224_1282-3223insA		-1	-1	-1	-1	-1	-1	0
32	17141236	T	TA	PASS	intron_variant	MODIFIER	SMARCAD1	100856284	transcript	XM_005639195.3	protein_coding	9	c.1282-3224_1282-3223insA		-1	-1	-1	-1	-1	-1	0
32	17141236	T	TA	PASS	intron_variant	MODIFIER	SMARCAD1	100856284	transcript	XM_005639196.3	protein_coding	9	c.1282-3224_1282-3223insA		-1	-1	-1	-1	-1	-1	0
32	17141236	T	TA	PASS	intron_variant	MODIFIER	SMARCAD1	100856284	transcript	XM_014110001.2	protein_coding	9	c.1279-3224_1279-3223insA		-1	-1	-1	-1	-1	-1	0
32	17141236	T	TA	PASS	intron_variant	MODIFIER	SMARCAD1	100856284	transcript	XM_022413624.1	protein_coding	8	c.1114-3224_1114-3223insA		-1	-1	-1	-1	-1	-1	0
32	17141236	T	TA	PASS	intron_variant	MODIFIER	SMARCAD1	100856284	transcript	XM_005639200.3	protein_coding	1	c.-9-3224_-9-3223insA		-1	-1	-1	-1	-1	-1	0
32	17150525	ACTTT	A	PASS	intron_variant	MODIFIER	SMARCAD1	100856284	transcript	XM_005639194.3	protein_coding	11	c.1572+196_1572+199delCTTT		-1	-1	-1	-1	-1	-1	0
32	17150525	ACTTT	A	PASS	intron_variant	MODIFIER	SMARCAD1	100856284	transcript	XM_005639197.3	protein_coding	11	c.1572+196_1572+199delCTTT		-1	-1	-1	-1	-1	-1	0
32	17150525	ACTTT	A	PASS	intron_variant	MODIFIER	SMARCAD1	100856284	transcript	XM_005639195.3	protein_coding	11	c.1572+196_1572+199delCTTT		-1	-1	-1	-1	-1	-1	0
32	17150525	ACTTT	A	PASS	intron_variant	MODIFIER	SMARCAD1	100856284	transcript	XM_005639196.3	protein_coding	11	c.1572+196_1572+199delCTTT		-1	-1	-1	-1	-1	-1	0
32	17150525	ACTTT	A	PASS	intron_variant	MODIFIER	SMARCAD1	100856284	transcript	XM_014110001.2	protein_coding	11	c.1569+196_1569+199delCTTT		-1	-1	-1	-1	-1	-1	0
32	17150525	ACTTT	A	PASS	intron_variant	MODIFIER	SMARCAD1	100856284	transcript	XM_022413624.1	protein_coding	10	c.1404+196_1404+199delCTTT		-1	-1	-1	-1	-1	-1	0
32	17150525	ACTTT	A	PASS	intron_variant	MODIFIER	SMARCAD1	100856284	transcript	XM_005639200.3	protein_coding	3	c.282+196_282+199delCTTT		-1	-1	-1	-1	-1	-1	0
32	17181665	AG	A	PASS	intron_variant	MODIFIER	HPGDS	478481	transcript	NM_001200044.2	protein_coding	4	c.336+350delC		-1	-1	-1	-1	-1	-1	0
32	17181667	T	C	PASS	intron_variant	MODIFIER	HPGDS	478481	transcript	NM_001200044.2	protein_coding	4	c.336+349A>G		-1	-1	-1	-1	-1	-1	0
32	17735594	G	A	PASS	downstream_gene_variant	MODIFIER	LOC111093604	111093604	transcript	XR_002621939.1	pseudogene	-1	n.*915C>T		-1	-1	-1	-1	-1	-1	915
32	17735594	G	A	PASS	intron_variant	MODIFIER	LOC111093604	111093604	transcript	XR_002621940.1	pseudogene	3	n.392+1529C>T		-1	-1	-1	-1	-1	-1	0
32	17744253	A	T	PASS	intron_variant	MODIFIER	LOC111093604	111093604	transcript	XR_002621940.1	pseudogene	1	n.249-6235T>A		-1	-1	-1	-1	-1	-1	0
32	17744253	A	T	PASS	intron_variant	MODIFIER	LOC111093604	111093604	transcript	XR_002621939.1	pseudogene	1	n.246-6235T>A		-1	-1	-1	-1	-1	-1	0
33	5013843	C	T	GATKstd	downstream_gene_variant	MODIFIER	GABRR3	100684421	transcript	XM_014110073.1	protein_coding	-1	c.*140G>A		-1	-1	-1	-1	-1	-1	140
33	5013843	C	T	GATKstd	intergenic_region	MODIFIER	RIOX2-GABRR3	478533-100684421	intergenic_region	478533-100684421		-1	n.5013843C>T		-1	-1	-1	-1	-1	-1	0
33	9749545	ATAT	A	PASS	intergenic_region	MODIFIER	LOC111093707-LOC111093750	111093707-111093750	intergenic_region	111093707-111093750		-1	n.9749546_9749548delTAT		-1	-1	-1	-1	-1	-1	0
33	11328449	G	T	GATKstd	intron_variant	MODIFIER	CBLB	487965	transcript	XM_005639437.3	protein_coding	12	c.1407+3069C>A		-1	-1	-1	-1	-1	-1	0
33	11328449	G	T	GATKstd	intron_variant	MODIFIER	CBLB	487965	transcript	XM_005639439.3	protein_coding	10	c.1407+3069C>A		-1	-1	-1	-1	-1	-1	0
33	11328449	G	T	GATKstd	intron_variant	MODIFIER	CBLB	487965	transcript	XM_545087.6	protein_coding	10	c.1407+3069C>A		-1	-1	-1	-1	-1	-1	0
33	11328449	G	T	GATKstd	intron_variant	MODIFIER	CBLB	487965	transcript	XM_005639438.3	protein_coding	10	c.1407+3069C>A		-1	-1	-1	-1	-1	-1	0
33	11328449	G	T	GATKstd	intron_variant	MODIFIER	CBLB	487965	transcript	XM_005639440.3	protein_coding	10	c.1407+3069C>A		-1	-1	-1	-1	-1	-1	0
33	11328449	G	T	GATKstd	intron_variant	MODIFIER	CBLB	487965	transcript	XM_005639441.3	protein_coding	12	c.1407+3069C>A		-1	-1	-1	-1	-1	-1	0
33	11328449	G	T	GATKstd	intron_variant	MODIFIER	CBLB	487965	transcript	XM_022413997.1	protein_coding	11	c.1260+3069C>A		-1	-1	-1	-1	-1	-1	0
33	11328449	G	T	GATKstd	intron_variant	MODIFIER	CBLB	487965	transcript	XM_022413999.1	protein_coding	11	c.1260+3069C>A		-1	-1	-1	-1	-1	-1	0
33	11328449	G	T	GATKstd	intron_variant	MODIFIER	CBLB	487965	transcript	XR_002622388.1	pseudogene	12	n.1870+3069C>A		-1	-1	-1	-1	-1	-1	0
33	11328449	G	T	GATKstd	intron_variant	MODIFIER	CBLB	487965	transcript	XM_022413998.1	protein_coding	12	c.1407+3069C>A		-1	-1	-1	-1	-1	-1	0
33	26797271	C	T	PASS	intron_variant	MODIFIER	MYLK	488012	transcript	XM_014110233.2	protein_coding	2	c.199-1238G>A		-1	-1	-1	-1	-1	-1	0
33	26797271	C	T	PASS	intron_variant	MODIFIER	MYLK	488012	transcript	XM_022413886.1	protein_coding	1	c.25-1238G>A		-1	-1	-1	-1	-1	-1	0
33	26797271	C	T	PASS	intron_variant	MODIFIER	MYLK	488012	transcript	XM_014110234.2	protein_coding	2	c.199-1238G>A		-1	-1	-1	-1	-1	-1	0
33	26797271	C	T	PASS	intron_variant	MODIFIER	MYLK	488012	transcript	XM_014110235.2	protein_coding	2	c.166-1238G>A		-1	-1	-1	-1	-1	-1	0
33	26797271	C	T	PASS	intron_variant	MODIFIER	MYLK	488012	transcript	XM_022413887.1	protein_coding	1	c.-216-1238G>A		-1	-1	-1	-1	-1	-1	0
33	26806186	G	A	PASS	intron_variant	MODIFIER	MYLK	488012	transcript	XM_014110233.2	protein_coding	2	c.199-10153C>T		-1	-1	-1	-1	-1	-1	0
33	26806186	G	A	PASS	intron_variant	MODIFIER	MYLK	488012	transcript	XM_022413886.1	protein_coding	1	c.25-10153C>T		-1	-1	-1	-1	-1	-1	0
33	26806186	G	A	PASS	intron_variant	MODIFIER	MYLK	488012	transcript	XM_014110234.2	protein_coding	2	c.199-10153C>T		-1	-1	-1	-1	-1	-1	0
33	26806186	G	A	PASS	intron_variant	MODIFIER	MYLK	488012	transcript	XM_014110235.2	protein_coding	2	c.166-10153C>T		-1	-1	-1	-1	-1	-1	0
33	26806186	G	A	PASS	intron_variant	MODIFIER	MYLK	488012	transcript	XM_022413887.1	protein_coding	1	c.-216-10153C>T		-1	-1	-1	-1	-1	-1	0
34	2624313	AG	A	PASS	intron_variant	MODIFIER	CTNND2	488048	transcript	XM_545171.6	protein_coding	1	c.38-55640delG		-1	-1	-1	-1	-1	-1	0
34	2624318	CTGGAGG	C	PASS	intron_variant	MODIFIER	CTNND2	488048	transcript	XM_545171.6	protein_coding	1	c.38-55635_38-55630delTGGAGG		-1	-1	-1	-1	-1	-1	0
34	11148439	T	G	GATKstd	intergenic_region	MODIFIER	LOC102152290-LPCAT1	102152290-488066	intergenic_region	102152290-488066		-1	n.11148439T>G		-1	-1	-1	-1	-1	-1	0
34	12293006	C	T	GATKstd	non_coding_transcript_exon_variant	MODIFIER	LOC111093859	111093859	transcript	XR_002622589.1	pseudogene	1	n.93G>A		-1	-1	-1	-1	-1	-1	0
34	12293006	C	T	GATKstd	non_coding_transcript_exon_variant	MODIFIER	LOC111093859	111093859	transcript	XR_002622590.1	pseudogene	1	n.93G>A		-1	-1	-1	-1	-1	-1	0
34	12295928	C	A	GATKstd	upstream_gene_variant	MODIFIER	LOC111093859	111093859	transcript	XR_002622589.1	pseudogene	-1	n.-2830G>T		-1	-1	-1	-1	-1	-1	2830
34	12295928	C	A	GATKstd	upstream_gene_variant	MODIFIER	LOC111093859	111093859	transcript	XR_002622590.1	pseudogene	-1	n.-2830G>T		-1	-1	-1	-1	-1	-1	2830
34	12295928	C	A	GATKstd	intergenic_region	MODIFIER	LOC111093859-LOC111093858	111093859-111093858	intergenic_region	111093859-111093858		-1	n.12295928C>A		-1	-1	-1	-1	-1	-1	0
34	12295946	G	T	GATKstd	upstream_gene_variant	MODIFIER	LOC111093859	111093859	transcript	XR_002622589.1	pseudogene	-1	n.-2848C>A		-1	-1	-1	-1	-1	-1	2848
34	12295946	G	T	GATKstd	upstream_gene_variant	MODIFIER	LOC111093859	111093859	transcript	XR_002622590.1	pseudogene	-1	n.-2848C>A		-1	-1	-1	-1	-1	-1	2848
34	12295946	G	T	GATKstd	intergenic_region	MODIFIER	LOC111093859-LOC111093858	111093859-111093858	intergenic_region	111093859-111093858		-1	n.12295946G>T		-1	-1	-1	-1	-1	-1	0
34	12295957	T	C	GATKstd	upstream_gene_variant	MODIFIER	LOC111093859	111093859	transcript	XR_002622589.1	pseudogene	-1	n.-2859A>G		-1	-1	-1	-1	-1	-1	2859
34	12295957	T	C	GATKstd	upstream_gene_variant	MODIFIER	LOC111093859	111093859	transcript	XR_002622590.1	pseudogene	-1	n.-2859A>G		-1	-1	-1	-1	-1	-1	2859
34	12295957	T	C	GATKstd	intergenic_region	MODIFIER	LOC111093859-LOC111093858	111093859-111093858	intergenic_region	111093859-111093858		-1	n.12295957T>C		-1	-1	-1	-1	-1	-1	0
34	12295959	G	A	GATKstd	upstream_gene_variant	MODIFIER	LOC111093859	111093859	transcript	XR_002622589.1	pseudogene	-1	n.-2861C>T		-1	-1	-1	-1	-1	-1	2861
34	12295959	G	A	GATKstd	upstream_gene_variant	MODIFIER	LOC111093859	111093859	transcript	XR_002622590.1	pseudogene	-1	n.-2861C>T		-1	-1	-1	-1	-1	-1	2861
34	12295959	G	A	GATKstd	intergenic_region	MODIFIER	LOC111093859-LOC111093858	111093859-111093858	intergenic_region	111093859-111093858		-1	n.12295959G>A		-1	-1	-1	-1	-1	-1	0
34	12325747	A	G	PASS	intergenic_region	MODIFIER	LOC111093858-LOC111093924	111093858-111093924	intergenic_region	111093858-111093924		-1	n.12325747A>G		-1	-1	-1	-1	-1	-1	0
34	12420743	T	G	GATKstd	intergenic_region	MODIFIER	LOC100855955-LOC111093927	100855955-111093927	intergenic_region	100855955-111093927		-1	n.12420743T>G		-1	-1	-1	-1	-1	-1	0
34	12420767	C	G	GATKstd	intergenic_region	MODIFIER	LOC100855955-LOC111093927	100855955-111093927	intergenic_region	100855955-111093927		-1	n.12420767C>G		-1	-1	-1	-1	-1	-1	0
34	12420785	C	G	GATKstd	intergenic_region	MODIFIER	LOC100855955-LOC111093927	100855955-111093927	intergenic_region	100855955-111093927		-1	n.12420785C>G		-1	-1	-1	-1	-1	-1	0
34	12420869	A	T	GATKstd	intergenic_region	MODIFIER	LOC100855955-LOC111093927	100855955-111093927	intergenic_region	100855955-111093927		-1	n.12420869A>T		-1	-1	-1	-1	-1	-1	0
34	14241177	A	G	GATKstd	intergenic_region	MODIFIER	LOC100856648-SOX2	100856648-488092	intergenic_region	100856648-488092		-1	n.14241177A>G		-1	-1	-1	-1	-1	-1	0
34	14446328	C	A	GATKstd	intergenic_region	MODIFIER	LOC100856648-SOX2	100856648-488092	intergenic_region	100856648-488092		-1	n.14446328C>A		-1	-1	-1	-1	-1	-1	0
34	14512157	G	A	GATKstd	intergenic_region	MODIFIER	LOC100856648-SOX2	100856648-488092	intergenic_region	100856648-488092		-1	n.14512157G>A		-1	-1	-1	-1	-1	-1	0
34	14699407	G	A	GATKstd	intergenic_region	MODIFIER	LOC100856648-SOX2	100856648-488092	intergenic_region	100856648-488092		-1	n.14699407G>A		-1	-1	-1	-1	-1	-1	0
34	14816967	T	TAACAAAAGGAATGTATAAAAAAAAAAAAAAAAAAAAAAAAAAAAAAAAAAAAAAAAA	PASS	intergenic_region	MODIFIER	LOC100856648-SOX2	100856648-488092	intergenic_region	100856648-488092		-1	n.14816967_14816968insAACAAAAGGAATGTATAAAAAAAAAAAAAAAAAAAAAAAAAAAAAAAAAAAAAAAAA		-1	-1	-1	-1	-1	-1	0
34	14869326	T	A	PASS	intergenic_region	MODIFIER	SOX2-LOC111093939	488092-111093939	intergenic_region	488092-111093939		-1	n.14869326T>A		-1	-1	-1	-1	-1	-1	0
34	15098173	C	T	GATKstd	downstream_gene_variant	MODIFIER	LOC106558228	106558228	transcript	XR_002622536.1	pseudogene	-1	n.*4686C>T		-1	-1	-1	-1	-1	-1	4686
34	15098173	C	T	GATKstd	downstream_gene_variant	MODIFIER	LOC106558228	106558228	transcript	XR_001315221.2	pseudogene	-1	n.*2042C>T		-1	-1	-1	-1	-1	-1	2042
34	15098173	C	T	GATKstd	intron_variant	MODIFIER	LOC106558228	106558228	transcript	XR_002622535.1	pseudogene	5	n.793+5634C>T		-1	-1	-1	-1	-1	-1	0
34	15098173	C	T	GATKstd	intron_variant	MODIFIER	LOC106558228	106558228	transcript	XR_001315218.2	pseudogene	5	n.793+5634C>T		-1	-1	-1	-1	-1	-1	0
34	15098173	C	T	GATKstd	intron_variant	MODIFIER	LOC106558228	106558228	transcript	XR_001315219.2	pseudogene	5	n.793+5634C>T		-1	-1	-1	-1	-1	-1	0
34	15098173	C	T	GATKstd	intron_variant	MODIFIER	LOC106558228	106558228	transcript	XR_001315220.2	pseudogene	4	n.588+34234C>T		-1	-1	-1	-1	-1	-1	0
34	15098173	C	T	GATKstd	intron_variant	MODIFIER	LOC106558228	106558228	transcript	XR_001315222.2	pseudogene	5	n.784+5634C>T		-1	-1	-1	-1	-1	-1	0
34	15098173	C	T	GATKstd	intron_variant	MODIFIER	LOC106558228	106558228	transcript	XR_002622534.1	pseudogene	5	n.793+5634C>T		-1	-1	-1	-1	-1	-1	0
34	15382026	A	T	GATKstd	downstream_gene_variant	MODIFIER	LOC111093876	111093876	transcript	XR_002622620.1	pseudogene	-1	n.*2487A>T		-1	-1	-1	-1	-1	-1	2487
34	15382026	A	T	GATKstd	intron_variant	MODIFIER	LOC111093875	111093875	transcript	XR_002622618.1	pseudogene	1	n.82+15882T>A		-1	-1	-1	-1	-1	-1	0
34	15382026	A	T	GATKstd	intron_variant	MODIFIER	LOC111093875	111093875	transcript	XR_002622619.1	pseudogene	1	n.82+15882T>A		-1	-1	-1	-1	-1	-1	0
34	15639749	C	A	GATKstd	intron_variant	MODIFIER	LOC102153985	102153985	transcript	XR_296461.3	pseudogene	1	n.106-192C>A		-1	-1	-1	-1	-1	-1	0
34	15771276	C	T	GATKstd	intron_variant	MODIFIER	LOC106558227	106558227	transcript	XR_001315215.2	pseudogene	1	n.890+8310C>T		-1	-1	-1	-1	-1	-1	0
34	15804010	T	C	GATKstd	intron_variant	MODIFIER	ATP11B	478644	transcript	XM_005639946.2	protein_coding	2	c.495+403T>C		-1	-1	-1	-1	-1	-1	0
34	16672375	T	G	GATKstd	intron_variant	MODIFIER	YEATS2	488099	transcript	XM_545223.5	protein_coding	1	c.-18-8358T>G		-1	-1	-1	-1	-1	-1	0
34	16796196	CTAAA	C	PASS	intron_variant	MODIFIER	PARL	488100	transcript	XM_545224.6	protein_coding	7	c.829-1912_829-1909delTTTA		-1	-1	-1	-1	-1	-1	0
34	16796196	CTAAA	C	PASS	intron_variant	MODIFIER	PARL	488100	transcript	XM_022414174.1	protein_coding	7	c.829-5824_829-5821delTTTA		-1	-1	-1	-1	-1	-1	0
34	16903370	TTTTAAAG	T	PASS	intron_variant	MODIFIER	ABCC5	478648	transcript	NM_001128100.1	protein_coding	9	c.1405-1035_1405-1029delCTTTAAA		-1	-1	-1	-1	-1	-1	0
34	16903370	TTTTAAAG	T	PASS	intron_variant	MODIFIER	ABCC5	478648	transcript	XM_022414072.1	protein_coding	9	c.1330-1035_1330-1029delCTTTAAA		-1	-1	-1	-1	-1	-1	0
34	16903370	TTTTAAAG	T	PASS	intron_variant	MODIFIER	ABCC5	478648	transcript	XM_005639715.2	protein_coding	10	c.1405-1035_1405-1029delCTTTAAA		-1	-1	-1	-1	-1	-1	0
34	16903370	TTTTAAAG	T	PASS	intron_variant	MODIFIER	ABCC5	478648	transcript	XM_005639717.3	protein_coding	10	c.1405-1035_1405-1029delCTTTAAA		-1	-1	-1	-1	-1	-1	0
34	16903370	TTTTAAAG	T	PASS	intron_variant	MODIFIER	ABCC5	478648	transcript	XM_005639716.2	protein_coding	10	c.1405-1035_1405-1029delCTTTAAA		-1	-1	-1	-1	-1	-1	0
34	17312212	G	A	PASS	upstream_gene_variant	MODIFIER	LOC100684350	100684350	transcript	100684350	pseudogene	-1	n.-3856C>T		-1	-1	-1	-1	-1	-1	3856
34	17312212	G	A	PASS	intergenic_region	MODIFIER	LOC100684350-LOC106558201	100684350-106558201	intergenic_region	100684350-106558201		-1	n.17312212G>A		-1	-1	-1	-1	-1	-1	0
34	17342375	C	CTGATGATACTGTTCTTTTTTTTTTTTTTTTTTTTTTTTT	PASS	intergenic_region	MODIFIER	LOC106558201-LOC102152005	106558201-102152005	intergenic_region	106558201-102152005		-1	n.17342375_17342376insTGATGATACTGTTCTTTTTTTTTTTTTTTTTTTTTTTTT		-1	-1	-1	-1	-1	-1	0
34	38407939	CA	C	PASS	intron_variant	MODIFIER	NAALADL2	488174	transcript	XM_022414275.1	protein_coding	1	c.-180+8450delA		-1	-1	-1	-1	-1	-1	0
35	3307833	CCACCTT	C	PASS	intron_variant	MODIFIER	NQO2	606932	transcript	XM_843295.5	protein_coding	4	c.303+629_303+634delCACCTT		-1	-1	-1	-1	-1	-1	0
35	3856793	G	A	GATKstd	intergenic_region	MODIFIER	LOC106558273-LOC111094067	106558273-111094067	intergenic_region	106558273-111094067		-1	n.3856793G>A		-1	-1	-1	-1	-1	-1	0
35	18120837	T	A	GATKstd	intron_variant	MODIFIER	LOC102156827	102156827	transcript	XR_002622792.1	pseudogene	7	n.1058+20290A>T		-1	-1	-1	-1	-1	-1	0
35	18120837	T	A	GATKstd	intron_variant	MODIFIER	LOC102156827	102156827	transcript	XR_002622793.1	pseudogene	7	n.1019+20290A>T		-1	-1	-1	-1	-1	-1	0
35	18120837	T	A	GATKstd	intron_variant	MODIFIER	LOC102156827	102156827	transcript	XR_002622788.1	pseudogene	7	n.1019+20290A>T		-1	-1	-1	-1	-1	-1	0
35	18120837	T	A	GATKstd	intron_variant	MODIFIER	LOC102156827	102156827	transcript	XR_002622789.1	pseudogene	6	n.941+20580A>T		-1	-1	-1	-1	-1	-1	0
35	18120837	T	A	GATKstd	intron_variant	MODIFIER	LOC102156827	102156827	transcript	XR_002622790.1	pseudogene	6	n.996+20290A>T		-1	-1	-1	-1	-1	-1	0
35	18120837	T	A	GATKstd	intron_variant	MODIFIER	LOC102156827	102156827	transcript	XR_002622794.1	pseudogene	6	n.853+20290A>T		-1	-1	-1	-1	-1	-1	0
35	18120837	T	A	GATKstd	intron_variant	MODIFIER	LOC102156827	102156827	transcript	XR_002622795.1	pseudogene	5	n.830+20290A>T		-1	-1	-1	-1	-1	-1	0
35	24110830	C	A	GATKstd	upstream_gene_variant	MODIFIER	LOC100856116	100856116	transcript	XM_003640158.4	protein_coding	-1	c.-4237C>A		-1	-1	-1	-1	-1	-1	4204
35	24110830	C	A	GATKstd	intergenic_region	MODIFIER	LOC100856099-LOC100856116	100856099-100856116	intergenic_region	100856099-100856116		-1	n.24110830C>A		-1	-1	-1	-1	-1	-1	0
36	6163176	G	T	GATKstd	intergenic_region	MODIFIER	RBMS1-LOC106558287	478764-106558287	intergenic_region	478764-106558287		-1	n.6163176G>T		-1	-1	-1	-1	-1	-1	0
36	6196871	T	G	GATKstd	intergenic_region	MODIFIER	RBMS1-LOC106558287	478764-106558287	intergenic_region	478764-106558287		-1	n.6196871T>G		-1	-1	-1	-1	-1	-1	0
36	6565198	C	A	GATKstd	intergenic_region	MODIFIER	LOC111094257-TANK	111094257-608092	intergenic_region	111094257-608092		-1	n.6565198C>A		-1	-1	-1	-1	-1	-1	0
36	6612146	G	A	GATKstd	intergenic_region	MODIFIER	LOC111094257-TANK	111094257-608092	intergenic_region	111094257-608092		-1	n.6612146G>A		-1	-1	-1	-1	-1	-1	0
36	6648618	A	T	GATKstd	intergenic_region	MODIFIER	LOC111094257-TANK	111094257-608092	intergenic_region	111094257-608092		-1	n.6648618A>T		-1	-1	-1	-1	-1	-1	0
36	6668760	G	A	GATKstd	intergenic_region	MODIFIER	LOC111094257-TANK	111094257-608092	intergenic_region	111094257-608092		-1	n.6668760G>A		-1	-1	-1	-1	-1	-1	0
36	6674242	A	T	GATKstd	intergenic_region	MODIFIER	LOC111094257-TANK	111094257-608092	intergenic_region	111094257-608092		-1	n.6674242A>T		-1	-1	-1	-1	-1	-1	0
36	6770400	C	G	GATKstd	intron_variant	MODIFIER	TANK	608092	transcript	XM_005640240.3	protein_coding	2	c.348+917C>G		-1	-1	-1	-1	-1	-1	0
36	6770400	C	G	GATKstd	intron_variant	MODIFIER	TANK	608092	transcript	XM_005640245.3	protein_coding	2	c.99+917C>G		-1	-1	-1	-1	-1	-1	0
36	6770400	C	G	GATKstd	intron_variant	MODIFIER	TANK	608092	transcript	XM_005640247.3	protein_coding	2	c.99+917C>G		-1	-1	-1	-1	-1	-1	0
36	6770400	C	G	GATKstd	intron_variant	MODIFIER	TANK	608092	transcript	XM_005640244.3	protein_coding	2	c.99+917C>G		-1	-1	-1	-1	-1	-1	0
36	6770400	C	G	GATKstd	intron_variant	MODIFIER	TANK	608092	transcript	XM_022414923.1	protein_coding	2	c.99+917C>G		-1	-1	-1	-1	-1	-1	0
36	6770400	C	G	GATKstd	intron_variant	MODIFIER	TANK	608092	transcript	XM_022414924.1	protein_coding	2	c.99+917C>G		-1	-1	-1	-1	-1	-1	0
36	6770400	C	G	GATKstd	intron_variant	MODIFIER	TANK	608092	transcript	XR_001315353.2	pseudogene	2	n.462+917C>G		-1	-1	-1	-1	-1	-1	0
36	6770400	C	G	GATKstd	intron_variant	MODIFIER	TANK	608092	transcript	XM_005640243.3	protein_coding	2	c.348+917C>G		-1	-1	-1	-1	-1	-1	0
36	6770400	C	G	GATKstd	intron_variant	MODIFIER	TANK	608092	transcript	XM_005640241.3	protein_coding	2	c.348+917C>G		-1	-1	-1	-1	-1	-1	0
36	6771066	T	C	PASS	intron_variant	MODIFIER	TANK	608092	transcript	XM_005640240.3	protein_coding	2	c.348+1583T>C		-1	-1	-1	-1	-1	-1	0
36	6771066	T	C	PASS	intron_variant	MODIFIER	TANK	608092	transcript	XM_005640245.3	protein_coding	2	c.99+1583T>C		-1	-1	-1	-1	-1	-1	0
36	6771066	T	C	PASS	intron_variant	MODIFIER	TANK	608092	transcript	XM_005640247.3	protein_coding	2	c.99+1583T>C		-1	-1	-1	-1	-1	-1	0
36	6771066	T	C	PASS	intron_variant	MODIFIER	TANK	608092	transcript	XM_005640244.3	protein_coding	2	c.99+1583T>C		-1	-1	-1	-1	-1	-1	0
36	6771066	T	C	PASS	intron_variant	MODIFIER	TANK	608092	transcript	XM_022414923.1	protein_coding	2	c.99+1583T>C		-1	-1	-1	-1	-1	-1	0
36	6771066	T	C	PASS	intron_variant	MODIFIER	TANK	608092	transcript	XM_022414924.1	protein_coding	2	c.99+1583T>C		-1	-1	-1	-1	-1	-1	0
36	6771066	T	C	PASS	intron_variant	MODIFIER	TANK	608092	transcript	XR_001315353.2	pseudogene	2	n.462+1583T>C		-1	-1	-1	-1	-1	-1	0
36	6771066	T	C	PASS	intron_variant	MODIFIER	TANK	608092	transcript	XM_005640243.3	protein_coding	2	c.348+1583T>C		-1	-1	-1	-1	-1	-1	0
36	6771066	T	C	PASS	intron_variant	MODIFIER	TANK	608092	transcript	XM_005640241.3	protein_coding	2	c.348+1583T>C		-1	-1	-1	-1	-1	-1	0
36	6935009	C	T	GATKstd	intron_variant	MODIFIER	PSMD14	478765	transcript	XM_022414657.1	protein_coding	3	c.49-6393C>T		-1	-1	-1	-1	-1	-1	0
36	6994637	G	A	GATKstd	intron_variant	MODIFIER	TBR1	488370	transcript	XM_545492.7	protein_coding	5	c.1190+728G>A		-1	-1	-1	-1	-1	-1	0
36	7318469	C	T	GATKstd	intron_variant	MODIFIER	SLC4A10	478766	transcript	XM_014110852.2	protein_coding	15	c.2030+4716C>T		-1	-1	-1	-1	-1	-1	0
36	7318469	C	T	GATKstd	intron_variant	MODIFIER	SLC4A10	478766	transcript	XM_005640248.3	protein_coding	15	c.1997+4716C>T		-1	-1	-1	-1	-1	-1	0
36	7318469	C	T	GATKstd	intron_variant	MODIFIER	SLC4A10	478766	transcript	XM_005640251.3	protein_coding	14	c.1937+4716C>T		-1	-1	-1	-1	-1	-1	0
36	7318469	C	T	GATKstd	intron_variant	MODIFIER	SLC4A10	478766	transcript	XM_014110853.2	protein_coding	15	c.2027+4716C>T		-1	-1	-1	-1	-1	-1	0
36	7318469	C	T	GATKstd	intron_variant	MODIFIER	SLC4A10	478766	transcript	XM_014110855.2	protein_coding	14	c.1940+4716C>T		-1	-1	-1	-1	-1	-1	0
36	7318469	C	T	GATKstd	intron_variant	MODIFIER	SLC4A10	478766	transcript	XM_014110856.2	protein_coding	15	c.2030+4716C>T		-1	-1	-1	-1	-1	-1	0
36	7318469	C	T	GATKstd	intron_variant	MODIFIER	SLC4A10	478766	transcript	XM_005640250.3	protein_coding	15	c.2030+4716C>T		-1	-1	-1	-1	-1	-1	0
36	7318469	C	T	GATKstd	intron_variant	MODIFIER	SLC4A10	478766	transcript	XM_005640249.3	protein_coding	15	c.2030+4716C>T		-1	-1	-1	-1	-1	-1	0
36	7319097	A	G	GATKstd	intron_variant	MODIFIER	SLC4A10	478766	transcript	XM_014110852.2	protein_coding	15	c.2030+5344A>G		-1	-1	-1	-1	-1	-1	0
36	7319097	A	G	GATKstd	intron_variant	MODIFIER	SLC4A10	478766	transcript	XM_005640248.3	protein_coding	15	c.1997+5344A>G		-1	-1	-1	-1	-1	-1	0
36	7319097	A	G	GATKstd	intron_variant	MODIFIER	SLC4A10	478766	transcript	XM_005640251.3	protein_coding	14	c.1937+5344A>G		-1	-1	-1	-1	-1	-1	0
36	7319097	A	G	GATKstd	intron_variant	MODIFIER	SLC4A10	478766	transcript	XM_014110853.2	protein_coding	15	c.2027+5344A>G		-1	-1	-1	-1	-1	-1	0
36	7319097	A	G	GATKstd	intron_variant	MODIFIER	SLC4A10	478766	transcript	XM_014110855.2	protein_coding	14	c.1940+5344A>G		-1	-1	-1	-1	-1	-1	0
36	7319097	A	G	GATKstd	intron_variant	MODIFIER	SLC4A10	478766	transcript	XM_014110856.2	protein_coding	15	c.2030+5344A>G		-1	-1	-1	-1	-1	-1	0
36	7319097	A	G	GATKstd	intron_variant	MODIFIER	SLC4A10	478766	transcript	XM_005640250.3	protein_coding	15	c.2030+5344A>G		-1	-1	-1	-1	-1	-1	0
36	7319097	A	G	GATKstd	intron_variant	MODIFIER	SLC4A10	478766	transcript	XM_005640249.3	protein_coding	15	c.2030+5344A>G		-1	-1	-1	-1	-1	-1	0
36	7479390	T	A	GATKstd	upstream_gene_variant	MODIFIER	LOC111094266	111094266	transcript	XR_002623257.1	pseudogene	-1	n.-4387T>A		-1	-1	-1	-1	-1	-1	4387
36	7479390	T	A	GATKstd	intergenic_region	MODIFIER	DPP4-LOC111094266	478767-111094266	intergenic_region	478767-111094266		-1	n.7479390T>A		-1	-1	-1	-1	-1	-1	0
36	7830076	C	T	GATKstd	intron_variant	MODIFIER	KCNH7	478768	transcript	XM_014110763.2	protein_coding	9	c.2154+4667G>A		-1	-1	-1	-1	-1	-1	0
36	7830076	C	T	GATKstd	intron_variant	MODIFIER	KCNH7	478768	transcript	XM_022414824.1	protein_coding	9	c.2154+4667G>A		-1	-1	-1	-1	-1	-1	0
36	7830076	C	T	GATKstd	intron_variant	MODIFIER	KCNH7	478768	transcript	XM_022414825.1	protein_coding	8	c.2133+4667G>A		-1	-1	-1	-1	-1	-1	0
36	7929455	C	A	PASS	intron_variant	MODIFIER	KCNH7	478768	transcript	XM_014110763.2	protein_coding	3	c.464-3946G>T		-1	-1	-1	-1	-1	-1	0
36	7929455	C	A	PASS	intron_variant	MODIFIER	KCNH7	478768	transcript	XM_022414824.1	protein_coding	3	c.464-3946G>T		-1	-1	-1	-1	-1	-1	0
36	7929455	C	A	PASS	intron_variant	MODIFIER	KCNH7	478768	transcript	XM_022414825.1	protein_coding	3	c.464-3946G>T		-1	-1	-1	-1	-1	-1	0
36	7953053	G	A	GATKstd	intron_variant	MODIFIER	KCNH7	478768	transcript	XM_014110763.2	protein_coding	2	c.308-10352C>T		-1	-1	-1	-1	-1	-1	0
36	7953053	G	A	GATKstd	intron_variant	MODIFIER	KCNH7	478768	transcript	XM_022414824.1	protein_coding	2	c.308-10352C>T		-1	-1	-1	-1	-1	-1	0
36	7953053	G	A	GATKstd	intron_variant	MODIFIER	KCNH7	478768	transcript	XM_022414825.1	protein_coding	2	c.308-10352C>T		-1	-1	-1	-1	-1	-1	0
36	7954399	C	T	GATKstd	intron_variant	MODIFIER	KCNH7	478768	transcript	XM_014110763.2	protein_coding	2	c.308-11698G>A		-1	-1	-1	-1	-1	-1	0
36	7954399	C	T	GATKstd	intron_variant	MODIFIER	KCNH7	478768	transcript	XM_022414824.1	protein_coding	2	c.308-11698G>A		-1	-1	-1	-1	-1	-1	0
36	7954399	C	T	GATKstd	intron_variant	MODIFIER	KCNH7	478768	transcript	XM_022414825.1	protein_coding	2	c.308-11698G>A		-1	-1	-1	-1	-1	-1	0
36	7958738	G	A	GATKstd	intron_variant	MODIFIER	KCNH7	478768	transcript	XM_014110763.2	protein_coding	2	c.308-16037C>T		-1	-1	-1	-1	-1	-1	0
36	7958738	G	A	GATKstd	intron_variant	MODIFIER	KCNH7	478768	transcript	XM_022414824.1	protein_coding	2	c.308-16037C>T		-1	-1	-1	-1	-1	-1	0
36	7958738	G	A	GATKstd	intron_variant	MODIFIER	KCNH7	478768	transcript	XM_022414825.1	protein_coding	2	c.308-16037C>T		-1	-1	-1	-1	-1	-1	0
36	7967574	G	A	GATKstd	intron_variant	MODIFIER	KCNH7	478768	transcript	XM_014110763.2	protein_coding	2	c.308-24873C>T		-1	-1	-1	-1	-1	-1	0
36	7967574	G	A	GATKstd	intron_variant	MODIFIER	KCNH7	478768	transcript	XM_022414824.1	protein_coding	2	c.308-24873C>T		-1	-1	-1	-1	-1	-1	0
36	7967574	G	A	GATKstd	intron_variant	MODIFIER	KCNH7	478768	transcript	XM_022414825.1	protein_coding	2	c.308-24873C>T		-1	-1	-1	-1	-1	-1	0
36	7978425	G	GGAAAC	PASS	intron_variant	MODIFIER	KCNH7	478768	transcript	XM_014110763.2	protein_coding	2	c.308-35725_308-35724insGTTTC		-1	-1	-1	-1	-1	-1	0
36	7978425	G	GGAAAC	PASS	intron_variant	MODIFIER	LOC111094265	111094265	transcript	XR_002623256.1	pseudogene	1	n.132+1986_132+1987insGAAAC		-1	-1	-1	-1	-1	-1	0
36	7978425	G	GGAAAC	PASS	intron_variant	MODIFIER	KCNH7	478768	transcript	XM_022414824.1	protein_coding	2	c.308-35725_308-35724insGTTTC		-1	-1	-1	-1	-1	-1	0
36	7978425	G	GGAAAC	PASS	intron_variant	MODIFIER	KCNH7	478768	transcript	XM_022414825.1	protein_coding	2	c.308-35725_308-35724insGTTTC		-1	-1	-1	-1	-1	-1	0
36	7978426	T	TTGCTTTCTTC	PASS	intron_variant	MODIFIER	KCNH7	478768	transcript	XM_014110763.2	protein_coding	2	c.308-35726_308-35725insGAAGAAAGCA		-1	-1	-1	-1	-1	-1	0
36	7978426	T	TTGCTTTCTTC	PASS	intron_variant	MODIFIER	LOC111094265	111094265	transcript	XR_002623256.1	pseudogene	1	n.132+1987_132+1988insTGCTTTCTTC		-1	-1	-1	-1	-1	-1	0
36	7978426	T	TTGCTTTCTTC	PASS	intron_variant	MODIFIER	KCNH7	478768	transcript	XM_022414824.1	protein_coding	2	c.308-35726_308-35725insGAAGAAAGCA		-1	-1	-1	-1	-1	-1	0
36	7978426	T	TTGCTTTCTTC	PASS	intron_variant	MODIFIER	KCNH7	478768	transcript	XM_022414825.1	protein_coding	2	c.308-35726_308-35725insGAAGAAAGCA		-1	-1	-1	-1	-1	-1	0
36	7978432	AG	A	PASS	intron_variant	MODIFIER	KCNH7	478768	transcript	XM_014110763.2	protein_coding	2	c.308-35732delC		-1	-1	-1	-1	-1	-1	0
36	7978432	AG	A	PASS	intron_variant	MODIFIER	LOC111094265	111094265	transcript	XR_002623256.1	pseudogene	1	n.132+1994delG		-1	-1	-1	-1	-1	-1	0
36	7978432	AG	A	PASS	intron_variant	MODIFIER	KCNH7	478768	transcript	XM_022414824.1	protein_coding	2	c.308-35732delC		-1	-1	-1	-1	-1	-1	0
36	7978432	AG	A	PASS	intron_variant	MODIFIER	KCNH7	478768	transcript	XM_022414825.1	protein_coding	2	c.308-35732delC		-1	-1	-1	-1	-1	-1	0
36	7978603	T	A	GATKstd	intron_variant	MODIFIER	KCNH7	478768	transcript	XM_014110763.2	protein_coding	2	c.308-35902A>T		-1	-1	-1	-1	-1	-1	0
36	7978603	T	A	GATKstd	intron_variant	MODIFIER	LOC111094265	111094265	transcript	XR_002623256.1	pseudogene	1	n.132+2164T>A		-1	-1	-1	-1	-1	-1	0
36	7978603	T	A	GATKstd	intron_variant	MODIFIER	KCNH7	478768	transcript	XM_022414824.1	protein_coding	2	c.308-35902A>T		-1	-1	-1	-1	-1	-1	0
36	7978603	T	A	GATKstd	intron_variant	MODIFIER	KCNH7	478768	transcript	XM_022414825.1	protein_coding	2	c.308-35902A>T		-1	-1	-1	-1	-1	-1	0
36	8141843	T	TA	PASS	intron_variant	MODIFIER	KCNH7	478768	transcript	XM_014110763.2	protein_coding	2	c.307+116869_307+116870insT		-1	-1	-1	-1	-1	-1	0
36	8141843	T	TA	PASS	intron_variant	MODIFIER	KCNH7	478768	transcript	XM_022414824.1	protein_coding	2	c.307+116869_307+116870insT		-1	-1	-1	-1	-1	-1	0
36	8141843	T	TA	PASS	intron_variant	MODIFIER	KCNH7	478768	transcript	XM_022414825.1	protein_coding	2	c.307+116869_307+116870insT		-1	-1	-1	-1	-1	-1	0
36	8142106	T	A	GATKstd	intron_variant	MODIFIER	KCNH7	478768	transcript	XM_014110763.2	protein_coding	2	c.307+116607A>T		-1	-1	-1	-1	-1	-1	0
36	8142106	T	A	GATKstd	intron_variant	MODIFIER	KCNH7	478768	transcript	XM_022414824.1	protein_coding	2	c.307+116607A>T		-1	-1	-1	-1	-1	-1	0
36	8142106	T	A	GATKstd	intron_variant	MODIFIER	KCNH7	478768	transcript	XM_022414825.1	protein_coding	2	c.307+116607A>T		-1	-1	-1	-1	-1	-1	0
36	8144623	T	C	PASS	intron_variant	MODIFIER	KCNH7	478768	transcript	XM_014110763.2	protein_coding	2	c.307+114090A>G		-1	-1	-1	-1	-1	-1	0
36	8144623	T	C	PASS	intron_variant	MODIFIER	KCNH7	478768	transcript	XM_022414824.1	protein_coding	2	c.307+114090A>G		-1	-1	-1	-1	-1	-1	0
36	8144623	T	C	PASS	intron_variant	MODIFIER	KCNH7	478768	transcript	XM_022414825.1	protein_coding	2	c.307+114090A>G		-1	-1	-1	-1	-1	-1	0
36	8152135	C	T	GATKstd	intron_variant	MODIFIER	KCNH7	478768	transcript	XM_014110763.2	protein_coding	2	c.307+106578G>A		-1	-1	-1	-1	-1	-1	0
36	8152135	C	T	GATKstd	intron_variant	MODIFIER	KCNH7	478768	transcript	XM_022414824.1	protein_coding	2	c.307+106578G>A		-1	-1	-1	-1	-1	-1	0
36	8152135	C	T	GATKstd	intron_variant	MODIFIER	KCNH7	478768	transcript	XM_022414825.1	protein_coding	2	c.307+106578G>A		-1	-1	-1	-1	-1	-1	0
36	8153668	AAAAAGAAAGAAAGAAAGAAAGAAAGAAAG	A	PASS	intron_variant	MODIFIER	KCNH7	478768	transcript	XM_014110763.2	protein_coding	2	c.307+105016_307+105044delCTTTCTTTCTTTCTTTCTTTCTTTCTTTT		-1	-1	-1	-1	-1	-1	0
36	8153668	AAAAAGAAAGAAAGAAAGAAAGAAAGAAAG	A	PASS	intron_variant	MODIFIER	KCNH7	478768	transcript	XM_022414824.1	protein_coding	2	c.307+105016_307+105044delCTTTCTTTCTTTCTTTCTTTCTTTCTTTT		-1	-1	-1	-1	-1	-1	0
36	8153668	AAAAAGAAAGAAAGAAAGAAAGAAAGAAAG	A	PASS	intron_variant	MODIFIER	KCNH7	478768	transcript	XM_022414825.1	protein_coding	2	c.307+105016_307+105044delCTTTCTTTCTTTCTTTCTTTCTTTCTTTT		-1	-1	-1	-1	-1	-1	0
36	8153760	AAAGAAAGAAAGGAAGG	A	PASS	intron_variant	MODIFIER	KCNH7	478768	transcript	XM_014110763.2	protein_coding	2	c.307+104937_307+104952delCCTTCCTTTCTTTCTT		-1	-1	-1	-1	-1	-1	0
36	8153760	AAAGAAAGAAAGGAAGG	A	PASS	intron_variant	MODIFIER	KCNH7	478768	transcript	XM_022414824.1	protein_coding	2	c.307+104937_307+104952delCCTTCCTTTCTTTCTT		-1	-1	-1	-1	-1	-1	0
36	8153760	AAAGAAAGAAAGGAAGG	A	PASS	intron_variant	MODIFIER	KCNH7	478768	transcript	XM_022414825.1	protein_coding	2	c.307+104937_307+104952delCCTTCCTTTCTTTCTT		-1	-1	-1	-1	-1	-1	0
36	8154083	C	T	PASS	intron_variant	MODIFIER	KCNH7	478768	transcript	XM_014110763.2	protein_coding	2	c.307+104630G>A		-1	-1	-1	-1	-1	-1	0
36	8154083	C	T	PASS	intron_variant	MODIFIER	KCNH7	478768	transcript	XM_022414824.1	protein_coding	2	c.307+104630G>A		-1	-1	-1	-1	-1	-1	0
36	8154083	C	T	PASS	intron_variant	MODIFIER	KCNH7	478768	transcript	XM_022414825.1	protein_coding	2	c.307+104630G>A		-1	-1	-1	-1	-1	-1	0
36	8154167	C	T	GATKstd	intron_variant	MODIFIER	KCNH7	478768	transcript	XM_014110763.2	protein_coding	2	c.307+104546G>A		-1	-1	-1	-1	-1	-1	0
36	8154167	C	T	GATKstd	intron_variant	MODIFIER	KCNH7	478768	transcript	XM_022414824.1	protein_coding	2	c.307+104546G>A		-1	-1	-1	-1	-1	-1	0
36	8154167	C	T	GATKstd	intron_variant	MODIFIER	KCNH7	478768	transcript	XM_022414825.1	protein_coding	2	c.307+104546G>A		-1	-1	-1	-1	-1	-1	0
36	8154276	A	G	PASS	intron_variant	MODIFIER	KCNH7	478768	transcript	XM_014110763.2	protein_coding	2	c.307+104437T>C		-1	-1	-1	-1	-1	-1	0
36	8154276	A	G	PASS	intron_variant	MODIFIER	KCNH7	478768	transcript	XM_022414824.1	protein_coding	2	c.307+104437T>C		-1	-1	-1	-1	-1	-1	0
36	8154276	A	G	PASS	intron_variant	MODIFIER	KCNH7	478768	transcript	XM_022414825.1	protein_coding	2	c.307+104437T>C		-1	-1	-1	-1	-1	-1	0
36	8158524	A	T	GATKstd	intron_variant	MODIFIER	KCNH7	478768	transcript	XM_014110763.2	protein_coding	2	c.307+100189T>A		-1	-1	-1	-1	-1	-1	0
36	8158524	A	T	GATKstd	intron_variant	MODIFIER	KCNH7	478768	transcript	XM_022414824.1	protein_coding	2	c.307+100189T>A		-1	-1	-1	-1	-1	-1	0
36	8158524	A	T	GATKstd	intron_variant	MODIFIER	KCNH7	478768	transcript	XM_022414825.1	protein_coding	2	c.307+100189T>A		-1	-1	-1	-1	-1	-1	0
36	8161369	T	C	PASS	intron_variant	MODIFIER	KCNH7	478768	transcript	XM_014110763.2	protein_coding	2	c.307+97344A>G		-1	-1	-1	-1	-1	-1	0
36	8161369	T	C	PASS	intron_variant	MODIFIER	KCNH7	478768	transcript	XM_022414824.1	protein_coding	2	c.307+97344A>G		-1	-1	-1	-1	-1	-1	0
36	8161369	T	C	PASS	intron_variant	MODIFIER	KCNH7	478768	transcript	XM_022414825.1	protein_coding	2	c.307+97344A>G		-1	-1	-1	-1	-1	-1	0
36	8162193	C	T	PASS	intron_variant	MODIFIER	KCNH7	478768	transcript	XM_014110763.2	protein_coding	2	c.307+96520G>A		-1	-1	-1	-1	-1	-1	0
36	8162193	C	T	PASS	intron_variant	MODIFIER	KCNH7	478768	transcript	XM_022414824.1	protein_coding	2	c.307+96520G>A		-1	-1	-1	-1	-1	-1	0
36	8162193	C	T	PASS	intron_variant	MODIFIER	KCNH7	478768	transcript	XM_022414825.1	protein_coding	2	c.307+96520G>A		-1	-1	-1	-1	-1	-1	0
36	8171406	T	A	GATKstd	intron_variant	MODIFIER	KCNH7	478768	transcript	XM_014110763.2	protein_coding	2	c.307+87307A>T		-1	-1	-1	-1	-1	-1	0
36	8171406	T	A	GATKstd	intron_variant	MODIFIER	KCNH7	478768	transcript	XM_022414824.1	protein_coding	2	c.307+87307A>T		-1	-1	-1	-1	-1	-1	0
36	8171406	T	A	GATKstd	intron_variant	MODIFIER	KCNH7	478768	transcript	XM_022414825.1	protein_coding	2	c.307+87307A>T		-1	-1	-1	-1	-1	-1	0
36	8171408	G	GATAA	PASS	intron_variant	MODIFIER	KCNH7	478768	transcript	XM_014110763.2	protein_coding	2	c.307+87304_307+87305insTTAT		-1	-1	-1	-1	-1	-1	0
36	8171408	G	GATAA	PASS	intron_variant	MODIFIER	KCNH7	478768	transcript	XM_022414824.1	protein_coding	2	c.307+87304_307+87305insTTAT		-1	-1	-1	-1	-1	-1	0
36	8171408	G	GATAA	PASS	intron_variant	MODIFIER	KCNH7	478768	transcript	XM_022414825.1	protein_coding	2	c.307+87304_307+87305insTTAT		-1	-1	-1	-1	-1	-1	0
36	8177956	G	A	PASS	intron_variant	MODIFIER	KCNH7	478768	transcript	XM_014110763.2	protein_coding	2	c.307+80757C>T		-1	-1	-1	-1	-1	-1	0
36	8177956	G	A	PASS	intron_variant	MODIFIER	KCNH7	478768	transcript	XM_022414824.1	protein_coding	2	c.307+80757C>T		-1	-1	-1	-1	-1	-1	0
36	8177956	G	A	PASS	intron_variant	MODIFIER	KCNH7	478768	transcript	XM_022414825.1	protein_coding	2	c.307+80757C>T		-1	-1	-1	-1	-1	-1	0
36	8194043	G	A	GATKstd	intron_variant	MODIFIER	KCNH7	478768	transcript	XM_014110763.2	protein_coding	2	c.307+64670C>T		-1	-1	-1	-1	-1	-1	0
36	8194043	G	A	GATKstd	intron_variant	MODIFIER	KCNH7	478768	transcript	XM_022414824.1	protein_coding	2	c.307+64670C>T		-1	-1	-1	-1	-1	-1	0
36	8194043	G	A	GATKstd	intron_variant	MODIFIER	KCNH7	478768	transcript	XM_022414825.1	protein_coding	2	c.307+64670C>T		-1	-1	-1	-1	-1	-1	0
36	8242648	A	G	GATKstd	intron_variant	MODIFIER	KCNH7	478768	transcript	XM_014110763.2	protein_coding	2	c.307+16065T>C		-1	-1	-1	-1	-1	-1	0
36	8242648	A	G	GATKstd	intron_variant	MODIFIER	KCNH7	478768	transcript	XM_022414824.1	protein_coding	2	c.307+16065T>C		-1	-1	-1	-1	-1	-1	0
36	8242648	A	G	GATKstd	intron_variant	MODIFIER	KCNH7	478768	transcript	XM_022414825.1	protein_coding	2	c.307+16065T>C		-1	-1	-1	-1	-1	-1	0
36	8358861	C	G	GATKstd	intergenic_region	MODIFIER	LOC100688550-LOC100688701	100688550-100688701	intergenic_region	100688550-100688701		-1	n.8358861C>G		-1	-1	-1	-1	-1	-1	0
36	8366581	C	T	GATKstd	intergenic_region	MODIFIER	LOC100688550-LOC100688701	100688550-100688701	intergenic_region	100688550-100688701		-1	n.8366581C>T		-1	-1	-1	-1	-1	-1	0
36	8415112	T	C	GATKstd	downstream_gene_variant	MODIFIER	LOC100688701	100688701	transcript	100688701	pseudogene	-1	n.*2214T>C		-1	-1	-1	-1	-1	-1	2214
36	8415112	T	C	GATKstd	intergenic_region	MODIFIER	LOC100688701-LOC111094305	100688701-111094305	intergenic_region	100688701-111094305		-1	n.8415112T>C		-1	-1	-1	-1	-1	-1	0
36	8447917	A	G	PASS	intergenic_region	MODIFIER	LOC100688701-LOC111094305	100688701-111094305	intergenic_region	100688701-111094305		-1	n.8447917A>G		-1	-1	-1	-1	-1	-1	0
36	8541487	T	G	GATKstd	intergenic_region	MODIFIER	LOC100688701-LOC111094305	100688701-111094305	intergenic_region	100688701-111094305		-1	n.8541487T>G		-1	-1	-1	-1	-1	-1	0
36	8550856	C	T	GATKstd	intergenic_region	MODIFIER	LOC100688701-LOC111094305	100688701-111094305	intergenic_region	100688701-111094305		-1	n.8550856C>T		-1	-1	-1	-1	-1	-1	0
36	8614178	G	A	GATKstd	intron_variant	MODIFIER	LOC111094305	111094305	transcript	XR_002623320.1	pseudogene	2	n.245-4269C>T		-1	-1	-1	-1	-1	-1	0
36	8631881	G	A	GATKstd	intron_variant	MODIFIER	LOC111094261	111094261	transcript	XR_002623248.1	pseudogene	2	n.162-1510C>T		-1	-1	-1	-1	-1	-1	0
36	8710444	G	A	GATKstd	intron_variant	MODIFIER	LOC111094261	111094261	transcript	XR_002623248.1	pseudogene	2	n.161+18453C>T		-1	-1	-1	-1	-1	-1	0
36	10175825	C	T	GATKstd	upstream_gene_variant	MODIFIER	SLC38A11	488377	transcript	XM_545499.6	protein_coding	-1	c.-1709G>A		-1	-1	-1	-1	-1	-1	1601
36	10175825	C	T	GATKstd	upstream_gene_variant	MODIFIER	SLC38A11	488377	transcript	XM_014110706.2	protein_coding	-1	c.-1709G>A		-1	-1	-1	-1	-1	-1	1604
36	10175825	C	T	GATKstd	intergenic_region	MODIFIER	SLC38A11-LOC111094251	488377-111094251	intergenic_region	488377-111094251		-1	n.10175825C>T		-1	-1	-1	-1	-1	-1	0
36	11521721	G	A	GATKstd	intron_variant	MODIFIER	SCN7A	488382	transcript	XM_022414716.1	protein_coding	9	c.1120-3121C>T		-1	-1	-1	-1	-1	-1	0
36	11521721	G	A	GATKstd	intron_variant	MODIFIER	SCN7A	488382	transcript	XM_014110721.2	protein_coding	9	c.1066-3121C>T		-1	-1	-1	-1	-1	-1	0
36	11521721	G	A	GATKstd	intron_variant	MODIFIER	SCN7A	488382	transcript	XM_005640265.3	protein_coding	9	c.1066-3121C>T		-1	-1	-1	-1	-1	-1	0
36	11521721	G	A	GATKstd	intron_variant	MODIFIER	SCN7A	488382	transcript	XM_545504.5	protein_coding	9	c.1090-3121C>T		-1	-1	-1	-1	-1	-1	0
36	11521721	G	A	GATKstd	intron_variant	MODIFIER	SCN7A	488382	transcript	XM_022414717.1	protein_coding	9	c.1120-3121C>T		-1	-1	-1	-1	-1	-1	0
36	11521721	G	A	GATKstd	intron_variant	MODIFIER	SCN7A	488382	transcript	XM_022414718.1	protein_coding	9	c.1120-3121C>T		-1	-1	-1	-1	-1	-1	0
36	11521726	T	C	GATKstd	intron_variant	MODIFIER	SCN7A	488382	transcript	XM_022414716.1	protein_coding	9	c.1120-3126A>G		-1	-1	-1	-1	-1	-1	0
36	11521726	T	C	GATKstd	intron_variant	MODIFIER	SCN7A	488382	transcript	XM_014110721.2	protein_coding	9	c.1066-3126A>G		-1	-1	-1	-1	-1	-1	0
36	11521726	T	C	GATKstd	intron_variant	MODIFIER	SCN7A	488382	transcript	XM_005640265.3	protein_coding	9	c.1066-3126A>G		-1	-1	-1	-1	-1	-1	0
36	11521726	T	C	GATKstd	intron_variant	MODIFIER	SCN7A	488382	transcript	XM_545504.5	protein_coding	9	c.1090-3126A>G		-1	-1	-1	-1	-1	-1	0
36	11521726	T	C	GATKstd	intron_variant	MODIFIER	SCN7A	488382	transcript	XM_022414717.1	protein_coding	9	c.1120-3126A>G		-1	-1	-1	-1	-1	-1	0
36	11521726	T	C	GATKstd	intron_variant	MODIFIER	SCN7A	488382	transcript	XM_022414718.1	protein_coding	9	c.1120-3126A>G		-1	-1	-1	-1	-1	-1	0
36	11521729	C	CG	PASS	intron_variant	MODIFIER	SCN7A	488382	transcript	XM_022414716.1	protein_coding	9	c.1120-3130_1120-3129insC		-1	-1	-1	-1	-1	-1	0
36	11521729	C	CG	PASS	intron_variant	MODIFIER	SCN7A	488382	transcript	XM_014110721.2	protein_coding	9	c.1066-3130_1066-3129insC		-1	-1	-1	-1	-1	-1	0
36	11521729	C	CG	PASS	intron_variant	MODIFIER	SCN7A	488382	transcript	XM_005640265.3	protein_coding	9	c.1066-3130_1066-3129insC		-1	-1	-1	-1	-1	-1	0
36	11521729	C	CG	PASS	intron_variant	MODIFIER	SCN7A	488382	transcript	XM_545504.5	protein_coding	9	c.1090-3130_1090-3129insC		-1	-1	-1	-1	-1	-1	0
36	11521729	C	CG	PASS	intron_variant	MODIFIER	SCN7A	488382	transcript	XM_022414717.1	protein_coding	9	c.1120-3130_1120-3129insC		-1	-1	-1	-1	-1	-1	0
36	11521729	C	CG	PASS	intron_variant	MODIFIER	SCN7A	488382	transcript	XM_022414718.1	protein_coding	9	c.1120-3130_1120-3129insC		-1	-1	-1	-1	-1	-1	0
36	25404196	A	G	GATKstd	intron_variant	MODIFIER	PDE1A	403652	transcript	XM_005640173.3	protein_coding	2	c.102-49845T>C		-1	-1	-1	-1	-1	-1	0
36	25404196	A	G	GATKstd	intron_variant	MODIFIER	PDE1A	403652	transcript	XM_005640179.3	protein_coding	1	c.54-49845T>C		-1	-1	-1	-1	-1	-1	0
36	25404196	A	G	GATKstd	intron_variant	MODIFIER	PDE1A	403652	transcript	XM_005640176.3	protein_coding	2	c.102-49845T>C		-1	-1	-1	-1	-1	-1	0
36	25404196	A	G	GATKstd	intron_variant	MODIFIER	PDE1A	403652	transcript	XM_022414645.1	protein_coding	2	c.102-49845T>C		-1	-1	-1	-1	-1	-1	0
36	25404196	A	G	GATKstd	intron_variant	MODIFIER	PDE1A	403652	transcript	XM_005640174.3	protein_coding	2	c.102-49845T>C		-1	-1	-1	-1	-1	-1	0
36	25404196	A	G	GATKstd	intron_variant	MODIFIER	PDE1A	403652	transcript	XM_022414646.1	protein_coding	2	c.102-49845T>C		-1	-1	-1	-1	-1	-1	0
36	25404196	A	G	GATKstd	intron_variant	MODIFIER	PDE1A	403652	transcript	NM_001003091.1	protein_coding	1	c.54-49845T>C		-1	-1	-1	-1	-1	-1	0
36	25404196	A	G	GATKstd	intron_variant	MODIFIER	PDE1A	403652	transcript	XM_005640177.3	protein_coding	2	c.102-49845T>C		-1	-1	-1	-1	-1	-1	0
36	25525202	C	A	GATKstd	intron_variant	MODIFIER	PDE1A	403652	transcript	XM_005640173.3	protein_coding	2	c.101+53466G>T		-1	-1	-1	-1	-1	-1	0
36	25525202	C	A	GATKstd	intron_variant	MODIFIER	PDE1A	403652	transcript	XM_005640176.3	protein_coding	2	c.101+53466G>T		-1	-1	-1	-1	-1	-1	0
36	25525202	C	A	GATKstd	intron_variant	MODIFIER	PDE1A	403652	transcript	XM_022414645.1	protein_coding	2	c.101+53466G>T		-1	-1	-1	-1	-1	-1	0
36	25525202	C	A	GATKstd	intron_variant	MODIFIER	PDE1A	403652	transcript	XM_005640174.3	protein_coding	2	c.101+53466G>T		-1	-1	-1	-1	-1	-1	0
36	25525202	C	A	GATKstd	intron_variant	MODIFIER	PDE1A	403652	transcript	XM_022414646.1	protein_coding	2	c.101+53466G>T		-1	-1	-1	-1	-1	-1	0
36	25525202	C	A	GATKstd	intron_variant	MODIFIER	PDE1A	403652	transcript	XM_005640177.3	protein_coding	2	c.101+53466G>T		-1	-1	-1	-1	-1	-1	0
36	25598592	T	A	PASS	downstream_gene_variant	MODIFIER	LOC111094225	111094225	transcript	XR_002623173.1	pseudogene	-1	n.*3501A>T		-1	-1	-1	-1	-1	-1	3501
36	25598592	T	A	PASS	intron_variant	MODIFIER	LOC478825	478825	transcript	XM_022414760.1	protein_coding	1	c.-198-2994T>A		-1	-1	-1	-1	-1	-1	0
36	25598592	T	A	PASS	intron_variant	MODIFIER	LOC478825	478825	transcript	XM_535987.6	protein_coding	1	c.-198-2994T>A		-1	-1	-1	-1	-1	-1	0
36	25621286	C	T	GATKstd	downstream_gene_variant	MODIFIER	LOC478825	478825	transcript	XM_022414760.1	protein_coding	-1	c.*2640C>T		-1	-1	-1	-1	-1	-1	2484
36	25621286	C	T	GATKstd	downstream_gene_variant	MODIFIER	LOC478825	478825	transcript	XM_535987.6	protein_coding	-1	c.*2640C>T		-1	-1	-1	-1	-1	-1	2484
36	25621286	C	T	GATKstd	intergenic_region	MODIFIER	LOC478825-LOC102155371	478825-102155371	intergenic_region	478825-102155371		-1	n.25621286C>T		-1	-1	-1	-1	-1	-1	0
36	29383493	A	T	GATKstd	intron_variant	MODIFIER	CALCRL	488438	transcript	XM_014110792.2	protein_coding	5	c.52-661T>A		-1	-1	-1	-1	-1	-1	0
36	29383493	A	T	GATKstd	intron_variant	MODIFIER	CALCRL	488438	transcript	XM_022414672.1	protein_coding	4	c.52-661T>A		-1	-1	-1	-1	-1	-1	0
36	29383493	A	T	GATKstd	intron_variant	MODIFIER	CALCRL	488438	transcript	XM_022414673.1	protein_coding	6	c.52-661T>A		-1	-1	-1	-1	-1	-1	0
36	29383493	A	T	GATKstd	intron_variant	MODIFIER	CALCRL	488438	transcript	XM_022414676.1	protein_coding	4	c.52-661T>A		-1	-1	-1	-1	-1	-1	0
36	29383493	A	T	GATKstd	intron_variant	MODIFIER	CALCRL	488438	transcript	XM_022414677.1	protein_coding	5	c.52-661T>A		-1	-1	-1	-1	-1	-1	0
37	5745498	T	TAAAAAAATAATGCTTTAAAAAAAAAAAAAAAAAAAAAAAAAAAAAAAAAAAAAAAAAAAAA	PASS	intron_variant	MODIFIER	DNAH7	488452	transcript	XM_005640479.3	protein_coding	3	c.141+1164_141+1165insTTTTTTTTTTTTTTTTTTTTTTTTTTTTTTTTTTTTTTTTTTTTTAAAGCATTATTTTTTT		-1	-1	-1	-1	-1	-1	0
37	5745498	T	TAAAAAAATAATGCTTTAAAAAAAAAAAAAAAAAAAAAAAAAAAAAAAAAAAAAAAAAAAAA	PASS	intron_variant	MODIFIER	DNAH7	488452	transcript	XM_014111056.2	protein_coding	3	c.141+1164_141+1165insTTTTTTTTTTTTTTTTTTTTTTTTTTTTTTTTTTTTTTTTTTTTTAAAGCATTATTTTTTT		-1	-1	-1	-1	-1	-1	0
37	10259911	C	T	PASS	intergenic_region	MODIFIER	NDUFB3-CFLAR	100855975-488471	intergenic_region	100855975-488471		-1	n.10259911C>T		-1	-1	-1	-1	-1	-1	0
37	10787959	GA	G	PASS	intron_variant	MODIFIER	ALS2	100856109	transcript	XM_022414976.1	protein_coding	12	c.2441+325delT		-1	-1	-1	-1	-1	-1	0
37	10787959	GA	G	PASS	intron_variant	MODIFIER	ALS2	100856109	transcript	XM_022414977.1	protein_coding	12	c.2441+325delT		-1	-1	-1	-1	-1	-1	0
37	10787959	GA	G	PASS	intron_variant	MODIFIER	ALS2	100856109	transcript	XM_003640186.4	protein_coding	12	c.2414+325delT		-1	-1	-1	-1	-1	-1	0
37	10787959	GA	G	PASS	intron_variant	MODIFIER	ALS2	100856109	transcript	XM_022414978.1	protein_coding	12	c.2441+325delT		-1	-1	-1	-1	-1	-1	0
37	10787959	GA	G	PASS	intron_variant	MODIFIER	ALS2	100856109	transcript	XR_002623373.1	pseudogene	12	n.2757+325delT		-1	-1	-1	-1	-1	-1	0
37	10787959	GA	G	PASS	intron_variant	MODIFIER	ALS2	100856109	transcript	XR_002623374.1	pseudogene	12	n.2730+325delT		-1	-1	-1	-1	-1	-1	0
37	12300745	G	A	GATKstd	intron_variant	MODIFIER	RAPH1	488486	transcript	XM_014110909.2	protein_coding	11	c.1568-6222C>T		-1	-1	-1	-1	-1	-1	0
37	17064929	A	G	PASS	intergenic_region	MODIFIER	LOC609869-LOC488494	609869-488494	intergenic_region	609869-488494		-1	n.17064929A>G		-1	-1	-1	-1	-1	-1	0
37	17878019	T	G	GATKstd	intron_variant	MODIFIER	RPE	478893	transcript	XM_856221.5	protein_coding	2	c.203-820T>G		-1	-1	-1	-1	-1	-1	0
37	17878019	T	G	GATKstd	intron_variant	MODIFIER	RPE	478893	transcript	XM_005640601.3	protein_coding	1	c.-2-820T>G		-1	-1	-1	-1	-1	-1	0
37	17878019	T	G	GATKstd	intron_variant	MODIFIER	RPE	478893	transcript	XM_005640599.3	protein_coding	2	c.203-820T>G		-1	-1	-1	-1	-1	-1	0
37	17957931	C	T	GATKstd	intron_variant	MODIFIER	KANSL1L	478894	transcript	XM_005640602.3	protein_coding	5	c.1550+2338G>A		-1	-1	-1	-1	-1	-1	0
37	17957931	C	T	GATKstd	intron_variant	MODIFIER	LOC102152600	102152600	transcript	XR_002623388.1	pseudogene	7	n.10190+13225C>T		-1	-1	-1	-1	-1	-1	0
37	17957931	C	T	GATKstd	intron_variant	MODIFIER	KANSL1L	478894	transcript	XM_022414996.1	protein_coding	4	c.1550+2338G>A		-1	-1	-1	-1	-1	-1	0
37	17957931	C	T	GATKstd	intron_variant	MODIFIER	KANSL1L	478894	transcript	XM_014110944.2	protein_coding	5	c.1550+2338G>A		-1	-1	-1	-1	-1	-1	0
37	17957931	C	T	GATKstd	intron_variant	MODIFIER	KANSL1L	478894	transcript	XM_005640604.3	protein_coding	5	c.1550+2338G>A		-1	-1	-1	-1	-1	-1	0
37	17957931	C	T	GATKstd	intron_variant	MODIFIER	KANSL1L	478894	transcript	XM_536052.6	protein_coding	5	c.1550+2338G>A		-1	-1	-1	-1	-1	-1	0
37	17957931	C	T	GATKstd	intron_variant	MODIFIER	KANSL1L	478894	transcript	XM_005640607.3	protein_coding	5	c.1550+2338G>A		-1	-1	-1	-1	-1	-1	0
37	17957931	C	T	GATKstd	intron_variant	MODIFIER	KANSL1L	478894	transcript	XM_005640608.3	protein_coding	5	c.1550+2338G>A		-1	-1	-1	-1	-1	-1	0
37	17957931	C	T	GATKstd	intron_variant	MODIFIER	KANSL1L	478894	transcript	XM_022414997.1	protein_coding	5	c.1550+2338G>A		-1	-1	-1	-1	-1	-1	0
37	17957931	C	T	GATKstd	intron_variant	MODIFIER	KANSL1L	478894	transcript	XR_002623386.1	pseudogene	5	n.1935+2338G>A		-1	-1	-1	-1	-1	-1	0
37	17957931	C	T	GATKstd	intron_variant	MODIFIER	LOC102152600	102152600	transcript	XR_002623387.1	pseudogene	6	n.4726+13225C>T		-1	-1	-1	-1	-1	-1	0
37	17957931	C	T	GATKstd	intron_variant	MODIFIER	LOC102152600	102152600	transcript	XR_296758.3	pseudogene	5	n.4610+13225C>T		-1	-1	-1	-1	-1	-1	0
37	17957931	C	T	GATKstd	intron_variant	MODIFIER	LOC102152600	102152600	transcript	XR_002623390.1	pseudogene	5	n.4610-9650C>T		-1	-1	-1	-1	-1	-1	0
37	17957931	C	T	GATKstd	intron_variant	MODIFIER	LOC102152600	102152600	transcript	XR_002623389.1	pseudogene	5	n.4609+13225C>T		-1	-1	-1	-1	-1	-1	0
37	18381750	G	A	PASS	intron_variant	MODIFIER	CPS1	488506	transcript	XM_545627.6	protein_coding	21	c.2688-6311G>A		-1	-1	-1	-1	-1	-1	0
37	18381955	G	A	GATKstd	intron_variant	MODIFIER	CPS1	488506	transcript	XM_545627.6	protein_coding	21	c.2688-6106G>A		-1	-1	-1	-1	-1	-1	0
37	18388742	T	A	PASS	intron_variant	MODIFIER	CPS1	488506	transcript	XM_545627.6	protein_coding	22	c.2829+540T>A		-1	-1	-1	-1	-1	-1	0
37	18397253	C	T	PASS	intron_variant	MODIFIER	CPS1	488506	transcript	XM_545627.6	protein_coding	25	c.3142-1430C>T		-1	-1	-1	-1	-1	-1	0
38	11741608	C	T	GATKstd	intron_variant	MODIFIER	USH2A	488593	transcript	XM_545710.4	protein_coding	2	c.642+4180G>A		-1	-1	-1	-1	-1	-1	0
38	12347625	C	T	PASS	intron_variant	MODIFIER	ESRRG	478961	transcript	XM_022415398.1	protein_coding	1	c.-280+4551G>A		-1	-1	-1	-1	-1	-1	0
38	12347625	C	T	PASS	intron_variant	MODIFIER	ESRRG	478961	transcript	XM_022415399.1	protein_coding	1	c.-189+4551G>A		-1	-1	-1	-1	-1	-1	0
38	12347625	C	T	PASS	intron_variant	MODIFIER	ESRRG	478961	transcript	XM_022415404.1	protein_coding	1	c.-189+4576G>A		-1	-1	-1	-1	-1	-1	0
38	12347625	C	T	PASS	intron_variant	MODIFIER	ESRRG	478961	transcript	XM_022415407.1	protein_coding	1	c.-197+4551G>A		-1	-1	-1	-1	-1	-1	0
38	12347625	C	T	PASS	intron_variant	MODIFIER	ESRRG	478961	transcript	XM_022415403.1	protein_coding	2	c.-189+18558G>A		-1	-1	-1	-1	-1	-1	0
38	12347625	C	T	PASS	intron_variant	MODIFIER	ESRRG	478961	transcript	XM_022415402.1	protein_coding	2	c.-189+18558G>A		-1	-1	-1	-1	-1	-1	0
38	12347625	C	T	PASS	intron_variant	MODIFIER	ESRRG	478961	transcript	XM_022415405.1	protein_coding	1	c.-189+35114G>A		-1	-1	-1	-1	-1	-1	0
38	12347625	C	T	PASS	intron_variant	MODIFIER	ESRRG	478961	transcript	XM_022415400.1	protein_coding	1	c.-189+45877G>A		-1	-1	-1	-1	-1	-1	0
38	12347625	C	T	PASS	intron_variant	MODIFIER	ESRRG	478961	transcript	XM_022415408.1	protein_coding	1	c.-14+45877G>A		-1	-1	-1	-1	-1	-1	0
38	12347625	C	T	PASS	intron_variant	MODIFIER	ESRRG	478961	transcript	XM_022415401.1	protein_coding	2	c.-189+18558G>A		-1	-1	-1	-1	-1	-1	0
38	12347625	C	T	PASS	intron_variant	MODIFIER	ESRRG	478961	transcript	XM_022415395.1	protein_coding	2	c.-189+46990G>A		-1	-1	-1	-1	-1	-1	0
38	12347625	C	T	PASS	intron_variant	MODIFIER	ESRRG	478961	transcript	XM_022415396.1	protein_coding	3	c.-189+18558G>A		-1	-1	-1	-1	-1	-1	0
38	12347625	C	T	PASS	intron_variant	MODIFIER	ESRRG	478961	transcript	XM_022415397.1	protein_coding	1	c.-189+91307G>A		-1	-1	-1	-1	-1	-1	0
38	12347625	C	T	PASS	intron_variant	MODIFIER	ESRRG	478961	transcript	XM_022415406.1	protein_coding	2	c.-106+46990G>A		-1	-1	-1	-1	-1	-1	0
38	13432015	C	T	GATKstd	intron_variant	MODIFIER	TGFB2	488596	transcript	XM_545713.6	protein_coding	1	c.346+224C>T		-1	-1	-1	-1	-1	-1	0
38	13432015	C	T	GATKstd	intron_variant	MODIFIER	TGFB2	488596	transcript	XM_005640824.2	protein_coding	1	c.346+224C>T		-1	-1	-1	-1	-1	-1	0
38	13432015	C	T	GATKstd	intron_variant	MODIFIER	TGFB2	488596	transcript	XM_853584.5	protein_coding	1	c.346+224C>T		-1	-1	-1	-1	-1	-1	0
38	21200455	G	T	GATKstd	upstream_gene_variant	MODIFIER	SDHC	478983	transcript	XM_536140.5	protein_coding	-1	c.-152C>A		-1	-1	-1	-1	-1	-1	26
38	21200455	G	T	GATKstd	upstream_gene_variant	MODIFIER	MPZ	488654	transcript	XM_545771.6	protein_coding	-1	c.-4986G>T		-1	-1	-1	-1	-1	-1	4884
38	21200455	G	T	GATKstd	intergenic_region	MODIFIER	SDHC-MPZ	478983-488654	intergenic_region	478983-488654		-1	n.21200455G>T		-1	-1	-1	-1	-1	-1	0
38	21284243	T	A	GATKstd	5_prime_UTR_premature_start_codon_gain_variant	LOW	ADAMTS4	488651	transcript	XM_545768.6	protein_coding	1	c.-87T>A		-1	-1	-1	-1	-1	-1	0
38	21284243	T	A	GATKstd	5_prime_UTR_variant	MODIFIER	ADAMTS4	488651	transcript	XM_545768.6	protein_coding	1	c.-87T>A		-1	-1	-1	-1	-1	-1	87
38	21284243	T	A	GATKstd	upstream_gene_variant	MODIFIER	NDUFS2	478981	transcript	XM_536138.6	protein_coding	-1	c.-3150A>T		-1	-1	-1	-1	-1	-1	3103
38	21868092	G	A	GATKstd	synonymous_variant	LOW	NHLH1	488639	transcript	XM_545756.3	protein_coding	1	c.96C>T	p.Pro32Pro	851	1340	96	399	32	132	0
38	21868092	G	A	GATKstd	upstream_gene_variant	MODIFIER	LOC111094542	111094542	transcript	XM_022415375.1	protein_coding	-1	c.-4763C>T		-1	-1	-1	-1	-1	-1	4733
38	23030922	C	T	PASS	upstream_gene_variant	MODIFIER	LOC610553	610553	transcript	XM_005640954.3	protein_coding	-1	c.-2710C>T		-1	-1	-1	-1	-1	-1	2665
38	23030922	C	T	PASS	intron_variant	MODIFIER	LOC610547	610547	transcript	XM_022415326.1	protein_coding	4	c.944+1617C>T		-1	-1	-1	-1	-1	-1	0
38	23202515	C	T	PASS	downstream_gene_variant	MODIFIER	LOC610616	610616	transcript	XM_848151.3	protein_coding	-1	c.*2715G>A		-1	-1	-1	-1	-1	-1	2656
38	23202515	C	T	PASS	intergenic_region	MODIFIER	LOC100686759-LOC610616	100686759-610616	intergenic_region	100686759-610616		-1	n.23202515C>T		-1	-1	-1	-1	-1	-1	0
4	1228192	C	T	GATKstd	intergenic_region	MODIFIER	LOC100855447-LOC111095680	100855447-111095680	intergenic_region	100855447-111095680		-1	n.1228192C>T		-1	-1	-1	-1	-1	-1	0
4	1228196	A	G	GATKstd	intergenic_region	MODIFIER	LOC100855447-LOC111095680	100855447-111095680	intergenic_region	100855447-111095680		-1	n.1228196A>G		-1	-1	-1	-1	-1	-1	0
4	10380914	TTTC	T	PASS	intergenic_region	MODIFIER	LOC111095697-RHOU	111095697-100856047	intergenic_region	111095697-100856047		-1	n.10380915_10380917delTTC		-1	-1	-1	-1	-1	-1	0
4	45434096	T	C	GATKstd	intergenic_region	MODIFIER	LOC111095559-LOC111095714	111095559-111095714	intergenic_region	111095559-111095714		-1	n.45434096T>C		-1	-1	-1	-1	-1	-1	0
4	59048375	G	A	GATKstd	intron_variant	MODIFIER	HMGXB3	479330	transcript	XM_005619304.3	protein_coding	4	c.909+730C>T		-1	-1	-1	-1	-1	-1	0
4	60661956	G	GGGCGGTGGGCGGGGCCTCGGGCGGTGGGCGGGGCCTCGGGGTCGGGGCGGA	PASS	intergenic_region	MODIFIER	LOC100685720-LOC102151982	100685720-102151982	intergenic_region	100685720-102151982		-1	n.60661956_60661957insGGCGGTGGGCGGGGCCTCGGGCGGTGGGCGGGGCCTCGGGGTCGGGGCGGA		-1	-1	-1	-1	-1	-1	0
4	61905983	G	A	PASS	intergenic_region	MODIFIER	LOC612377-LOC489206	612377-489206	intergenic_region	612377-489206		-1	n.61905983G>A		-1	-1	-1	-1	-1	-1	0
4	85338332	A	G	PASS	intergenic_region	MODIFIER	LOC111095664-LOC111095741	111095664-111095741	intergenic_region	111095664-111095741		-1	n.85338332A>G		-1	-1	-1	-1	-1	-1	0
4	85376780	A	C	PASS	upstream_gene_variant	MODIFIER	LOC111095741	111095741	transcript	XR_002626287.1	pseudogene	-1	n.-1248A>C		-1	-1	-1	-1	-1	-1	1248
4	85376780	A	C	PASS	intergenic_region	MODIFIER	LOC111095664-LOC111095741	111095664-111095741	intergenic_region	111095664-111095741		-1	n.85376780A>C		-1	-1	-1	-1	-1	-1	0
4	85822527	T	TAAATAATTGGCTGGAAAAAAAAAAAAAAAAAAAAAA	PASS	intergenic_region	MODIFIER	LOC111095742-LOC111095665	111095742-111095665	intergenic_region	111095742-111095665		-1	n.85822527_85822528insAAATAATTGGCTGGAAAAAAAAAAAAAAAAAAAAAA		-1	-1	-1	-1	-1	-1	0
4	87066588	T	G	GATKstd	intergenic_region	MODIFIER	LOC106558684-MARCH11	106558684-479384	intergenic_region	106558684-479384		-1	n.87066588T>G		-1	-1	-1	-1	-1	-1	0
5	171238	T	TTTC	PASS	intergenic_region	MODIFIER	LOC111096084-LOC102156207	111096084-102156207	intergenic_region	111096084-102156207		-1	n.171238_171239insTTC		-1	-1	-1	-1	-1	-1	0
5	291089	C	CG	PASS	intron_variant	MODIFIER	LOC102155804	102155804	transcript	XM_022419464.1	protein_coding	6	c.677-201_677-200insC		-1	-1	-1	-1	-1	-1	0
5	291091	A	C	GATKstd	intron_variant	MODIFIER	LOC102155804	102155804	transcript	XM_022419464.1	protein_coding	6	c.677-202T>G		-1	-1	-1	-1	-1	-1	0
5	50783291	G	A	GATKstd	intergenic_region	MODIFIER	LOC102155492-LOC102155586	102155492-102155586	intergenic_region	102155492-102155586		-1	n.50783291G>A		-1	-1	-1	-1	-1	-1	0
5	70521428	G	T	GATKstd	3_prime_UTR_variant	MODIFIER	GAN	489694	transcript	XM_546814.4	protein_coding	11	c.*9640C>A		-1	-1	-1	-1	-1	-1	9640
5	70521428	G	T	GATKstd	3_prime_UTR_variant	MODIFIER	GAN	489694	transcript	XM_022419141.1	protein_coding	11	c.*9640C>A		-1	-1	-1	-1	-1	-1	9640
5	70521428	G	T	GATKstd	3_prime_UTR_variant	MODIFIER	GAN	489694	transcript	XM_005620659.2	protein_coding	11	c.*9640C>A		-1	-1	-1	-1	-1	-1	9640
5	70537258	G	A	GATKstd	intron_variant	MODIFIER	GAN	489694	transcript	XM_546814.4	protein_coding	9	c.1502+3407C>T		-1	-1	-1	-1	-1	-1	0
5	70537258	G	A	GATKstd	intron_variant	MODIFIER	GAN	489694	transcript	XM_022419141.1	protein_coding	9	c.1262+3407C>T		-1	-1	-1	-1	-1	-1	0
5	70537258	G	A	GATKstd	intron_variant	MODIFIER	GAN	489694	transcript	XM_005620659.2	protein_coding	9	c.1262+3407C>T		-1	-1	-1	-1	-1	-1	0
5	70551360	T	C	GATKstd	intron_variant	MODIFIER	GAN	489694	transcript	XM_546814.4	protein_coding	2	c.282+873A>G		-1	-1	-1	-1	-1	-1	0
5	70551360	T	C	GATKstd	intron_variant	MODIFIER	GAN	489694	transcript	XM_022419141.1	protein_coding	2	c.42+873A>G		-1	-1	-1	-1	-1	-1	0
5	70551360	T	C	GATKstd	intron_variant	MODIFIER	GAN	489694	transcript	XM_005620659.2	protein_coding	2	c.42+873A>G		-1	-1	-1	-1	-1	-1	0
5	71019564	A	G	GATKstd	intergenic_region	MODIFIER	LOC111096024-CDYL2	111096024-489698	intergenic_region	111096024-489698		-1	n.71019564A>G		-1	-1	-1	-1	-1	-1	0
5	71634769	A	G	GATKstd	intron_variant	MODIFIER	LOC102156069	102156069	transcript	XR_002627027.1	pseudogene	4	n.377+32458A>G		-1	-1	-1	-1	-1	-1	0
5	71634769	A	G	GATKstd	intron_variant	MODIFIER	LOC102156069	102156069	transcript	XR_002627026.1	pseudogene	4	n.377+32458A>G		-1	-1	-1	-1	-1	-1	0
5	71634769	A	G	GATKstd	intron_variant	MODIFIER	LOC102156069	102156069	transcript	XR_002627028.1	pseudogene	4	n.377+32458A>G		-1	-1	-1	-1	-1	-1	0
5	71752943	G	A	GATKstd	intergenic_region	MODIFIER	LOC102156069-LOC100686635	102156069-100686635	intergenic_region	102156069-100686635		-1	n.71752943G>A		-1	-1	-1	-1	-1	-1	0
5	71797767	C	T	GATKstd	intergenic_region	MODIFIER	LOC102156069-LOC100686635	102156069-100686635	intergenic_region	102156069-100686635		-1	n.71797767C>T		-1	-1	-1	-1	-1	-1	0
6	909320	A	C	GATKstd	intergenic_region	MODIFIER	CRCP-TPST1	479705-489788	intergenic_region	479705-489788		-1	n.909320A>C		-1	-1	-1	-1	-1	-1	0
6	19025945	T	TGGGGGG	PASS	intron_variant	MODIFIER	KIAA0556	479799	transcript	XM_022419924.1	protein_coding	7	c.462+1141_462+1142insCCCCCC		-1	-1	-1	-1	-1	-1	0
6	19025945	T	TGGGGGG	PASS	intron_variant	MODIFIER	KIAA0556	479799	transcript	XM_022419926.1	protein_coding	1	c.-81+1141_-81+1142insCCCCCC		-1	-1	-1	-1	-1	-1	0
6	19025945	T	TGGGGGG	PASS	intron_variant	MODIFIER	KIAA0556	479799	transcript	XM_536927.6	protein_coding	6	c.540+1141_540+1142insCCCCCC		-1	-1	-1	-1	-1	-1	0
6	19279341	C	A	PASS	upstream_gene_variant	MODIFIER	IL4R	489957	transcript	XM_022419928.1	protein_coding	-1	c.-7202G>T		-1	-1	-1	-1	-1	-1	1056
6	19279341	C	A	PASS	intron_variant	MODIFIER	IL4R	489957	transcript	XM_014114528.2	protein_coding	1	c.-22+1260G>T		-1	-1	-1	-1	-1	-1	0
6	19279341	C	A	PASS	intron_variant	MODIFIER	IL4R	489957	transcript	XM_022419927.1	protein_coding	1	c.-19+1260G>T		-1	-1	-1	-1	-1	-1	0
6	26946305	C	T	GATKstd	intron_variant	MODIFIER	XYLT1	494008	transcript	NM_001008718.1	protein_coding	1	c.370-76433G>A		-1	-1	-1	-1	-1	-1	0	WARNING_TRANSCRIPT_MULTIPLE_STOP_CODONS
6	27201984	T	TA	PASS	intergenic_region	MODIFIER	LOC111096295-LOC111096500	111096295-111096500	intergenic_region	111096295-111096500		-1	n.27201984_27201985insA		-1	-1	-1	-1	-1	-1	0
6	27321506	G	C	GATKstd	intergenic_region	MODIFIER	LOC111096500-LOC111096501	111096500-111096501	intergenic_region	111096500-111096501		-1	n.27321506G>C		-1	-1	-1	-1	-1	-1	0
6	28027198	A	G	PASS	downstream_gene_variant	MODIFIER	FOPNL	100684094	transcript	XM_014114600.2	protein_coding	-1	c.*3301A>G		-1	-1	-1	-1	-1	-1	3301
6	28027198	A	G	PASS	intron_variant	MODIFIER	FOPNL	100684094	transcript	XM_003434848.3	protein_coding	3	c.312-1125A>G		-1	-1	-1	-1	-1	-1	0
6	28027198	A	G	PASS	intron_variant	MODIFIER	FOPNL	100684094	transcript	XM_014114599.2	protein_coding	3	c.311+3305A>G		-1	-1	-1	-1	-1	-1	0
6	28027198	A	G	PASS	intron_variant	MODIFIER	FOPNL	100684094	transcript	XM_014114598.2	protein_coding	2	c.114-1125A>G		-1	-1	-1	-1	-1	-1	0
6	28955347	G	A	GATKstd	intron_variant	MODIFIER	MKL2	489999	transcript	XM_014114612.2	protein_coding	9	c.757-4586C>T		-1	-1	-1	-1	-1	-1	0
6	28955347	G	A	GATKstd	intron_variant	MODIFIER	MKL2	489999	transcript	XM_022420054.1	protein_coding	9	c.757-4586C>T		-1	-1	-1	-1	-1	-1	0
6	28955347	G	A	GATKstd	intron_variant	MODIFIER	MKL2	489999	transcript	XM_005621525.3	protein_coding	6	c.661-4586C>T		-1	-1	-1	-1	-1	-1	0
6	28955347	G	A	GATKstd	intron_variant	MODIFIER	MKL2	489999	transcript	XM_022420052.1	protein_coding	8	c.757-4586C>T		-1	-1	-1	-1	-1	-1	0
6	28955347	G	A	GATKstd	intron_variant	MODIFIER	MKL2	489999	transcript	XM_022420051.1	protein_coding	10	c.757-4586C>T		-1	-1	-1	-1	-1	-1	0
6	28955347	G	A	GATKstd	intron_variant	MODIFIER	MKL2	489999	transcript	XM_014114611.2	protein_coding	8	c.694-4586C>T		-1	-1	-1	-1	-1	-1	0
6	28955347	G	A	GATKstd	intron_variant	MODIFIER	MKL2	489999	transcript	XM_022420053.1	protein_coding	8	c.694-4586C>T		-1	-1	-1	-1	-1	-1	0
6	28955347	G	A	GATKstd	intron_variant	MODIFIER	MKL2	489999	transcript	XM_014114610.2	protein_coding	9	c.757-4586C>T		-1	-1	-1	-1	-1	-1	0
6	28955347	G	A	GATKstd	intron_variant	MODIFIER	MKL2	489999	transcript	XM_022420050.1	protein_coding	9	c.757-4586C>T		-1	-1	-1	-1	-1	-1	0
6	29031871	T	G	GATKstd	intron_variant	MODIFIER	MKL2	489999	transcript	XM_014114612.2	protein_coding	3	c.155-1262A>C		-1	-1	-1	-1	-1	-1	0
6	29031871	T	G	GATKstd	intron_variant	MODIFIER	MKL2	489999	transcript	XM_022420054.1	protein_coding	3	c.155-1262A>C		-1	-1	-1	-1	-1	-1	0
6	29031871	T	G	GATKstd	intron_variant	MODIFIER	MKL2	489999	transcript	XM_022420052.1	protein_coding	2	c.155-1262A>C		-1	-1	-1	-1	-1	-1	0
6	29031871	T	G	GATKstd	intron_variant	MODIFIER	MKL2	489999	transcript	XM_022420051.1	protein_coding	4	c.155-1262A>C		-1	-1	-1	-1	-1	-1	0
6	29031871	T	G	GATKstd	intron_variant	MODIFIER	MKL2	489999	transcript	XM_014114611.2	protein_coding	3	c.154+4926A>C		-1	-1	-1	-1	-1	-1	0
6	29031871	T	G	GATKstd	intron_variant	MODIFIER	MKL2	489999	transcript	XM_022420053.1	protein_coding	3	c.154+4926A>C		-1	-1	-1	-1	-1	-1	0
6	29031871	T	G	GATKstd	intron_variant	MODIFIER	MKL2	489999	transcript	XM_014114610.2	protein_coding	3	c.155-1262A>C		-1	-1	-1	-1	-1	-1	0
6	29031871	T	G	GATKstd	intron_variant	MODIFIER	MKL2	489999	transcript	XM_022420050.1	protein_coding	3	c.155-1262A>C		-1	-1	-1	-1	-1	-1	0
6	31056361	G	A	GATKstd	missense_variant	MODERATE	ZC3H7A	479848	transcript	XM_005621538.3	protein_coding	12	c.1450G>A	p.Asp484Asn	1484	3681	1450	2916	484	971	0
6	31056361	G	A	GATKstd	missense_variant	MODERATE	ZC3H7A	479848	transcript	XM_022420057.1	protein_coding	12	c.1447G>A	p.Asp483Asn	1481	3678	1447	2913	483	970	0
6	36498494	C	T	GATKstd	upstream_gene_variant	MODIFIER	PPL	490021	transcript	XM_005621583.3	protein_coding	-1	c.-170C>T		-1	-1	-1	-1	-1	-1	69
6	36498494	C	T	GATKstd	upstream_gene_variant	MODIFIER	PPL	490021	transcript	XM_005621584.3	protein_coding	-1	c.-170C>T		-1	-1	-1	-1	-1	-1	68
6	36498494	C	T	GATKstd	intergenic_region	MODIFIER	SEC14L5-PPL	490020-490021	intergenic_region	490020-490021		-1	n.36498494C>T		-1	-1	-1	-1	-1	-1	0
6	43577408	G	T	GATKstd	intergenic_region	MODIFIER	LOC102151888-VAV3	102151888-479921	intergenic_region	102151888-479921		-1	n.43577408G>T		-1	-1	-1	-1	-1	-1	0
6	54833551	G	A	GATKstd	intron_variant	MODIFIER	LOC111096479	111096479	transcript	111096479	pseudogene	3	n.400-197G>A		-1	-1	-1	-1	-1	-1	0
6	55160053	T	A	GATKstd	upstream_gene_variant	MODIFIER	LOC111096390	111096390	transcript	XR_002627835.1	pseudogene	-1	n.-4918A>T		-1	-1	-1	-1	-1	-1	4918
6	55160053	T	A	GATKstd	intron_variant	MODIFIER	ABCA4	444852	transcript	NM_001003360.2	protein_coding	36	c.5185-1796T>A		-1	-1	-1	-1	-1	-1	0
6	55239308	A	G	GATKstd	intron_variant	MODIFIER	GCLM	612283	transcript	XM_022420696.1	protein_coding	7	c.821-757A>G		-1	-1	-1	-1	-1	-1	0
6	55379382	G	A	GATKstd	downstream_gene_variant	MODIFIER	LOC111096393	111096393	transcript	XR_002627839.1	pseudogene	-1	n.*97C>T		-1	-1	-1	-1	-1	-1	97
6	55379382	G	A	GATKstd	intron_variant	MODIFIER	BCAR3	479941	transcript	XM_005621899.3	protein_coding	3	c.-15+10667G>A		-1	-1	-1	-1	-1	-1	0
6	55379382	G	A	GATKstd	intron_variant	MODIFIER	BCAR3	479941	transcript	XM_022420451.1	protein_coding	4	c.-15+10667G>A		-1	-1	-1	-1	-1	-1	0
6	55379382	G	A	GATKstd	intron_variant	MODIFIER	BCAR3	479941	transcript	XM_022420448.1	protein_coding	4	c.-15+10667G>A		-1	-1	-1	-1	-1	-1	0
6	55379382	G	A	GATKstd	intron_variant	MODIFIER	BCAR3	479941	transcript	XM_022420450.1	protein_coding	3	c.-15+10667G>A		-1	-1	-1	-1	-1	-1	0
6	55379382	G	A	GATKstd	intron_variant	MODIFIER	BCAR3	479941	transcript	XM_022420452.1	protein_coding	4	c.-15+10667G>A		-1	-1	-1	-1	-1	-1	0
6	75481706	A	AAAAATGTATACCTTTAATGTATATGTAAAAAACAGATACAGAAACTACAAATCAT	PASS	intron_variant	MODIFIER	SRSF11	490216	transcript	XM_022420632.1	protein_coding	5	c.621-794_621-793insATGATTTGTAGTTTCTGTATCTGTTTTTTACATATACATTAAAGGTATACATTTT		-1	-1	-1	-1	-1	-1	0
6	75481706	A	AAAAATGTATACCTTTAATGTATATGTAAAAAACAGATACAGAAACTACAAATCAT	PASS	intron_variant	MODIFIER	SRSF11	490216	transcript	XM_022420633.1	protein_coding	7	c.231-794_231-793insATGATTTGTAGTTTCTGTATCTGTTTTTTACATATACATTAAAGGTATACATTTT		-1	-1	-1	-1	-1	-1	0
6	75481706	A	AAAAATGTATACCTTTAATGTATATGTAAAAAACAGATACAGAAACTACAAATCAT	PASS	intron_variant	MODIFIER	SRSF11	490216	transcript	XM_022420635.1	protein_coding	8	c.231-794_231-793insATGATTTGTAGTTTCTGTATCTGTTTTTTACATATACATTAAAGGTATACATTTT		-1	-1	-1	-1	-1	-1	0
6	75481706	A	AAAAATGTATACCTTTAATGTATATGTAAAAAACAGATACAGAAACTACAAATCAT	PASS	intron_variant	MODIFIER	SRSF11	490216	transcript	XM_022420634.1	protein_coding	8	c.231-794_231-793insATGATTTGTAGTTTCTGTATCTGTTTTTTACATATACATTAAAGGTATACATTTT		-1	-1	-1	-1	-1	-1	0
6	75481706	A	AAAAATGTATACCTTTAATGTATATGTAAAAAACAGATACAGAAACTACAAATCAT	PASS	intron_variant	MODIFIER	SRSF11	490216	transcript	XM_022420636.1	protein_coding	8	c.231-794_231-793insATGATTTGTAGTTTCTGTATCTGTTTTTTACATATACATTAAAGGTATACATTTT		-1	-1	-1	-1	-1	-1	0
6	75481706	A	AAAAATGTATACCTTTAATGTATATGTAAAAAACAGATACAGAAACTACAAATCAT	PASS	intron_variant	MODIFIER	SRSF11	490216	transcript	XM_022420637.1	protein_coding	7	c.231-794_231-793insATGATTTGTAGTTTCTGTATCTGTTTTTTACATATACATTAAAGGTATACATTTT		-1	-1	-1	-1	-1	-1	0
6	75481706	A	AAAAATGTATACCTTTAATGTATATGTAAAAAACAGATACAGAAACTACAAATCAT	PASS	intron_variant	MODIFIER	SRSF11	490216	transcript	XM_022420638.1	protein_coding	8	c.231-794_231-793insATGATTTGTAGTTTCTGTATCTGTTTTTTACATATACATTAAAGGTATACATTTT		-1	-1	-1	-1	-1	-1	0
6	75481710	C	CACATTCTTAGAATGT	PASS	intron_variant	MODIFIER	SRSF11	490216	transcript	XM_022420632.1	protein_coding	5	c.621-798_621-797insACATTCTAAGAATGT		-1	-1	-1	-1	-1	-1	0
6	75481710	C	CACATTCTTAGAATGT	PASS	intron_variant	MODIFIER	SRSF11	490216	transcript	XM_022420633.1	protein_coding	7	c.231-798_231-797insACATTCTAAGAATGT		-1	-1	-1	-1	-1	-1	0
6	75481710	C	CACATTCTTAGAATGT	PASS	intron_variant	MODIFIER	SRSF11	490216	transcript	XM_022420635.1	protein_coding	8	c.231-798_231-797insACATTCTAAGAATGT		-1	-1	-1	-1	-1	-1	0
6	75481710	C	CACATTCTTAGAATGT	PASS	intron_variant	MODIFIER	SRSF11	490216	transcript	XM_022420634.1	protein_coding	8	c.231-798_231-797insACATTCTAAGAATGT		-1	-1	-1	-1	-1	-1	0
6	75481710	C	CACATTCTTAGAATGT	PASS	intron_variant	MODIFIER	SRSF11	490216	transcript	XM_022420636.1	protein_coding	8	c.231-798_231-797insACATTCTAAGAATGT		-1	-1	-1	-1	-1	-1	0
6	75481710	C	CACATTCTTAGAATGT	PASS	intron_variant	MODIFIER	SRSF11	490216	transcript	XM_022420637.1	protein_coding	7	c.231-798_231-797insACATTCTAAGAATGT		-1	-1	-1	-1	-1	-1	0
6	75481710	C	CACATTCTTAGAATGT	PASS	intron_variant	MODIFIER	SRSF11	490216	transcript	XM_022420638.1	protein_coding	8	c.231-798_231-797insACATTCTAAGAATGT		-1	-1	-1	-1	-1	-1	0
6	76845215	C	T	GATKstd	upstream_gene_variant	MODIFIER	DEPDC1	479992	transcript	XM_014114907.2	protein_coding	-1	c.-3422C>T		-1	-1	-1	-1	-1	-1	3372
6	76845215	C	T	GATKstd	upstream_gene_variant	MODIFIER	DEPDC1	479992	transcript	XM_022420641.1	protein_coding	-1	c.-3422C>T		-1	-1	-1	-1	-1	-1	3371
6	76845215	C	T	GATKstd	upstream_gene_variant	MODIFIER	DEPDC1	479992	transcript	XM_022420642.1	protein_coding	-1	c.-3422C>T		-1	-1	-1	-1	-1	-1	3372
6	76845215	C	T	GATKstd	upstream_gene_variant	MODIFIER	DEPDC1	479992	transcript	XM_014114908.2	protein_coding	-1	c.-3422C>T		-1	-1	-1	-1	-1	-1	3372
6	76845215	C	T	GATKstd	intergenic_region	MODIFIER	LOC106558929-DEPDC1	106558929-479992	intergenic_region	106558929-479992		-1	n.76845215C>T		-1	-1	-1	-1	-1	-1	0
7	2468274	T	C	GATKstd	intron_variant	MODIFIER	DDX59	480006	transcript	XM_022420819.1	protein_coding	1	c.-173-1281T>C		-1	-1	-1	-1	-1	-1	0
7	2468274	T	C	GATKstd	intron_variant	MODIFIER	DDX59	480006	transcript	XM_022420820.1	protein_coding	1	c.-270-1281T>C		-1	-1	-1	-1	-1	-1	0
7	2468274	T	C	GATKstd	intron_variant	MODIFIER	DDX59	480006	transcript	XM_022420821.1	protein_coding	1	c.-341-1281T>C		-1	-1	-1	-1	-1	-1	0
7	2468274	T	C	GATKstd	intron_variant	MODIFIER	DDX59	480006	transcript	XM_022420823.1	protein_coding	1	c.-173-1281T>C		-1	-1	-1	-1	-1	-1	0
7	28345611	AAG	A	PASS	intergenic_region	MODIFIER	LOC100685161-LOC102156736	100685161-102156736	intergenic_region	100685161-102156736		-1	n.28345612_28345613delAG		-1	-1	-1	-1	-1	-1	0
7	29361940	C	T	GATKstd	intron_variant	MODIFIER	NME7	100686107	transcript	XM_022421101.1	protein_coding	10	c.1008+21576C>T		-1	-1	-1	-1	-1	-1	0
7	29361940	C	T	GATKstd	intron_variant	MODIFIER	NME7	100686107	transcript	XR_002628333.1	pseudogene	10	n.1070+21576C>T		-1	-1	-1	-1	-1	-1	0
7	29361940	C	T	GATKstd	intron_variant	MODIFIER	NME7	100686107	transcript	XR_002628335.1	pseudogene	10	n.1063-703C>T		-1	-1	-1	-1	-1	-1	0
7	29361940	C	T	GATKstd	intron_variant	MODIFIER	NME7	100686107	transcript	XR_002628334.1	pseudogene	10	n.1118+21576C>T		-1	-1	-1	-1	-1	-1	0
7	29361940	C	T	GATKstd	intron_variant	MODIFIER	NME7	100686107	transcript	XR_292717.3	pseudogene	10	n.1133+21576C>T		-1	-1	-1	-1	-1	-1	0
7	30110125	G	A	PASS	intergenic_region	MODIFIER	LOC102152661-LOC111096672	102152661-111096672	intergenic_region	102152661-111096672		-1	n.30110125G>A		-1	-1	-1	-1	-1	-1	0
7	36442650	C	CCCA	PASS	downstream_gene_variant	MODIFIER	LOC102152257	102152257	transcript	XR_292734.3	pseudogene	-1	n.*2393_*2394insTGG		-1	-1	-1	-1	-1	-1	2393
7	36442650	C	CCCA	PASS	intron_variant	MODIFIER	KIF26B	490379	transcript	XM_547500.6	protein_coding	5	c.1354-2193_1354-2192insCCA		-1	-1	-1	-1	-1	-1	0
7	36442650	C	CCCA	PASS	intron_variant	MODIFIER	KIF26B	490379	transcript	XM_022421162.1	protein_coding	4	c.754-2193_754-2192insCCA		-1	-1	-1	-1	-1	-1	0
7	36442650	C	CCCA	PASS	intron_variant	MODIFIER	KIF26B	490379	transcript	XM_022421163.1	protein_coding	2	c.208-2193_208-2192insCCA		-1	-1	-1	-1	-1	-1	0
7	72720791	GGAA	G	PASS	intron_variant	MODIFIER	L3MBTL4	490541	transcript	XM_022421594.1	protein_coding	4	c.-112-29583_-112-29581delTTC		-1	-1	-1	-1	-1	-1	0
7	72720791	GGAA	G	PASS	intron_variant	MODIFIER	L3MBTL4	490541	transcript	XM_022421600.1	protein_coding	1	c.-108-29583_-108-29581delTTC		-1	-1	-1	-1	-1	-1	0
7	72720791	GGAA	G	PASS	intron_variant	MODIFIER	L3MBTL4	490541	transcript	XM_022421596.1	protein_coding	1	c.-112-29583_-112-29581delTTC		-1	-1	-1	-1	-1	-1	0
7	72720791	GGAA	G	PASS	intron_variant	MODIFIER	L3MBTL4	490541	transcript	XM_014115575.2	protein_coding	4	c.-112-29583_-112-29581delTTC		-1	-1	-1	-1	-1	-1	0
7	72720791	GGAA	G	PASS	intron_variant	MODIFIER	L3MBTL4	490541	transcript	XM_022421597.1	protein_coding	4	c.-112-29583_-112-29581delTTC		-1	-1	-1	-1	-1	-1	0
7	72720791	GGAA	G	PASS	intron_variant	MODIFIER	L3MBTL4	490541	transcript	XM_022421598.1	protein_coding	4	c.-112-29583_-112-29581delTTC		-1	-1	-1	-1	-1	-1	0
7	72720791	GGAA	G	PASS	intron_variant	MODIFIER	L3MBTL4	490541	transcript	XM_022421599.1	protein_coding	4	c.-108-29583_-108-29581delTTC		-1	-1	-1	-1	-1	-1	0
7	72720791	GGAA	G	PASS	intron_variant	MODIFIER	L3MBTL4	490541	transcript	XM_022421595.1	protein_coding	2	c.-112-29583_-112-29581delTTC		-1	-1	-1	-1	-1	-1	0
7	72720791	GGAA	G	PASS	intron_variant	MODIFIER	L3MBTL4	490541	transcript	XM_022421601.1	protein_coding	4	c.-112-29583_-112-29581delTTC		-1	-1	-1	-1	-1	-1	0
7	72720799	GGAA	G	PASS	intron_variant	MODIFIER	L3MBTL4	490541	transcript	XM_022421594.1	protein_coding	4	c.-112-29591_-112-29589delTTC		-1	-1	-1	-1	-1	-1	0
7	72720799	GGAA	G	PASS	intron_variant	MODIFIER	L3MBTL4	490541	transcript	XM_022421600.1	protein_coding	1	c.-108-29591_-108-29589delTTC		-1	-1	-1	-1	-1	-1	0
7	72720799	GGAA	G	PASS	intron_variant	MODIFIER	L3MBTL4	490541	transcript	XM_022421596.1	protein_coding	1	c.-112-29591_-112-29589delTTC		-1	-1	-1	-1	-1	-1	0
7	72720799	GGAA	G	PASS	intron_variant	MODIFIER	L3MBTL4	490541	transcript	XM_014115575.2	protein_coding	4	c.-112-29591_-112-29589delTTC		-1	-1	-1	-1	-1	-1	0
7	72720799	GGAA	G	PASS	intron_variant	MODIFIER	L3MBTL4	490541	transcript	XM_022421597.1	protein_coding	4	c.-112-29591_-112-29589delTTC		-1	-1	-1	-1	-1	-1	0
7	72720799	GGAA	G	PASS	intron_variant	MODIFIER	L3MBTL4	490541	transcript	XM_022421598.1	protein_coding	4	c.-112-29591_-112-29589delTTC		-1	-1	-1	-1	-1	-1	0
7	72720799	GGAA	G	PASS	intron_variant	MODIFIER	L3MBTL4	490541	transcript	XM_022421599.1	protein_coding	4	c.-108-29591_-108-29589delTTC		-1	-1	-1	-1	-1	-1	0
7	72720799	GGAA	G	PASS	intron_variant	MODIFIER	L3MBTL4	490541	transcript	XM_022421595.1	protein_coding	2	c.-112-29591_-112-29589delTTC		-1	-1	-1	-1	-1	-1	0
7	72720799	GGAA	G	PASS	intron_variant	MODIFIER	L3MBTL4	490541	transcript	XM_022421601.1	protein_coding	4	c.-112-29591_-112-29589delTTC		-1	-1	-1	-1	-1	-1	0
8	3685826	C	T	GATKstd	intron_variant	MODIFIER			transcript	TRANSCRIPT_	protein_coding	86	c.28140+820963C>T		-1	-1	-1	-1	-1	-1	0	WARNING_TRANSCRIPT_MULTIPLE_STOP_CODONS
8	11300108	G	GAAAATAAGTTTCCTTGAAAAAAAAAAAAAAAAAAAAAAAAAAAAAAAAAAAAAAAAAAAAAAAAAAAAAA	PASS	intron_variant	MODIFIER			transcript	TRANSCRIPT_	protein_coding	109	c.32471-32623_32471-32622insAAAATAAGTTTCCTTGAAAAAAAAAAAAAAAAAAAAAAAAAAAAAAAAAAAAAAAAAAAAAAAAAAAAAA		-1	-1	-1	-1	-1	-1	0	WARNING_TRANSCRIPT_MULTIPLE_STOP_CODONS
8	11300108	G	GAAAATAAGTTTCCTTGAAAAAAAAAAAAAAAAAAAAAAAAAAAAAAAAAAAAAAAAAAAAAAAAAAAAAA	PASS	intron_variant	MODIFIER	LOC100686085	100686085	transcript	100686085	pseudogene	1	n.862-14844_862-14843insTTTTTTTTTTTTTTTTTTTTTTTTTTTTTTTTTTTTTTTTTTTTTTTTTTTTTTCAAGGAAACTTATTTT		-1	-1	-1	-1	-1	-1	0
8	12894189	C	T	GATKstd	intron_variant	MODIFIER			transcript	TRANSCRIPT_	protein_coding	144	c.37740+1164744C>T		-1	-1	-1	-1	-1	-1	0	WARNING_TRANSCRIPT_MULTIPLE_STOP_CODONS
8	12894189	C	T	GATKstd	intron_variant	MODIFIER	EGLN3	480286	transcript	XM_537408.5	protein_coding	1	c.357+6911G>A		-1	-1	-1	-1	-1	-1	0
8	14665068	G	A	GATKstd	intron_variant	MODIFIER			transcript	TRANSCRIPT_	protein_coding	144	c.37740+2935623G>A		-1	-1	-1	-1	-1	-1	0	WARNING_TRANSCRIPT_MULTIPLE_STOP_CODONS
8	17296398	G	A	GATKstd	upstream_gene_variant	MODIFIER	SEC23A	480295	transcript	XM_022421948.1	protein_coding	-1	c.-11715C>T		-1	-1	-1	-1	-1	-1	4331
8	17296398	G	A	GATKstd	upstream_gene_variant	MODIFIER	SEC23A	480295	transcript	XM_845739.5	protein_coding	-1	c.-11715C>T		-1	-1	-1	-1	-1	-1	4331
8	17296398	G	A	GATKstd	downstream_gene_variant	MODIFIER	LOC111097005	111097005	transcript	XR_002629052.1	pseudogene	-1	n.*371G>A		-1	-1	-1	-1	-1	-1	371
8	17296398	G	A	GATKstd	intron_variant	MODIFIER			transcript	TRANSCRIPT_	protein_coding	144	c.37740+5566953G>A		-1	-1	-1	-1	-1	-1	0	WARNING_TRANSCRIPT_MULTIPLE_STOP_CODONS
8	17296398	G	A	GATKstd	intron_variant	MODIFIER	LOC111097006	111097006	transcript	XR_002629054.1	pseudogene	2	n.288-4018C>T		-1	-1	-1	-1	-1	-1	0
8	18808054	A	T	GATKstd	intron_variant	MODIFIER			transcript	TRANSCRIPT_	protein_coding	144	c.37741-6242234A>T		-1	-1	-1	-1	-1	-1	0	WARNING_TRANSCRIPT_MULTIPLE_STOP_CODONS
8	18949861	G	A	PASS	intron_variant	MODIFIER			transcript	TRANSCRIPT_	protein_coding	144	c.37741-6100427G>A		-1	-1	-1	-1	-1	-1	0	WARNING_TRANSCRIPT_MULTIPLE_STOP_CODONS
8	20369869	G	A	GATKstd	intron_variant	MODIFIER			transcript	TRANSCRIPT_	protein_coding	144	c.37741-4680419G>A		-1	-1	-1	-1	-1	-1	0	WARNING_TRANSCRIPT_MULTIPLE_STOP_CODONS
8	20727419	A	ATACTGTAAGACTTTTTTTTTTTTTTTTTTTTTTTTTTTTTTTTTTTTTTTTT	PASS	intron_variant	MODIFIER			transcript	TRANSCRIPT_	protein_coding	144	c.37741-4322869_37741-4322868insTACTGTAAGACTTTTTTTTTTTTTTTTTTTTTTTTTTTTTTTTTTTTTTTTT		-1	-1	-1	-1	-1	-1	0	WARNING_TRANSCRIPT_MULTIPLE_STOP_CODONS
8	21723640	A	C	GATKstd	intron_variant	MODIFIER			transcript	TRANSCRIPT_	protein_coding	144	c.37741-3326648A>C		-1	-1	-1	-1	-1	-1	0	WARNING_TRANSCRIPT_MULTIPLE_STOP_CODONS
8	21940021	C	T	GATKstd	intron_variant	MODIFIER			transcript	TRANSCRIPT_	protein_coding	144	c.37741-3110267C>T		-1	-1	-1	-1	-1	-1	0	WARNING_TRANSCRIPT_MULTIPLE_STOP_CODONS
8	21940021	C	T	GATKstd	intron_variant	MODIFIER	LOC102157120	102157120	transcript	XR_002629099.1	pseudogene	3	n.769+4736G>A		-1	-1	-1	-1	-1	-1	0
8	22835331	T	G	GATKstd	intron_variant	MODIFIER			transcript	TRANSCRIPT_	protein_coding	144	c.37741-2214957T>G		-1	-1	-1	-1	-1	-1	0	WARNING_TRANSCRIPT_MULTIPLE_STOP_CODONS
8	22916694	G	A	GATKstd	intron_variant	MODIFIER			transcript	TRANSCRIPT_	protein_coding	144	c.37741-2133594G>A		-1	-1	-1	-1	-1	-1	0	WARNING_TRANSCRIPT_MULTIPLE_STOP_CODONS
8	22916694	G	A	GATKstd	intron_variant	MODIFIER	LOC111097211	111097211	transcript	XR_002629600.1	pseudogene	2	n.213-6828G>A		-1	-1	-1	-1	-1	-1	0
8	22916694	G	A	GATKstd	non_coding_transcript_exon_variant	MODIFIER	LOC111097210	111097210	transcript	XR_002629598.1	pseudogene	2	n.633C>T		-1	-1	-1	-1	-1	-1	0
8	22916694	G	A	GATKstd	non_coding_transcript_exon_variant	MODIFIER	LOC111097210	111097210	transcript	XR_002629599.1	pseudogene	2	n.555C>T		-1	-1	-1	-1	-1	-1	0
8	23464897	T	C	GATKstd	intron_variant	MODIFIER			transcript	TRANSCRIPT_	protein_coding	144	c.37741-1585391T>C		-1	-1	-1	-1	-1	-1	0	WARNING_TRANSCRIPT_MULTIPLE_STOP_CODONS
8	24434251	A	G	GATKstd	intron_variant	MODIFIER			transcript	TRANSCRIPT_	protein_coding	144	c.37741-616037A>G		-1	-1	-1	-1	-1	-1	0	WARNING_TRANSCRIPT_MULTIPLE_STOP_CODONS
8	24434251	A	G	GATKstd	intron_variant	MODIFIER	MDGA2	480310	transcript	XM_537432.6	protein_coding	1	c.281-157393T>C		-1	-1	-1	-1	-1	-1	0
8	24434251	A	G	GATKstd	intron_variant	MODIFIER	MDGA2	480310	transcript	XR_002629112.1	pseudogene	1	n.418-157393T>C		-1	-1	-1	-1	-1	-1	0
8	25032114	G	T	GATKstd	intron_variant	MODIFIER			transcript	TRANSCRIPT_	protein_coding	144	c.37741-18174G>T		-1	-1	-1	-1	-1	-1	0	WARNING_TRANSCRIPT_MULTIPLE_STOP_CODONS
8	25032114	G	T	GATKstd	intron_variant	MODIFIER	LOC100684974	100684974	transcript	100684974	pseudogene	1	n.71-17675G>T		-1	-1	-1	-1	-1	-1	0
8	25598928	T	G	GATKstd	intron_variant	MODIFIER			transcript	TRANSCRIPT_	protein_coding	191	c.47371+22558T>G		-1	-1	-1	-1	-1	-1	0	WARNING_TRANSCRIPT_MULTIPLE_STOP_CODONS
8	26252796	G	A	GATKstd	downstream_gene_variant	MODIFIER	MGAT2	480312	transcript	XM_537434.6	protein_coding	-1	c.*6049G>A		-1	-1	-1	-1	-1	-1	4836
8	26252796	G	A	GATKstd	intron_variant	MODIFIER			transcript	TRANSCRIPT_	protein_coding	226	c.54088-17912G>A		-1	-1	-1	-1	-1	-1	0	WARNING_TRANSCRIPT_MULTIPLE_STOP_CODONS
8	26252796	G	A	GATKstd	intron_variant	MODIFIER	DNAAF2	480313	transcript	XM_005623915.3	protein_coding	2	c.1603-1558C>T		-1	-1	-1	-1	-1	-1	0
8	26410574	G	GGA	PASS	intron_variant	MODIFIER			transcript	TRANSCRIPT_	protein_coding	237	c.55849+31889_55849+31890insGA		-1	-1	-1	-1	-1	-1	0	WARNING_TRANSCRIPT_MULTIPLE_STOP_CODONS
8	26410574	G	GGA	PASS	intron_variant	MODIFIER	NEMF	490678	transcript	XM_005623377.3	protein_coding	1	c.60-95_60-94insTC		-1	-1	-1	-1	-1	-1	0
8	26410574	G	GGA	PASS	intron_variant	MODIFIER	NEMF	490678	transcript	XM_846136.5	protein_coding	1	c.60-95_60-94insTC		-1	-1	-1	-1	-1	-1	0
8	26410574	G	GGA	PASS	intron_variant	MODIFIER	NEMF	490678	transcript	XR_002629121.1	pseudogene	1	n.156-95_156-94insTC		-1	-1	-1	-1	-1	-1	0
8	26413713	G	C	GATKstd	upstream_gene_variant	MODIFIER	NEMF	490678	transcript	XM_005623377.3	protein_coding	-1	c.-2334C>G		-1	-1	-1	-1	-1	-1	2238
[truncated: 1,042 more rows]
